# Supplementary material for: Nutrient transceptors physically interact with the yeast S6/protein kinase B homolog, Sch9, a TOR kinase target
Source: Biochem J. 2021 Jan 27;478(2):357–75. doi: 10.1042/BCJ20200722 (PMC7850899; doi:10.1042/BCJ20200722)
Supplement: Supplementary Document S1 [file BCJ-478-357-s1.xlsx]

## Sheet: Peptide Map
Peptide Map Gap1 - GST & GST-Sch9
Microarray Content:	Antigen Gap1 elongated with neutral GSGSGSG linkers at the C- and N-terminus and translated into overlapping peptides
Samples:	GST & GST-Sch9
Peptide Length:	15 aa
Peptide Overlap:	14 aa
Number of Peptides:	602
Number of Spots:	1,204 (peptides in duplicate)
HA Controls:	YPYDVPDYAG	88 spots
GST, 50 µg/ml		1	2	3	4	5	6	7	8	9	10	11	12	13	14	15	16	17	18	19	20	21	22	23	24	25	26	27	28	29	30	31	32	33	34	35	36	37	38	39	40	41	42	43	44	45	46	47	48
	YPYDVPDYAG	G	YPYDVPDYAG	G	YPYDVPDYAG	G	YPYDVPDYAG	G	YPYDVPDYAG	G	YPYDVPDYAG	G	YPYDVPDYAG	G	YPYDVPDYAG	G	YPYDVPDYAG	G	YPYDVPDYAG	G	YPYDVPDYAG	G	YPYDVPDYAG	G	YPYDVPDYAG	G	YPYDVPDYAG	G	YPYDVPDYAG	G	YPYDVPDYAG	G	YPYDVPDYAG	G	YPYDVPDYAG	G	YPYDVPDYAG	G	YPYDVPDYAG	G	YPYDVPDYAG	G	YPYDVPDYAG	G	YPYDVPDYAG	G	YPYDVPDYAG	G	YPYDVPDYAG
1	YPYDVPDYAG	GSGSGSGMSNTSSYE	SGSGSGMSNTSSYEK	GSGSGMSNTSSYEKN	SGSGMSNTSSYEKNN	GSGMSNTSSYEKNNP	SGMSNTSSYEKNNPD	GMSNTSSYEKNNPDN	MSNTSSYEKNNPDNL	SNTSSYEKNNPDNLK	NTSSYEKNNPDNLKH	TSSYEKNNPDNLKHN	SSYEKNNPDNLKHNG	SYEKNNPDNLKHNGI	YEKNNPDNLKHNGIT	EKNNPDNLKHNGITI	KNNPDNLKHNGITID	NNPDNLKHNGITIDS	NPDNLKHNGITIDSE	PDNLKHNGITIDSEF	DNLKHNGITIDSEFL	NLKHNGITIDSEFLT	LKHNGITIDSEFLTQ	KHNGITIDSEFLTQE	HNGITIDSEFLTQEP	NGITIDSEFLTQEPI	GITIDSEFLTQEPIT	ITIDSEFLTQEPITI	TIDSEFLTQEPITIP	IDSEFLTQEPITIPS	DSEFLTQEPITIPSN	SEFLTQEPITIPSNG	EFLTQEPITIPSNGS	FLTQEPITIPSNGSA	LTQEPITIPSNGSAV	TQEPITIPSNGSAVS	QEPITIPSNGSAVSI	EPITIPSNGSAVSID	PITIPSNGSAVSIDE	ITIPSNGSAVSIDET	TIPSNGSAVSIDETG	IPSNGSAVSIDETGS	PSNGSAVSIDETGSG	SNGSAVSIDETGSGS	NGSAVSIDETGSGSK	GSAVSIDETGSGSKW	SAVSIDETGSGSKWQ	AVSIDETGSGSKWQD	VSIDETGSGSKWQDF
2	G	GSGSGSGMSNTSSYE	SGSGSGMSNTSSYEK	GSGSGMSNTSSYEKN	SGSGMSNTSSYEKNN	GSGMSNTSSYEKNNP	SGMSNTSSYEKNNPD	GMSNTSSYEKNNPDN	MSNTSSYEKNNPDNL	SNTSSYEKNNPDNLK	NTSSYEKNNPDNLKH	TSSYEKNNPDNLKHN	SSYEKNNPDNLKHNG	SYEKNNPDNLKHNGI	YEKNNPDNLKHNGIT	EKNNPDNLKHNGITI	KNNPDNLKHNGITID	NNPDNLKHNGITIDS	NPDNLKHNGITIDSE	PDNLKHNGITIDSEF	DNLKHNGITIDSEFL	NLKHNGITIDSEFLT	LKHNGITIDSEFLTQ	KHNGITIDSEFLTQE	HNGITIDSEFLTQEP	NGITIDSEFLTQEPI	GITIDSEFLTQEPIT	ITIDSEFLTQEPITI	TIDSEFLTQEPITIP	IDSEFLTQEPITIPS	DSEFLTQEPITIPSN	SEFLTQEPITIPSNG	EFLTQEPITIPSNGS	FLTQEPITIPSNGSA	LTQEPITIPSNGSAV	TQEPITIPSNGSAVS	QEPITIPSNGSAVSI	EPITIPSNGSAVSID	PITIPSNGSAVSIDE	ITIPSNGSAVSIDET	TIPSNGSAVSIDETG	IPSNGSAVSIDETGS	PSNGSAVSIDETGSG	SNGSAVSIDETGSGS	NGSAVSIDETGSGSK	GSAVSIDETGSGSKW	SAVSIDETGSGSKWQ	AVSIDETGSGSKWQD	VSIDETGSGSKWQDF
3	YPYDVPDYAG	KRVKPIEVDPNLSEA	RVKPIEVDPNLSEAE	VKPIEVDPNLSEAEK	KPIEVDPNLSEAEKV	PIEVDPNLSEAEKVA	IEVDPNLSEAEKVAI	EVDPNLSEAEKVAII	VDPNLSEAEKVAIIT	DPNLSEAEKVAIITA	PNLSEAEKVAIITAQ	NLSEAEKVAIITAQT	LSEAEKVAIITAQTP	SEAEKVAIITAQTPL	EAEKVAIITAQTPLK	AEKVAIITAQTPLKH	EKVAIITAQTPLKHH	KVAIITAQTPLKHHL	VAIITAQTPLKHHLK	AIITAQTPLKHHLKN	IITAQTPLKHHLKNR	ITAQTPLKHHLKNRH	TAQTPLKHHLKNRHL	AQTPLKHHLKNRHLQ	QTPLKHHLKNRHLQM	TPLKHHLKNRHLQMI	PLKHHLKNRHLQMIA	LKHHLKNRHLQMIAI	KHHLKNRHLQMIAIG	HHLKNRHLQMIAIGG	HLKNRHLQMIAIGGA	LKNRHLQMIAIGGAI	KNRHLQMIAIGGAIG	NRHLQMIAIGGAIGT	RHLQMIAIGGAIGTG	HLQMIAIGGAIGTGL	LQMIAIGGAIGTGLL	QMIAIGGAIGTGLLV	MIAIGGAIGTGLLVG	IAIGGAIGTGLLVGS	AIGGAIGTGLLVGSG	IGGAIGTGLLVGSGT	GGAIGTGLLVGSGTA	GAIGTGLLVGSGTAL	AIGTGLLVGSGTALR	IGTGLLVGSGTALRT	GTGLLVGSGTALRTG	TGLLVGSGTALRTGG	GLLVGSGTALRTGGP
4	G	KRVKPIEVDPNLSEA	RVKPIEVDPNLSEAE	VKPIEVDPNLSEAEK	KPIEVDPNLSEAEKV	PIEVDPNLSEAEKVA	IEVDPNLSEAEKVAI	EVDPNLSEAEKVAII	VDPNLSEAEKVAIIT	DPNLSEAEKVAIITA	PNLSEAEKVAIITAQ	NLSEAEKVAIITAQT	LSEAEKVAIITAQTP	SEAEKVAIITAQTPL	EAEKVAIITAQTPLK	AEKVAIITAQTPLKH	EKVAIITAQTPLKHH	KVAIITAQTPLKHHL	VAIITAQTPLKHHLK	AIITAQTPLKHHLKN	IITAQTPLKHHLKNR	ITAQTPLKHHLKNRH	TAQTPLKHHLKNRHL	AQTPLKHHLKNRHLQ	QTPLKHHLKNRHLQM	TPLKHHLKNRHLQMI	PLKHHLKNRHLQMIA	LKHHLKNRHLQMIAI	KHHLKNRHLQMIAIG	HHLKNRHLQMIAIGG	HLKNRHLQMIAIGGA	LKNRHLQMIAIGGAI	KNRHLQMIAIGGAIG	NRHLQMIAIGGAIGT	RHLQMIAIGGAIGTG	HLQMIAIGGAIGTGL	LQMIAIGGAIGTGLL	QMIAIGGAIGTGLLV	MIAIGGAIGTGLLVG	IAIGGAIGTGLLVGS	AIGGAIGTGLLVGSG	IGGAIGTGLLVGSGT	GGAIGTGLLVGSGTA	GAIGTGLLVGSGTAL	AIGTGLLVGSGTALR	IGTGLLVGSGTALRT	GTGLLVGSGTALRTG	TGLLVGSGTALRTGG	GLLVGSGTALRTGGP
5	YPYDVPDYAG	IGWGSTGTMIYAMVM	GWGSTGTMIYAMVMA	WGSTGTMIYAMVMAL	GSTGTMIYAMVMALG	STGTMIYAMVMALGE	TGTMIYAMVMALGEL	GTMIYAMVMALGELA	TMIYAMVMALGELAV	MIYAMVMALGELAVI	IYAMVMALGELAVIF	YAMVMALGELAVIFP	AMVMALGELAVIFPI	MVMALGELAVIFPIS	VMALGELAVIFPISG	MALGELAVIFPISGG	ALGELAVIFPISGGF	LGELAVIFPISGGFT	GELAVIFPISGGFTT	ELAVIFPISGGFTTY	LAVIFPISGGFTTYA	AVIFPISGGFTTYAT	VIFPISGGFTTYATR	IFPISGGFTTYATRF	FPISGGFTTYATRFI	PISGGFTTYATRFID	ISGGFTTYATRFIDE	SGGFTTYATRFIDES	GGFTTYATRFIDESF	GFTTYATRFIDESFG	FTTYATRFIDESFGY	TTYATRFIDESFGYA	TYATRFIDESFGYAN	YATRFIDESFGYANN	ATRFIDESFGYANNF	TRFIDESFGYANNFN	RFIDESFGYANNFNY	FIDESFGYANNFNYM	IDESFGYANNFNYML	DESFGYANNFNYMLQ	ESFGYANNFNYMLQW	SFGYANNFNYMLQWL	FGYANNFNYMLQWLV	GYANNFNYMLQWLVV	YANNFNYMLQWLVVL	ANNFNYMLQWLVVLP	NNFNYMLQWLVVLPL	NFNYMLQWLVVLPLE	FNYMLQWLVVLPLEI
6	G	IGWGSTGTMIYAMVM	GWGSTGTMIYAMVMA	WGSTGTMIYAMVMAL	GSTGTMIYAMVMALG	STGTMIYAMVMALGE	TGTMIYAMVMALGEL	GTMIYAMVMALGELA	TMIYAMVMALGELAV	MIYAMVMALGELAVI	IYAMVMALGELAVIF	YAMVMALGELAVIFP	AMVMALGELAVIFPI	MVMALGELAVIFPIS	VMALGELAVIFPISG	MALGELAVIFPISGG	ALGELAVIFPISGGF	LGELAVIFPISGGFT	GELAVIFPISGGFTT	ELAVIFPISGGFTTY	LAVIFPISGGFTTYA	AVIFPISGGFTTYAT	VIFPISGGFTTYATR	IFPISGGFTTYATRF	FPISGGFTTYATRFI	PISGGFTTYATRFID	ISGGFTTYATRFIDE	SGGFTTYATRFIDES	GGFTTYATRFIDESF	GFTTYATRFIDESFG	FTTYATRFIDESFGY	TTYATRFIDESFGYA	TYATRFIDESFGYAN	YATRFIDESFGYANN	ATRFIDESFGYANNF	TRFIDESFGYANNFN	RFIDESFGYANNFNY	FIDESFGYANNFNYM	IDESFGYANNFNYML	DESFGYANNFNYMLQ	ESFGYANNFNYMLQW	SFGYANNFNYMLQWL	FGYANNFNYMLQWLV	GYANNFNYMLQWLVV	YANNFNYMLQWLVVL	ANNFNYMLQWLVVLP	NNFNYMLQWLVVLPL	NFNYMLQWLVVLPLE	FNYMLQWLVVLPLEI
7	YPYDVPDYAG	ITVNFWGTDPKYRDG	TVNFWGTDPKYRDGF	VNFWGTDPKYRDGFV	NFWGTDPKYRDGFVA	FWGTDPKYRDGFVAL	WGTDPKYRDGFVALF	GTDPKYRDGFVALFW	TDPKYRDGFVALFWL	DPKYRDGFVALFWLA	PKYRDGFVALFWLAI	KYRDGFVALFWLAIV	YRDGFVALFWLAIVI	RDGFVALFWLAIVII	DGFVALFWLAIVIIN	GFVALFWLAIVIINM	FVALFWLAIVIINMF	VALFWLAIVIINMFG	ALFWLAIVIINMFGV	LFWLAIVIINMFGVK	FWLAIVIINMFGVKG	WLAIVIINMFGVKGY	LAIVIINMFGVKGYG	AIVIINMFGVKGYGE	IVIINMFGVKGYGEA	VIINMFGVKGYGEAE	IINMFGVKGYGEAEF	INMFGVKGYGEAEFV	NMFGVKGYGEAEFVF	MFGVKGYGEAEFVFS	FGVKGYGEAEFVFSF	GVKGYGEAEFVFSFI	VKGYGEAEFVFSFIK	KGYGEAEFVFSFIKV	GYGEAEFVFSFIKVI	YGEAEFVFSFIKVIT	GEAEFVFSFIKVITV	EAEFVFSFIKVITVV	AEFVFSFIKVITVVG	EFVFSFIKVITVVGF	FVFSFIKVITVVGFI	VFSFIKVITVVGFII	FSFIKVITVVGFIIL	SFIKVITVVGFIILG	FIKVITVVGFIILGI	IKVITVVGFIILGII	KVITVVGFIILGIIL	VITVVGFIILGIILN	ITVVGFIILGIILNC
8	G	ITVNFWGTDPKYRDG	TVNFWGTDPKYRDGF	VNFWGTDPKYRDGFV	NFWGTDPKYRDGFVA	FWGTDPKYRDGFVAL	WGTDPKYRDGFVALF	GTDPKYRDGFVALFW	TDPKYRDGFVALFWL	DPKYRDGFVALFWLA	PKYRDGFVALFWLAI	KYRDGFVALFWLAIV	YRDGFVALFWLAIVI	RDGFVALFWLAIVII	DGFVALFWLAIVIIN	GFVALFWLAIVIINM	FVALFWLAIVIINMF	VALFWLAIVIINMFG	ALFWLAIVIINMFGV	LFWLAIVIINMFGVK	FWLAIVIINMFGVKG	WLAIVIINMFGVKGY	LAIVIINMFGVKGYG	AIVIINMFGVKGYGE	IVIINMFGVKGYGEA	VIINMFGVKGYGEAE	IINMFGVKGYGEAEF	INMFGVKGYGEAEFV	NMFGVKGYGEAEFVF	MFGVKGYGEAEFVFS	FGVKGYGEAEFVFSF	GVKGYGEAEFVFSFI	VKGYGEAEFVFSFIK	KGYGEAEFVFSFIKV	GYGEAEFVFSFIKVI	YGEAEFVFSFIKVIT	GEAEFVFSFIKVITV	EAEFVFSFIKVITVV	AEFVFSFIKVITVVG	EFVFSFIKVITVVGF	FVFSFIKVITVVGFI	VFSFIKVITVVGFII	FSFIKVITVVGFIIL	SFIKVITVVGFIILG	FIKVITVVGFIILGI	IKVITVVGFIILGII	KVITVVGFIILGIIL	VITVVGFIILGIILN	ITVVGFIILGIILNC
9	YPYDVPDYAG	TGGYIGGKYWHDPGA	GGYIGGKYWHDPGAF	GYIGGKYWHDPGAFA	YIGGKYWHDPGAFAG	IGGKYWHDPGAFAGD	GGKYWHDPGAFAGDT	GKYWHDPGAFAGDTP	KYWHDPGAFAGDTPG	YWHDPGAFAGDTPGA	WHDPGAFAGDTPGAK	HDPGAFAGDTPGAKF	DPGAFAGDTPGAKFK	PGAFAGDTPGAKFKG	GAFAGDTPGAKFKGV	AFAGDTPGAKFKGVC	FAGDTPGAKFKGVCS	AGDTPGAKFKGVCSV	GDTPGAKFKGVCSVF	DTPGAKFKGVCSVFV	TPGAKFKGVCSVFVT	PGAKFKGVCSVFVTA	GAKFKGVCSVFVTAA	AKFKGVCSVFVTAAF	KFKGVCSVFVTAAFS	FKGVCSVFVTAAFSF	KGVCSVFVTAAFSFA	GVCSVFVTAAFSFAG	VCSVFVTAAFSFAGS	CSVFVTAAFSFAGSE	SVFVTAAFSFAGSEL	VFVTAAFSFAGSELV	FVTAAFSFAGSELVG	VTAAFSFAGSELVGL	TAAFSFAGSELVGLA	AAFSFAGSELVGLAA	AFSFAGSELVGLAAS	FSFAGSELVGLAASE	SFAGSELVGLAASES	FAGSELVGLAASESV	AGSELVGLAASESVE	GSELVGLAASESVEP	SELVGLAASESVEPR	ELVGLAASESVEPRK	LVGLAASESVEPRKS	VGLAASESVEPRKSV	GLAASESVEPRKSVP	LAASESVEPRKSVPK	AASESVEPRKSVPKA
10	G	TGGYIGGKYWHDPGA	GGYIGGKYWHDPGAF	GYIGGKYWHDPGAFA	YIGGKYWHDPGAFAG	IGGKYWHDPGAFAGD	GGKYWHDPGAFAGDT	GKYWHDPGAFAGDTP	KYWHDPGAFAGDTPG	YWHDPGAFAGDTPGA	WHDPGAFAGDTPGAK	HDPGAFAGDTPGAKF	DPGAFAGDTPGAKFK	PGAFAGDTPGAKFKG	GAFAGDTPGAKFKGV	AFAGDTPGAKFKGVC	FAGDTPGAKFKGVCS	AGDTPGAKFKGVCSV	GDTPGAKFKGVCSVF	DTPGAKFKGVCSVFV	TPGAKFKGVCSVFVT	PGAKFKGVCSVFVTA	GAKFKGVCSVFVTAA	AKFKGVCSVFVTAAF	KFKGVCSVFVTAAFS	FKGVCSVFVTAAFSF	KGVCSVFVTAAFSFA	GVCSVFVTAAFSFAG	VCSVFVTAAFSFAGS	CSVFVTAAFSFAGSE	SVFVTAAFSFAGSEL	VFVTAAFSFAGSELV	FVTAAFSFAGSELVG	VTAAFSFAGSELVGL	TAAFSFAGSELVGLA	AAFSFAGSELVGLAA	AFSFAGSELVGLAAS	FSFAGSELVGLAASE	SFAGSELVGLAASES	FAGSELVGLAASESV	AGSELVGLAASESVE	GSELVGLAASESVEP	SELVGLAASESVEPR	ELVGLAASESVEPRK	LVGLAASESVEPRKS	VGLAASESVEPRKSV	GLAASESVEPRKSVP	LAASESVEPRKSVPK	AASESVEPRKSVPKA
11	YPYDVPDYAG	FWRITLFYILSLLMI	WRITLFYILSLLMIG	RITLFYILSLLMIGL	ITLFYILSLLMIGLL	TLFYILSLLMIGLLV	LFYILSLLMIGLLVP	FYILSLLMIGLLVPY	YILSLLMIGLLVPYN	ILSLLMIGLLVPYND	LSLLMIGLLVPYNDK	SLLMIGLLVPYNDKS	LLMIGLLVPYNDKSL	LMIGLLVPYNDKSLI	MIGLLVPYNDKSLIG	IGLLVPYNDKSLIGA	GLLVPYNDKSLIGAS	LLVPYNDKSLIGASS	LVPYNDKSLIGASSV	VPYNDKSLIGASSVD	PYNDKSLIGASSVDA	YNDKSLIGASSVDAA	NDKSLIGASSVDAAA	DKSLIGASSVDAAAS	KSLIGASSVDAAASP	SLIGASSVDAAASPF	LIGASSVDAAASPFV	IGASSVDAAASPFVI	GASSVDAAASPFVIA	ASSVDAAASPFVIAI	SSVDAAASPFVIAIK	SVDAAASPFVIAIKT	VDAAASPFVIAIKTH	DAAASPFVIAIKTHG	AAASPFVIAIKTHGI	AASPFVIAIKTHGIK	ASPFVIAIKTHGIKG	SPFVIAIKTHGIKGL	PFVIAIKTHGIKGLP	FVIAIKTHGIKGLPS	VIAIKTHGIKGLPSV	IAIKTHGIKGLPSVV	AIKTHGIKGLPSVVN	IKTHGIKGLPSVVNV	KTHGIKGLPSVVNVV	THGIKGLPSVVNVVI	HGIKGLPSVVNVVIL	GIKGLPSVVNVVILI	IKGLPSVVNVVILIA
12	G	FWRITLFYILSLLMI	WRITLFYILSLLMIG	RITLFYILSLLMIGL	ITLFYILSLLMIGLL	TLFYILSLLMIGLLV	LFYILSLLMIGLLVP	FYILSLLMIGLLVPY	YILSLLMIGLLVPYN	ILSLLMIGLLVPYND	LSLLMIGLLVPYNDK	SLLMIGLLVPYNDKS	LLMIGLLVPYNDKSL	LMIGLLVPYNDKSLI	MIGLLVPYNDKSLIG	IGLLVPYNDKSLIGA	GLLVPYNDKSLIGAS	LLVPYNDKSLIGASS	LVPYNDKSLIGASSV	VPYNDKSLIGASSVD	PYNDKSLIGASSVDA	YNDKSLIGASSVDAA	NDKSLIGASSVDAAA	DKSLIGASSVDAAAS	KSLIGASSVDAAASP	SLIGASSVDAAASPF	LIGASSVDAAASPFV	IGASSVDAAASPFVI	GASSVDAAASPFVIA	ASSVDAAASPFVIAI	SSVDAAASPFVIAIK	SVDAAASPFVIAIKT	VDAAASPFVIAIKTH	DAAASPFVIAIKTHG	AAASPFVIAIKTHGI	AASPFVIAIKTHGIK	ASPFVIAIKTHGIKG	SPFVIAIKTHGIKGL	PFVIAIKTHGIKGLP	FVIAIKTHGIKGLPS	VIAIKTHGIKGLPSV	IAIKTHGIKGLPSVV	AIKTHGIKGLPSVVN	IKTHGIKGLPSVVNV	KTHGIKGLPSVVNVV	THGIKGLPSVVNVVI	HGIKGLPSVVNVVIL	GIKGLPSVVNVVILI	IKGLPSVVNVVILIA
13	YPYDVPDYAG	GNSAIYACSRTMVAL	NSAIYACSRTMVALA	SAIYACSRTMVALAE	AIYACSRTMVALAEQ	IYACSRTMVALAEQR	YACSRTMVALAEQRF	ACSRTMVALAEQRFL	CSRTMVALAEQRFLP	SRTMVALAEQRFLPE	RTMVALAEQRFLPEI	TMVALAEQRFLPEIF	MVALAEQRFLPEIFS	VALAEQRFLPEIFSY	ALAEQRFLPEIFSYV	LAEQRFLPEIFSYVD	AEQRFLPEIFSYVDR	EQRFLPEIFSYVDRK	QRFLPEIFSYVDRKG	RFLPEIFSYVDRKGR	FLPEIFSYVDRKGRP	LPEIFSYVDRKGRPL	PEIFSYVDRKGRPLV	EIFSYVDRKGRPLVG	IFSYVDRKGRPLVGI	FSYVDRKGRPLVGIA	SYVDRKGRPLVGIAV	YVDRKGRPLVGIAVT	VDRKGRPLVGIAVTS	DRKGRPLVGIAVTSA	RKGRPLVGIAVTSAF	KGRPLVGIAVTSAFG	GRPLVGIAVTSAFGL	RPLVGIAVTSAFGLI	PLVGIAVTSAFGLIA	LVGIAVTSAFGLIAF	VGIAVTSAFGLIAFV	GIAVTSAFGLIAFVA	IAVTSAFGLIAFVAA	AVTSAFGLIAFVAAS	VTSAFGLIAFVAASK	TSAFGLIAFVAASKK	SAFGLIAFVAASKKE	AFGLIAFVAASKKEG	FGLIAFVAASKKEGE	GLIAFVAASKKEGEV	LIAFVAASKKEGEVF	IAFVAASKKEGEVFN	AFVAASKKEGEVFNW
14	G	GNSAIYACSRTMVAL	NSAIYACSRTMVALA	SAIYACSRTMVALAE	AIYACSRTMVALAEQ	IYACSRTMVALAEQR	YACSRTMVALAEQRF	ACSRTMVALAEQRFL	CSRTMVALAEQRFLP	SRTMVALAEQRFLPE	RTMVALAEQRFLPEI	TMVALAEQRFLPEIF	MVALAEQRFLPEIFS	VALAEQRFLPEIFSY	ALAEQRFLPEIFSYV	LAEQRFLPEIFSYVD	AEQRFLPEIFSYVDR	EQRFLPEIFSYVDRK	QRFLPEIFSYVDRKG	RFLPEIFSYVDRKGR	FLPEIFSYVDRKGRP	LPEIFSYVDRKGRPL	PEIFSYVDRKGRPLV	EIFSYVDRKGRPLVG	IFSYVDRKGRPLVGI	FSYVDRKGRPLVGIA	SYVDRKGRPLVGIAV	YVDRKGRPLVGIAVT	VDRKGRPLVGIAVTS	DRKGRPLVGIAVTSA	RKGRPLVGIAVTSAF	KGRPLVGIAVTSAFG	GRPLVGIAVTSAFGL	RPLVGIAVTSAFGLI	PLVGIAVTSAFGLIA	LVGIAVTSAFGLIAF	VGIAVTSAFGLIAFV	GIAVTSAFGLIAFVA	IAVTSAFGLIAFVAA	AVTSAFGLIAFVAAS	VTSAFGLIAFVAASK	TSAFGLIAFVAASKK	SAFGLIAFVAASKKE	AFGLIAFVAASKKEG	FGLIAFVAASKKEGE	GLIAFVAASKKEGEV	LIAFVAASKKEGEVF	IAFVAASKKEGEVFN	AFVAASKKEGEVFNW
15	YPYDVPDYAG	SGLSSLFTWGGICIC	GLSSLFTWGGICICH	LSSLFTWGGICICHI	SSLFTWGGICICHIR	SLFTWGGICICHIRF	LFTWGGICICHIRFR	FTWGGICICHIRFRK	TWGGICICHIRFRKA	WGGICICHIRFRKAL	GGICICHIRFRKALA	GICICHIRFRKALAA	ICICHIRFRKALAAQ	CICHIRFRKALAAQG	ICHIRFRKALAAQGR	CHIRFRKALAAQGRG	HIRFRKALAAQGRGL	IRFRKALAAQGRGLD	RFRKALAAQGRGLDE	FRKALAAQGRGLDEL	RKALAAQGRGLDELS	KALAAQGRGLDELSF	ALAAQGRGLDELSFK	LAAQGRGLDELSFKS	AAQGRGLDELSFKSP	AQGRGLDELSFKSPT	QGRGLDELSFKSPTG	GRGLDELSFKSPTGV	RGLDELSFKSPTGVW	GLDELSFKSPTGVWG	LDELSFKSPTGVWGS	DELSFKSPTGVWGSY	ELSFKSPTGVWGSYW	LSFKSPTGVWGSYWG	SFKSPTGVWGSYWGL	FKSPTGVWGSYWGLF	KSPTGVWGSYWGLFM	SPTGVWGSYWGLFMV	PTGVWGSYWGLFMVI	TGVWGSYWGLFMVII	GVWGSYWGLFMVIIM	VWGSYWGLFMVIIMF	WGSYWGLFMVIIMFI	GSYWGLFMVIIMFIA	SYWGLFMVIIMFIAQ	YWGLFMVIIMFIAQF	WGLFMVIIMFIAQFY	GLFMVIIMFIAQFYV	LFMVIIMFIAQFYVA
16	G	SGLSSLFTWGGICIC	GLSSLFTWGGICICH	LSSLFTWGGICICHI	SSLFTWGGICICHIR	SLFTWGGICICHIRF	LFTWGGICICHIRFR	FTWGGICICHIRFRK	TWGGICICHIRFRKA	WGGICICHIRFRKAL	GGICICHIRFRKALA	GICICHIRFRKALAA	ICICHIRFRKALAAQ	CICHIRFRKALAAQG	ICHIRFRKALAAQGR	CHIRFRKALAAQGRG	HIRFRKALAAQGRGL	IRFRKALAAQGRGLD	RFRKALAAQGRGLDE	FRKALAAQGRGLDEL	RKALAAQGRGLDELS	KALAAQGRGLDELSF	ALAAQGRGLDELSFK	LAAQGRGLDELSFKS	AAQGRGLDELSFKSP	AQGRGLDELSFKSPT	QGRGLDELSFKSPTG	GRGLDELSFKSPTGV	RGLDELSFKSPTGVW	GLDELSFKSPTGVWG	LDELSFKSPTGVWGS	DELSFKSPTGVWGSY	ELSFKSPTGVWGSYW	LSFKSPTGVWGSYWG	SFKSPTGVWGSYWGL	FKSPTGVWGSYWGLF	KSPTGVWGSYWGLFM	SPTGVWGSYWGLFMV	PTGVWGSYWGLFMVI	TGVWGSYWGLFMVII	GVWGSYWGLFMVIIM	VWGSYWGLFMVIIMF	WGSYWGLFMVIIMFI	GSYWGLFMVIIMFIA	SYWGLFMVIIMFIAQ	YWGLFMVIIMFIAQF	WGLFMVIIMFIAQFY	GLFMVIIMFIAQFYV	LFMVIIMFIAQFYVA
17	YPYDVPDYAG	GDSPSAEGFFEAYLS	DSPSAEGFFEAYLSF	SPSAEGFFEAYLSFP	PSAEGFFEAYLSFPL	SAEGFFEAYLSFPLV	AEGFFEAYLSFPLVM	EGFFEAYLSFPLVMV	GFFEAYLSFPLVMVM	FFEAYLSFPLVMVMY	FEAYLSFPLVMVMYI	EAYLSFPLVMVMYIG	AYLSFPLVMVMYIGH	YLSFPLVMVMYIGHK	LSFPLVMVMYIGHKI	SFPLVMVMYIGHKIY	FPLVMVMYIGHKIYK	PLVMVMYIGHKIYKR	LVMVMYIGHKIYKRN	VMVMYIGHKIYKRNW	MVMYIGHKIYKRNWK	VMYIGHKIYKRNWKL	MYIGHKIYKRNWKLF	YIGHKIYKRNWKLFI	IGHKIYKRNWKLFIP	GHKIYKRNWKLFIPA	HKIYKRNWKLFIPAE	KIYKRNWKLFIPAEK	IYKRNWKLFIPAEKM	YKRNWKLFIPAEKMD	KRNWKLFIPAEKMDI	RNWKLFIPAEKMDID	NWKLFIPAEKMDIDT	WKLFIPAEKMDIDTG	KLFIPAEKMDIDTGR	LFIPAEKMDIDTGRR	FIPAEKMDIDTGRRE	IPAEKMDIDTGRREV	PAEKMDIDTGRREVD	AEKMDIDTGRREVDL	EKMDIDTGRREVDLD	KMDIDTGRREVDLDL	MDIDTGRREVDLDLL	DIDTGRREVDLDLLK	IDTGRREVDLDLLKQ	DTGRREVDLDLLKQE	TGRREVDLDLLKQEI	GRREVDLDLLKQEIA	RREVDLDLLKQEIAE
18	G	GDSPSAEGFFEAYLS	DSPSAEGFFEAYLSF	SPSAEGFFEAYLSFP	PSAEGFFEAYLSFPL	SAEGFFEAYLSFPLV	AEGFFEAYLSFPLVM	EGFFEAYLSFPLVMV	GFFEAYLSFPLVMVM	FFEAYLSFPLVMVMY	FEAYLSFPLVMVMYI	EAYLSFPLVMVMYIG	AYLSFPLVMVMYIGH	YLSFPLVMVMYIGHK	LSFPLVMVMYIGHKI	SFPLVMVMYIGHKIY	FPLVMVMYIGHKIYK	PLVMVMYIGHKIYKR	LVMVMYIGHKIYKRN	VMVMYIGHKIYKRNW	MVMYIGHKIYKRNWK	VMYIGHKIYKRNWKL	MYIGHKIYKRNWKLF	YIGHKIYKRNWKLFI	IGHKIYKRNWKLFIP	GHKIYKRNWKLFIPA	HKIYKRNWKLFIPAE	KIYKRNWKLFIPAEK	IYKRNWKLFIPAEKM	YKRNWKLFIPAEKMD	KRNWKLFIPAEKMDI	RNWKLFIPAEKMDID	NWKLFIPAEKMDIDT	WKLFIPAEKMDIDTG	KLFIPAEKMDIDTGR	LFIPAEKMDIDTGRR	FIPAEKMDIDTGRRE	IPAEKMDIDTGRREV	PAEKMDIDTGRREVD	AEKMDIDTGRREVDL	EKMDIDTGRREVDLD	KMDIDTGRREVDLDL	MDIDTGRREVDLDLL	DIDTGRREVDLDLLK	IDTGRREVDLDLLKQ	DTGRREVDLDLLKQE	TGRREVDLDLLKQEI	GRREVDLDLLKQEIA	RREVDLDLLKQEIAE
19	YPYDVPDYAG	MATKPRWYRIWNFWC	ATKPRWYRIWNFWCG	TKPRWYRIWNFWCGS	KPRWYRIWNFWCGSG	PRWYRIWNFWCGSGS	RWYRIWNFWCGSGSG	WYRIWNFWCGSGSGS	YRIWNFWCGSGSGSG
20	G	MATKPRWYRIWNFWC	ATKPRWYRIWNFWCG	TKPRWYRIWNFWCGS	KPRWYRIWNFWCGSG	PRWYRIWNFWCGSGS	RWYRIWNFWCGSGSG	WYRIWNFWCGSGSGS	YRIWNFWCGSGSGSG
	YPYDVPDYAG	G	YPYDVPDYAG	G	YPYDVPDYAG	G	YPYDVPDYAG	G	YPYDVPDYAG	G	YPYDVPDYAG	G	YPYDVPDYAG	G	YPYDVPDYAG	G	YPYDVPDYAG	G	YPYDVPDYAG	G	YPYDVPDYAG	G	YPYDVPDYAG	G	YPYDVPDYAG	G	YPYDVPDYAG	G	YPYDVPDYAG	G	YPYDVPDYAG	G	YPYDVPDYAG	G	YPYDVPDYAG	G	YPYDVPDYAG	G	YPYDVPDYAG	G	YPYDVPDYAG	G	YPYDVPDYAG	G	YPYDVPDYAG	G	YPYDVPDYAG	G	YPYDVPDYAG
GST-Sch9, 50 µg/ml		1	2	3	4	5	6	7	8	9	10	11	12	13	14	15	16	17	18	19	20	21	22	23	24	25	26	27	28	29	30	31	32	33	34	35	36	37	38	39	40	41	42	43	44	45	46	47	48
	YPYDVPDYAG	G	YPYDVPDYAG	G	YPYDVPDYAG	G	YPYDVPDYAG	G	YPYDVPDYAG	G	YPYDVPDYAG	G	YPYDVPDYAG	G	YPYDVPDYAG	G	YPYDVPDYAG	G	YPYDVPDYAG	G	YPYDVPDYAG	G	YPYDVPDYAG	G	YPYDVPDYAG	G	YPYDVPDYAG	G	YPYDVPDYAG	G	YPYDVPDYAG	G	YPYDVPDYAG	G	YPYDVPDYAG	G	YPYDVPDYAG	G	YPYDVPDYAG	G	YPYDVPDYAG	G	YPYDVPDYAG	G	YPYDVPDYAG	G	YPYDVPDYAG	G	YPYDVPDYAG
1	YPYDVPDYAG	GSGSGSGMSNTSSYE	SGSGSGMSNTSSYEK	GSGSGMSNTSSYEKN	SGSGMSNTSSYEKNN	GSGMSNTSSYEKNNP	SGMSNTSSYEKNNPD	GMSNTSSYEKNNPDN	MSNTSSYEKNNPDNL	SNTSSYEKNNPDNLK	NTSSYEKNNPDNLKH	TSSYEKNNPDNLKHN	SSYEKNNPDNLKHNG	SYEKNNPDNLKHNGI	YEKNNPDNLKHNGIT	EKNNPDNLKHNGITI	KNNPDNLKHNGITID	NNPDNLKHNGITIDS	NPDNLKHNGITIDSE	PDNLKHNGITIDSEF	DNLKHNGITIDSEFL	NLKHNGITIDSEFLT	LKHNGITIDSEFLTQ	KHNGITIDSEFLTQE	HNGITIDSEFLTQEP	NGITIDSEFLTQEPI	GITIDSEFLTQEPIT	ITIDSEFLTQEPITI	TIDSEFLTQEPITIP	IDSEFLTQEPITIPS	DSEFLTQEPITIPSN	SEFLTQEPITIPSNG	EFLTQEPITIPSNGS	FLTQEPITIPSNGSA	LTQEPITIPSNGSAV	TQEPITIPSNGSAVS	QEPITIPSNGSAVSI	EPITIPSNGSAVSID	PITIPSNGSAVSIDE	ITIPSNGSAVSIDET	TIPSNGSAVSIDETG	IPSNGSAVSIDETGS	PSNGSAVSIDETGSG	SNGSAVSIDETGSGS	NGSAVSIDETGSGSK	GSAVSIDETGSGSKW	SAVSIDETGSGSKWQ	AVSIDETGSGSKWQD	VSIDETGSGSKWQDF
2	G	GSGSGSGMSNTSSYE	SGSGSGMSNTSSYEK	GSGSGMSNTSSYEKN	SGSGMSNTSSYEKNN	GSGMSNTSSYEKNNP	SGMSNTSSYEKNNPD	GMSNTSSYEKNNPDN	MSNTSSYEKNNPDNL	SNTSSYEKNNPDNLK	NTSSYEKNNPDNLKH	TSSYEKNNPDNLKHN	SSYEKNNPDNLKHNG	SYEKNNPDNLKHNGI	YEKNNPDNLKHNGIT	EKNNPDNLKHNGITI	KNNPDNLKHNGITID	NNPDNLKHNGITIDS	NPDNLKHNGITIDSE	PDNLKHNGITIDSEF	DNLKHNGITIDSEFL	NLKHNGITIDSEFLT	LKHNGITIDSEFLTQ	KHNGITIDSEFLTQE	HNGITIDSEFLTQEP	NGITIDSEFLTQEPI	GITIDSEFLTQEPIT	ITIDSEFLTQEPITI	TIDSEFLTQEPITIP	IDSEFLTQEPITIPS	DSEFLTQEPITIPSN	SEFLTQEPITIPSNG	EFLTQEPITIPSNGS	FLTQEPITIPSNGSA	LTQEPITIPSNGSAV	TQEPITIPSNGSAVS	QEPITIPSNGSAVSI	EPITIPSNGSAVSID	PITIPSNGSAVSIDE	ITIPSNGSAVSIDET	TIPSNGSAVSIDETG	IPSNGSAVSIDETGS	PSNGSAVSIDETGSG	SNGSAVSIDETGSGS	NGSAVSIDETGSGSK	GSAVSIDETGSGSKW	SAVSIDETGSGSKWQ	AVSIDETGSGSKWQD	VSIDETGSGSKWQDF
3	YPYDVPDYAG	KRVKPIEVDPNLSEA	RVKPIEVDPNLSEAE	VKPIEVDPNLSEAEK	KPIEVDPNLSEAEKV	PIEVDPNLSEAEKVA	IEVDPNLSEAEKVAI	EVDPNLSEAEKVAII	VDPNLSEAEKVAIIT	DPNLSEAEKVAIITA	PNLSEAEKVAIITAQ	NLSEAEKVAIITAQT	LSEAEKVAIITAQTP	SEAEKVAIITAQTPL	EAEKVAIITAQTPLK	AEKVAIITAQTPLKH	EKVAIITAQTPLKHH	KVAIITAQTPLKHHL	VAIITAQTPLKHHLK	AIITAQTPLKHHLKN	IITAQTPLKHHLKNR	ITAQTPLKHHLKNRH	TAQTPLKHHLKNRHL	AQTPLKHHLKNRHLQ	QTPLKHHLKNRHLQM	TPLKHHLKNRHLQMI	PLKHHLKNRHLQMIA	LKHHLKNRHLQMIAI	KHHLKNRHLQMIAIG	HHLKNRHLQMIAIGG	HLKNRHLQMIAIGGA	LKNRHLQMIAIGGAI	KNRHLQMIAIGGAIG	NRHLQMIAIGGAIGT	RHLQMIAIGGAIGTG	HLQMIAIGGAIGTGL	LQMIAIGGAIGTGLL	QMIAIGGAIGTGLLV	MIAIGGAIGTGLLVG	IAIGGAIGTGLLVGS	AIGGAIGTGLLVGSG	IGGAIGTGLLVGSGT	GGAIGTGLLVGSGTA	GAIGTGLLVGSGTAL	AIGTGLLVGSGTALR	IGTGLLVGSGTALRT	GTGLLVGSGTALRTG	TGLLVGSGTALRTGG	GLLVGSGTALRTGGP
4	G	KRVKPIEVDPNLSEA	RVKPIEVDPNLSEAE	VKPIEVDPNLSEAEK	KPIEVDPNLSEAEKV	PIEVDPNLSEAEKVA	IEVDPNLSEAEKVAI	EVDPNLSEAEKVAII	VDPNLSEAEKVAIIT	DPNLSEAEKVAIITA	PNLSEAEKVAIITAQ	NLSEAEKVAIITAQT	LSEAEKVAIITAQTP	SEAEKVAIITAQTPL	EAEKVAIITAQTPLK	AEKVAIITAQTPLKH	EKVAIITAQTPLKHH	KVAIITAQTPLKHHL	VAIITAQTPLKHHLK	AIITAQTPLKHHLKN	IITAQTPLKHHLKNR	ITAQTPLKHHLKNRH	TAQTPLKHHLKNRHL	AQTPLKHHLKNRHLQ	QTPLKHHLKNRHLQM	TPLKHHLKNRHLQMI	PLKHHLKNRHLQMIA	LKHHLKNRHLQMIAI	KHHLKNRHLQMIAIG	HHLKNRHLQMIAIGG	HLKNRHLQMIAIGGA	LKNRHLQMIAIGGAI	KNRHLQMIAIGGAIG	NRHLQMIAIGGAIGT	RHLQMIAIGGAIGTG	HLQMIAIGGAIGTGL	LQMIAIGGAIGTGLL	QMIAIGGAIGTGLLV	MIAIGGAIGTGLLVG	IAIGGAIGTGLLVGS	AIGGAIGTGLLVGSG	IGGAIGTGLLVGSGT	GGAIGTGLLVGSGTA	GAIGTGLLVGSGTAL	AIGTGLLVGSGTALR	IGTGLLVGSGTALRT	GTGLLVGSGTALRTG	TGLLVGSGTALRTGG	GLLVGSGTALRTGGP
5	YPYDVPDYAG	IGWGSTGTMIYAMVM	GWGSTGTMIYAMVMA	WGSTGTMIYAMVMAL	GSTGTMIYAMVMALG	STGTMIYAMVMALGE	TGTMIYAMVMALGEL	GTMIYAMVMALGELA	TMIYAMVMALGELAV	MIYAMVMALGELAVI	IYAMVMALGELAVIF	YAMVMALGELAVIFP	AMVMALGELAVIFPI	MVMALGELAVIFPIS	VMALGELAVIFPISG	MALGELAVIFPISGG	ALGELAVIFPISGGF	LGELAVIFPISGGFT	GELAVIFPISGGFTT	ELAVIFPISGGFTTY	LAVIFPISGGFTTYA	AVIFPISGGFTTYAT	VIFPISGGFTTYATR	IFPISGGFTTYATRF	FPISGGFTTYATRFI	PISGGFTTYATRFID	ISGGFTTYATRFIDE	SGGFTTYATRFIDES	GGFTTYATRFIDESF	GFTTYATRFIDESFG	FTTYATRFIDESFGY	TTYATRFIDESFGYA	TYATRFIDESFGYAN	YATRFIDESFGYANN	ATRFIDESFGYANNF	TRFIDESFGYANNFN	RFIDESFGYANNFNY	FIDESFGYANNFNYM	IDESFGYANNFNYML	DESFGYANNFNYMLQ	ESFGYANNFNYMLQW	SFGYANNFNYMLQWL	FGYANNFNYMLQWLV	GYANNFNYMLQWLVV	YANNFNYMLQWLVVL	ANNFNYMLQWLVVLP	NNFNYMLQWLVVLPL	NFNYMLQWLVVLPLE	FNYMLQWLVVLPLEI
6	G	IGWGSTGTMIYAMVM	GWGSTGTMIYAMVMA	WGSTGTMIYAMVMAL	GSTGTMIYAMVMALG	STGTMIYAMVMALGE	TGTMIYAMVMALGEL	GTMIYAMVMALGELA	TMIYAMVMALGELAV	MIYAMVMALGELAVI	IYAMVMALGELAVIF	YAMVMALGELAVIFP	AMVMALGELAVIFPI	MVMALGELAVIFPIS	VMALGELAVIFPISG	MALGELAVIFPISGG	ALGELAVIFPISGGF	LGELAVIFPISGGFT	GELAVIFPISGGFTT	ELAVIFPISGGFTTY	LAVIFPISGGFTTYA	AVIFPISGGFTTYAT	VIFPISGGFTTYATR	IFPISGGFTTYATRF	FPISGGFTTYATRFI	PISGGFTTYATRFID	ISGGFTTYATRFIDE	SGGFTTYATRFIDES	GGFTTYATRFIDESF	GFTTYATRFIDESFG	FTTYATRFIDESFGY	TTYATRFIDESFGYA	TYATRFIDESFGYAN	YATRFIDESFGYANN	ATRFIDESFGYANNF	TRFIDESFGYANNFN	RFIDESFGYANNFNY	FIDESFGYANNFNYM	IDESFGYANNFNYML	DESFGYANNFNYMLQ	ESFGYANNFNYMLQW	SFGYANNFNYMLQWL	FGYANNFNYMLQWLV	GYANNFNYMLQWLVV	YANNFNYMLQWLVVL	ANNFNYMLQWLVVLP	NNFNYMLQWLVVLPL	NFNYMLQWLVVLPLE	FNYMLQWLVVLPLEI
7	YPYDVPDYAG	ITVNFWGTDPKYRDG	TVNFWGTDPKYRDGF	VNFWGTDPKYRDGFV	NFWGTDPKYRDGFVA	FWGTDPKYRDGFVAL	WGTDPKYRDGFVALF	GTDPKYRDGFVALFW	TDPKYRDGFVALFWL	DPKYRDGFVALFWLA	PKYRDGFVALFWLAI	KYRDGFVALFWLAIV	YRDGFVALFWLAIVI	RDGFVALFWLAIVII	DGFVALFWLAIVIIN	GFVALFWLAIVIINM	FVALFWLAIVIINMF	VALFWLAIVIINMFG	ALFWLAIVIINMFGV	LFWLAIVIINMFGVK	FWLAIVIINMFGVKG	WLAIVIINMFGVKGY	LAIVIINMFGVKGYG	AIVIINMFGVKGYGE	IVIINMFGVKGYGEA	VIINMFGVKGYGEAE	IINMFGVKGYGEAEF	INMFGVKGYGEAEFV	NMFGVKGYGEAEFVF	MFGVKGYGEAEFVFS	FGVKGYGEAEFVFSF	GVKGYGEAEFVFSFI	VKGYGEAEFVFSFIK	KGYGEAEFVFSFIKV	GYGEAEFVFSFIKVI	YGEAEFVFSFIKVIT	GEAEFVFSFIKVITV	EAEFVFSFIKVITVV	AEFVFSFIKVITVVG	EFVFSFIKVITVVGF	FVFSFIKVITVVGFI	VFSFIKVITVVGFII	FSFIKVITVVGFIIL	SFIKVITVVGFIILG	FIKVITVVGFIILGI	IKVITVVGFIILGII	KVITVVGFIILGIIL	VITVVGFIILGIILN	ITVVGFIILGIILNC
8	G	ITVNFWGTDPKYRDG	TVNFWGTDPKYRDGF	VNFWGTDPKYRDGFV	NFWGTDPKYRDGFVA	FWGTDPKYRDGFVAL	WGTDPKYRDGFVALF	GTDPKYRDGFVALFW	TDPKYRDGFVALFWL	DPKYRDGFVALFWLA	PKYRDGFVALFWLAI	KYRDGFVALFWLAIV	YRDGFVALFWLAIVI	RDGFVALFWLAIVII	DGFVALFWLAIVIIN	GFVALFWLAIVIINM	FVALFWLAIVIINMF	VALFWLAIVIINMFG	ALFWLAIVIINMFGV	LFWLAIVIINMFGVK	FWLAIVIINMFGVKG	WLAIVIINMFGVKGY	LAIVIINMFGVKGYG	AIVIINMFGVKGYGE	IVIINMFGVKGYGEA	VIINMFGVKGYGEAE	IINMFGVKGYGEAEF	INMFGVKGYGEAEFV	NMFGVKGYGEAEFVF	MFGVKGYGEAEFVFS	FGVKGYGEAEFVFSF	GVKGYGEAEFVFSFI	VKGYGEAEFVFSFIK	KGYGEAEFVFSFIKV	GYGEAEFVFSFIKVI	YGEAEFVFSFIKVIT	GEAEFVFSFIKVITV	EAEFVFSFIKVITVV	AEFVFSFIKVITVVG	EFVFSFIKVITVVGF	FVFSFIKVITVVGFI	VFSFIKVITVVGFII	FSFIKVITVVGFIIL	SFIKVITVVGFIILG	FIKVITVVGFIILGI	IKVITVVGFIILGII	KVITVVGFIILGIIL	VITVVGFIILGIILN	ITVVGFIILGIILNC
9	YPYDVPDYAG	TGGYIGGKYWHDPGA	GGYIGGKYWHDPGAF	GYIGGKYWHDPGAFA	YIGGKYWHDPGAFAG	IGGKYWHDPGAFAGD	GGKYWHDPGAFAGDT	GKYWHDPGAFAGDTP	KYWHDPGAFAGDTPG	YWHDPGAFAGDTPGA	WHDPGAFAGDTPGAK	HDPGAFAGDTPGAKF	DPGAFAGDTPGAKFK	PGAFAGDTPGAKFKG	GAFAGDTPGAKFKGV	AFAGDTPGAKFKGVC	FAGDTPGAKFKGVCS	AGDTPGAKFKGVCSV	GDTPGAKFKGVCSVF	DTPGAKFKGVCSVFV	TPGAKFKGVCSVFVT	PGAKFKGVCSVFVTA	GAKFKGVCSVFVTAA	AKFKGVCSVFVTAAF	KFKGVCSVFVTAAFS	FKGVCSVFVTAAFSF	KGVCSVFVTAAFSFA	GVCSVFVTAAFSFAG	VCSVFVTAAFSFAGS	CSVFVTAAFSFAGSE	SVFVTAAFSFAGSEL	VFVTAAFSFAGSELV	FVTAAFSFAGSELVG	VTAAFSFAGSELVGL	TAAFSFAGSELVGLA	AAFSFAGSELVGLAA	AFSFAGSELVGLAAS	FSFAGSELVGLAASE	SFAGSELVGLAASES	FAGSELVGLAASESV	AGSELVGLAASESVE	GSELVGLAASESVEP	SELVGLAASESVEPR	ELVGLAASESVEPRK	LVGLAASESVEPRKS	VGLAASESVEPRKSV	GLAASESVEPRKSVP	LAASESVEPRKSVPK	AASESVEPRKSVPKA
10	G	TGGYIGGKYWHDPGA	GGYIGGKYWHDPGAF	GYIGGKYWHDPGAFA	YIGGKYWHDPGAFAG	IGGKYWHDPGAFAGD	GGKYWHDPGAFAGDT	GKYWHDPGAFAGDTP	KYWHDPGAFAGDTPG	YWHDPGAFAGDTPGA	WHDPGAFAGDTPGAK	HDPGAFAGDTPGAKF	DPGAFAGDTPGAKFK	PGAFAGDTPGAKFKG	GAFAGDTPGAKFKGV	AFAGDTPGAKFKGVC	FAGDTPGAKFKGVCS	AGDTPGAKFKGVCSV	GDTPGAKFKGVCSVF	DTPGAKFKGVCSVFV	TPGAKFKGVCSVFVT	PGAKFKGVCSVFVTA	GAKFKGVCSVFVTAA	AKFKGVCSVFVTAAF	KFKGVCSVFVTAAFS	FKGVCSVFVTAAFSF	KGVCSVFVTAAFSFA	GVCSVFVTAAFSFAG	VCSVFVTAAFSFAGS	CSVFVTAAFSFAGSE	SVFVTAAFSFAGSEL	VFVTAAFSFAGSELV	FVTAAFSFAGSELVG	VTAAFSFAGSELVGL	TAAFSFAGSELVGLA	AAFSFAGSELVGLAA	AFSFAGSELVGLAAS	FSFAGSELVGLAASE	SFAGSELVGLAASES	FAGSELVGLAASESV	AGSELVGLAASESVE	GSELVGLAASESVEP	SELVGLAASESVEPR	ELVGLAASESVEPRK	LVGLAASESVEPRKS	VGLAASESVEPRKSV	GLAASESVEPRKSVP	LAASESVEPRKSVPK	AASESVEPRKSVPKA
11	YPYDVPDYAG	FWRITLFYILSLLMI	WRITLFYILSLLMIG	RITLFYILSLLMIGL	ITLFYILSLLMIGLL	TLFYILSLLMIGLLV	LFYILSLLMIGLLVP	FYILSLLMIGLLVPY	YILSLLMIGLLVPYN	ILSLLMIGLLVPYND	LSLLMIGLLVPYNDK	SLLMIGLLVPYNDKS	LLMIGLLVPYNDKSL	LMIGLLVPYNDKSLI	MIGLLVPYNDKSLIG	IGLLVPYNDKSLIGA	GLLVPYNDKSLIGAS	LLVPYNDKSLIGASS	LVPYNDKSLIGASSV	VPYNDKSLIGASSVD	PYNDKSLIGASSVDA	YNDKSLIGASSVDAA	NDKSLIGASSVDAAA	DKSLIGASSVDAAAS	KSLIGASSVDAAASP	SLIGASSVDAAASPF	LIGASSVDAAASPFV	IGASSVDAAASPFVI	GASSVDAAASPFVIA	ASSVDAAASPFVIAI	SSVDAAASPFVIAIK	SVDAAASPFVIAIKT	VDAAASPFVIAIKTH	DAAASPFVIAIKTHG	AAASPFVIAIKTHGI	AASPFVIAIKTHGIK	ASPFVIAIKTHGIKG	SPFVIAIKTHGIKGL	PFVIAIKTHGIKGLP	FVIAIKTHGIKGLPS	VIAIKTHGIKGLPSV	IAIKTHGIKGLPSVV	AIKTHGIKGLPSVVN	IKTHGIKGLPSVVNV	KTHGIKGLPSVVNVV	THGIKGLPSVVNVVI	HGIKGLPSVVNVVIL	GIKGLPSVVNVVILI	IKGLPSVVNVVILIA
12	G	FWRITLFYILSLLMI	WRITLFYILSLLMIG	RITLFYILSLLMIGL	ITLFYILSLLMIGLL	TLFYILSLLMIGLLV	LFYILSLLMIGLLVP	FYILSLLMIGLLVPY	YILSLLMIGLLVPYN	ILSLLMIGLLVPYND	LSLLMIGLLVPYNDK	SLLMIGLLVPYNDKS	LLMIGLLVPYNDKSL	LMIGLLVPYNDKSLI	MIGLLVPYNDKSLIG	IGLLVPYNDKSLIGA	GLLVPYNDKSLIGAS	LLVPYNDKSLIGASS	LVPYNDKSLIGASSV	VPYNDKSLIGASSVD	PYNDKSLIGASSVDA	YNDKSLIGASSVDAA	NDKSLIGASSVDAAA	DKSLIGASSVDAAAS	KSLIGASSVDAAASP	SLIGASSVDAAASPF	LIGASSVDAAASPFV	IGASSVDAAASPFVI	GASSVDAAASPFVIA	ASSVDAAASPFVIAI	SSVDAAASPFVIAIK	SVDAAASPFVIAIKT	VDAAASPFVIAIKTH	DAAASPFVIAIKTHG	AAASPFVIAIKTHGI	AASPFVIAIKTHGIK	ASPFVIAIKTHGIKG	SPFVIAIKTHGIKGL	PFVIAIKTHGIKGLP	FVIAIKTHGIKGLPS	VIAIKTHGIKGLPSV	IAIKTHGIKGLPSVV	AIKTHGIKGLPSVVN	IKTHGIKGLPSVVNV	KTHGIKGLPSVVNVV	THGIKGLPSVVNVVI	HGIKGLPSVVNVVIL	GIKGLPSVVNVVILI	IKGLPSVVNVVILIA
13	YPYDVPDYAG	GNSAIYACSRTMVAL	NSAIYACSRTMVALA	SAIYACSRTMVALAE	AIYACSRTMVALAEQ	IYACSRTMVALAEQR	YACSRTMVALAEQRF	ACSRTMVALAEQRFL	CSRTMVALAEQRFLP	SRTMVALAEQRFLPE	RTMVALAEQRFLPEI	TMVALAEQRFLPEIF	MVALAEQRFLPEIFS	VALAEQRFLPEIFSY	ALAEQRFLPEIFSYV	LAEQRFLPEIFSYVD	AEQRFLPEIFSYVDR	EQRFLPEIFSYVDRK	QRFLPEIFSYVDRKG	RFLPEIFSYVDRKGR	FLPEIFSYVDRKGRP	LPEIFSYVDRKGRPL	PEIFSYVDRKGRPLV	EIFSYVDRKGRPLVG	IFSYVDRKGRPLVGI	FSYVDRKGRPLVGIA	SYVDRKGRPLVGIAV	YVDRKGRPLVGIAVT	VDRKGRPLVGIAVTS	DRKGRPLVGIAVTSA	RKGRPLVGIAVTSAF	KGRPLVGIAVTSAFG	GRPLVGIAVTSAFGL	RPLVGIAVTSAFGLI	PLVGIAVTSAFGLIA	LVGIAVTSAFGLIAF	VGIAVTSAFGLIAFV	GIAVTSAFGLIAFVA	IAVTSAFGLIAFVAA	AVTSAFGLIAFVAAS	VTSAFGLIAFVAASK	TSAFGLIAFVAASKK	SAFGLIAFVAASKKE	AFGLIAFVAASKKEG	FGLIAFVAASKKEGE	GLIAFVAASKKEGEV	LIAFVAASKKEGEVF	IAFVAASKKEGEVFN	AFVAASKKEGEVFNW
14	G	GNSAIYACSRTMVAL	NSAIYACSRTMVALA	SAIYACSRTMVALAE	AIYACSRTMVALAEQ	IYACSRTMVALAEQR	YACSRTMVALAEQRF	ACSRTMVALAEQRFL	CSRTMVALAEQRFLP	SRTMVALAEQRFLPE	RTMVALAEQRFLPEI	TMVALAEQRFLPEIF	MVALAEQRFLPEIFS	VALAEQRFLPEIFSY	ALAEQRFLPEIFSYV	LAEQRFLPEIFSYVD	AEQRFLPEIFSYVDR	EQRFLPEIFSYVDRK	QRFLPEIFSYVDRKG	RFLPEIFSYVDRKGR	FLPEIFSYVDRKGRP	LPEIFSYVDRKGRPL	PEIFSYVDRKGRPLV	EIFSYVDRKGRPLVG	IFSYVDRKGRPLVGI	FSYVDRKGRPLVGIA	SYVDRKGRPLVGIAV	YVDRKGRPLVGIAVT	VDRKGRPLVGIAVTS	DRKGRPLVGIAVTSA	RKGRPLVGIAVTSAF	KGRPLVGIAVTSAFG	GRPLVGIAVTSAFGL	RPLVGIAVTSAFGLI	PLVGIAVTSAFGLIA	LVGIAVTSAFGLIAF	VGIAVTSAFGLIAFV	GIAVTSAFGLIAFVA	IAVTSAFGLIAFVAA	AVTSAFGLIAFVAAS	VTSAFGLIAFVAASK	TSAFGLIAFVAASKK	SAFGLIAFVAASKKE	AFGLIAFVAASKKEG	FGLIAFVAASKKEGE	GLIAFVAASKKEGEV	LIAFVAASKKEGEVF	IAFVAASKKEGEVFN	AFVAASKKEGEVFNW
15	YPYDVPDYAG	SGLSSLFTWGGICIC	GLSSLFTWGGICICH	LSSLFTWGGICICHI	SSLFTWGGICICHIR	SLFTWGGICICHIRF	LFTWGGICICHIRFR	FTWGGICICHIRFRK	TWGGICICHIRFRKA	WGGICICHIRFRKAL	GGICICHIRFRKALA	GICICHIRFRKALAA	ICICHIRFRKALAAQ	CICHIRFRKALAAQG	ICHIRFRKALAAQGR	CHIRFRKALAAQGRG	HIRFRKALAAQGRGL	IRFRKALAAQGRGLD	RFRKALAAQGRGLDE	FRKALAAQGRGLDEL	RKALAAQGRGLDELS	KALAAQGRGLDELSF	ALAAQGRGLDELSFK	LAAQGRGLDELSFKS	AAQGRGLDELSFKSP	AQGRGLDELSFKSPT	QGRGLDELSFKSPTG	GRGLDELSFKSPTGV	RGLDELSFKSPTGVW	GLDELSFKSPTGVWG	LDELSFKSPTGVWGS	DELSFKSPTGVWGSY	ELSFKSPTGVWGSYW	LSFKSPTGVWGSYWG	SFKSPTGVWGSYWGL	FKSPTGVWGSYWGLF	KSPTGVWGSYWGLFM	SPTGVWGSYWGLFMV	PTGVWGSYWGLFMVI	TGVWGSYWGLFMVII	GVWGSYWGLFMVIIM	VWGSYWGLFMVIIMF	WGSYWGLFMVIIMFI	GSYWGLFMVIIMFIA	SYWGLFMVIIMFIAQ	YWGLFMVIIMFIAQF	WGLFMVIIMFIAQFY	GLFMVIIMFIAQFYV	LFMVIIMFIAQFYVA
16	G	SGLSSLFTWGGICIC	GLSSLFTWGGICICH	LSSLFTWGGICICHI	SSLFTWGGICICHIR	SLFTWGGICICHIRF	LFTWGGICICHIRFR	FTWGGICICHIRFRK	TWGGICICHIRFRKA	WGGICICHIRFRKAL	GGICICHIRFRKALA	GICICHIRFRKALAA	ICICHIRFRKALAAQ	CICHIRFRKALAAQG	ICHIRFRKALAAQGR	CHIRFRKALAAQGRG	HIRFRKALAAQGRGL	IRFRKALAAQGRGLD	RFRKALAAQGRGLDE	FRKALAAQGRGLDEL	RKALAAQGRGLDELS	KALAAQGRGLDELSF	ALAAQGRGLDELSFK	LAAQGRGLDELSFKS	AAQGRGLDELSFKSP	AQGRGLDELSFKSPT	QGRGLDELSFKSPTG	GRGLDELSFKSPTGV	RGLDELSFKSPTGVW	GLDELSFKSPTGVWG	LDELSFKSPTGVWGS	DELSFKSPTGVWGSY	ELSFKSPTGVWGSYW	LSFKSPTGVWGSYWG	SFKSPTGVWGSYWGL	FKSPTGVWGSYWGLF	KSPTGVWGSYWGLFM	SPTGVWGSYWGLFMV	PTGVWGSYWGLFMVI	TGVWGSYWGLFMVII	GVWGSYWGLFMVIIM	VWGSYWGLFMVIIMF	WGSYWGLFMVIIMFI	GSYWGLFMVIIMFIA	SYWGLFMVIIMFIAQ	YWGLFMVIIMFIAQF	WGLFMVIIMFIAQFY	GLFMVIIMFIAQFYV	LFMVIIMFIAQFYVA
17	YPYDVPDYAG	GDSPSAEGFFEAYLS	DSPSAEGFFEAYLSF	SPSAEGFFEAYLSFP	PSAEGFFEAYLSFPL	SAEGFFEAYLSFPLV	AEGFFEAYLSFPLVM	EGFFEAYLSFPLVMV	GFFEAYLSFPLVMVM	FFEAYLSFPLVMVMY	FEAYLSFPLVMVMYI	EAYLSFPLVMVMYIG	AYLSFPLVMVMYIGH	YLSFPLVMVMYIGHK	LSFPLVMVMYIGHKI	SFPLVMVMYIGHKIY	FPLVMVMYIGHKIYK	PLVMVMYIGHKIYKR	LVMVMYIGHKIYKRN	VMVMYIGHKIYKRNW	MVMYIGHKIYKRNWK	VMYIGHKIYKRNWKL	MYIGHKIYKRNWKLF	YIGHKIYKRNWKLFI	IGHKIYKRNWKLFIP	GHKIYKRNWKLFIPA	HKIYKRNWKLFIPAE	KIYKRNWKLFIPAEK	IYKRNWKLFIPAEKM	YKRNWKLFIPAEKMD	KRNWKLFIPAEKMDI	RNWKLFIPAEKMDID	NWKLFIPAEKMDIDT	WKLFIPAEKMDIDTG	KLFIPAEKMDIDTGR	LFIPAEKMDIDTGRR	FIPAEKMDIDTGRRE	IPAEKMDIDTGRREV	PAEKMDIDTGRREVD	AEKMDIDTGRREVDL	EKMDIDTGRREVDLD	KMDIDTGRREVDLDL	MDIDTGRREVDLDLL	DIDTGRREVDLDLLK	IDTGRREVDLDLLKQ	DTGRREVDLDLLKQE	TGRREVDLDLLKQEI	GRREVDLDLLKQEIA	RREVDLDLLKQEIAE
18	G	GDSPSAEGFFEAYLS	DSPSAEGFFEAYLSF	SPSAEGFFEAYLSFP	PSAEGFFEAYLSFPL	SAEGFFEAYLSFPLV	AEGFFEAYLSFPLVM	EGFFEAYLSFPLVMV	GFFEAYLSFPLVMVM	FFEAYLSFPLVMVMY	FEAYLSFPLVMVMYI	EAYLSFPLVMVMYIG	AYLSFPLVMVMYIGH	YLSFPLVMVMYIGHK	LSFPLVMVMYIGHKI	SFPLVMVMYIGHKIY	FPLVMVMYIGHKIYK	PLVMVMYIGHKIYKR	LVMVMYIGHKIYKRN	VMVMYIGHKIYKRNW	MVMYIGHKIYKRNWK	VMYIGHKIYKRNWKL	MYIGHKIYKRNWKLF	YIGHKIYKRNWKLFI	IGHKIYKRNWKLFIP	GHKIYKRNWKLFIPA	HKIYKRNWKLFIPAE	KIYKRNWKLFIPAEK	IYKRNWKLFIPAEKM	YKRNWKLFIPAEKMD	KRNWKLFIPAEKMDI	RNWKLFIPAEKMDID	NWKLFIPAEKMDIDT	WKLFIPAEKMDIDTG	KLFIPAEKMDIDTGR	LFIPAEKMDIDTGRR	FIPAEKMDIDTGRRE	IPAEKMDIDTGRREV	PAEKMDIDTGRREVD	AEKMDIDTGRREVDL	EKMDIDTGRREVDLD	KMDIDTGRREVDLDL	MDIDTGRREVDLDLL	DIDTGRREVDLDLLK	IDTGRREVDLDLLKQ	DTGRREVDLDLLKQE	TGRREVDLDLLKQEI	GRREVDLDLLKQEIA	RREVDLDLLKQEIAE
19	YPYDVPDYAG	MATKPRWYRIWNFWC	ATKPRWYRIWNFWCG	TKPRWYRIWNFWCGS	KPRWYRIWNFWCGSG	PRWYRIWNFWCGSGS	RWYRIWNFWCGSGSG	WYRIWNFWCGSGSGS	YRIWNFWCGSGSGSG
20	G	MATKPRWYRIWNFWC	ATKPRWYRIWNFWCG	TKPRWYRIWNFWCGS	KPRWYRIWNFWCGSG	PRWYRIWNFWCGSGS	RWYRIWNFWCGSGSG	WYRIWNFWCGSGSGS	YRIWNFWCGSGSGSG
	YPYDVPDYAG	G	YPYDVPDYAG	G	YPYDVPDYAG	G	YPYDVPDYAG	G	YPYDVPDYAG	G	YPYDVPDYAG	G	YPYDVPDYAG	G	YPYDVPDYAG	G	YPYDVPDYAG	G	YPYDVPDYAG	G	YPYDVPDYAG	G	YPYDVPDYAG	G	YPYDVPDYAG	G	YPYDVPDYAG	G	YPYDVPDYAG	G	YPYDVPDYAG	G	YPYDVPDYAG	G	YPYDVPDYAG	G	YPYDVPDYAG	G	YPYDVPDYAG	G	YPYDVPDYAG	G	YPYDVPDYAG	G	YPYDVPDYAG	G	YPYDVPDYAG	G	YPYDVPDYAG
GST, 100 µg/ml		1	2	3	4	5	6	7	8	9	10	11	12	13	14	15	16	17	18	19	20	21	22	23	24	25	26	27	28	29	30	31	32	33	34	35	36	37	38	39	40	41	42	43	44	45	46	47	48
	YPYDVPDYAG	G	YPYDVPDYAG	G	YPYDVPDYAG	G	YPYDVPDYAG	G	YPYDVPDYAG	G	YPYDVPDYAG	G	YPYDVPDYAG	G	YPYDVPDYAG	G	YPYDVPDYAG	G	YPYDVPDYAG	G	YPYDVPDYAG	G	YPYDVPDYAG	G	YPYDVPDYAG	G	YPYDVPDYAG	G	YPYDVPDYAG	G	YPYDVPDYAG	G	YPYDVPDYAG	G	YPYDVPDYAG	G	YPYDVPDYAG	G	YPYDVPDYAG	G	YPYDVPDYAG	G	YPYDVPDYAG	G	YPYDVPDYAG	G	YPYDVPDYAG	G	YPYDVPDYAG
1	YPYDVPDYAG	GSGSGSGMSNTSSYE	SGSGSGMSNTSSYEK	GSGSGMSNTSSYEKN	SGSGMSNTSSYEKNN	GSGMSNTSSYEKNNP	SGMSNTSSYEKNNPD	GMSNTSSYEKNNPDN	MSNTSSYEKNNPDNL	SNTSSYEKNNPDNLK	NTSSYEKNNPDNLKH	TSSYEKNNPDNLKHN	SSYEKNNPDNLKHNG	SYEKNNPDNLKHNGI	YEKNNPDNLKHNGIT	EKNNPDNLKHNGITI	KNNPDNLKHNGITID	NNPDNLKHNGITIDS	NPDNLKHNGITIDSE	PDNLKHNGITIDSEF	DNLKHNGITIDSEFL	NLKHNGITIDSEFLT	LKHNGITIDSEFLTQ	KHNGITIDSEFLTQE	HNGITIDSEFLTQEP	NGITIDSEFLTQEPI	GITIDSEFLTQEPIT	ITIDSEFLTQEPITI	TIDSEFLTQEPITIP	IDSEFLTQEPITIPS	DSEFLTQEPITIPSN	SEFLTQEPITIPSNG	EFLTQEPITIPSNGS	FLTQEPITIPSNGSA	LTQEPITIPSNGSAV	TQEPITIPSNGSAVS	QEPITIPSNGSAVSI	EPITIPSNGSAVSID	PITIPSNGSAVSIDE	ITIPSNGSAVSIDET	TIPSNGSAVSIDETG	IPSNGSAVSIDETGS	PSNGSAVSIDETGSG	SNGSAVSIDETGSGS	NGSAVSIDETGSGSK	GSAVSIDETGSGSKW	SAVSIDETGSGSKWQ	AVSIDETGSGSKWQD	VSIDETGSGSKWQDF
2	G	GSGSGSGMSNTSSYE	SGSGSGMSNTSSYEK	GSGSGMSNTSSYEKN	SGSGMSNTSSYEKNN	GSGMSNTSSYEKNNP	SGMSNTSSYEKNNPD	GMSNTSSYEKNNPDN	MSNTSSYEKNNPDNL	SNTSSYEKNNPDNLK	NTSSYEKNNPDNLKH	TSSYEKNNPDNLKHN	SSYEKNNPDNLKHNG	SYEKNNPDNLKHNGI	YEKNNPDNLKHNGIT	EKNNPDNLKHNGITI	KNNPDNLKHNGITID	NNPDNLKHNGITIDS	NPDNLKHNGITIDSE	PDNLKHNGITIDSEF	DNLKHNGITIDSEFL	NLKHNGITIDSEFLT	LKHNGITIDSEFLTQ	KHNGITIDSEFLTQE	HNGITIDSEFLTQEP	NGITIDSEFLTQEPI	GITIDSEFLTQEPIT	ITIDSEFLTQEPITI	TIDSEFLTQEPITIP	IDSEFLTQEPITIPS	DSEFLTQEPITIPSN	SEFLTQEPITIPSNG	EFLTQEPITIPSNGS	FLTQEPITIPSNGSA	LTQEPITIPSNGSAV	TQEPITIPSNGSAVS	QEPITIPSNGSAVSI	EPITIPSNGSAVSID	PITIPSNGSAVSIDE	ITIPSNGSAVSIDET	TIPSNGSAVSIDETG	IPSNGSAVSIDETGS	PSNGSAVSIDETGSG	SNGSAVSIDETGSGS	NGSAVSIDETGSGSK	GSAVSIDETGSGSKW	SAVSIDETGSGSKWQ	AVSIDETGSGSKWQD	VSIDETGSGSKWQDF
3	YPYDVPDYAG	KRVKPIEVDPNLSEA	RVKPIEVDPNLSEAE	VKPIEVDPNLSEAEK	KPIEVDPNLSEAEKV	PIEVDPNLSEAEKVA	IEVDPNLSEAEKVAI	EVDPNLSEAEKVAII	VDPNLSEAEKVAIIT	DPNLSEAEKVAIITA	PNLSEAEKVAIITAQ	NLSEAEKVAIITAQT	LSEAEKVAIITAQTP	SEAEKVAIITAQTPL	EAEKVAIITAQTPLK	AEKVAIITAQTPLKH	EKVAIITAQTPLKHH	KVAIITAQTPLKHHL	VAIITAQTPLKHHLK	AIITAQTPLKHHLKN	IITAQTPLKHHLKNR	ITAQTPLKHHLKNRH	TAQTPLKHHLKNRHL	AQTPLKHHLKNRHLQ	QTPLKHHLKNRHLQM	TPLKHHLKNRHLQMI	PLKHHLKNRHLQMIA	LKHHLKNRHLQMIAI	KHHLKNRHLQMIAIG	HHLKNRHLQMIAIGG	HLKNRHLQMIAIGGA	LKNRHLQMIAIGGAI	KNRHLQMIAIGGAIG	NRHLQMIAIGGAIGT	RHLQMIAIGGAIGTG	HLQMIAIGGAIGTGL	LQMIAIGGAIGTGLL	QMIAIGGAIGTGLLV	MIAIGGAIGTGLLVG	IAIGGAIGTGLLVGS	AIGGAIGTGLLVGSG	IGGAIGTGLLVGSGT	GGAIGTGLLVGSGTA	GAIGTGLLVGSGTAL	AIGTGLLVGSGTALR	IGTGLLVGSGTALRT	GTGLLVGSGTALRTG	TGLLVGSGTALRTGG	GLLVGSGTALRTGGP
4	G	KRVKPIEVDPNLSEA	RVKPIEVDPNLSEAE	VKPIEVDPNLSEAEK	KPIEVDPNLSEAEKV	PIEVDPNLSEAEKVA	IEVDPNLSEAEKVAI	EVDPNLSEAEKVAII	VDPNLSEAEKVAIIT	DPNLSEAEKVAIITA	PNLSEAEKVAIITAQ	NLSEAEKVAIITAQT	LSEAEKVAIITAQTP	SEAEKVAIITAQTPL	EAEKVAIITAQTPLK	AEKVAIITAQTPLKH	EKVAIITAQTPLKHH	KVAIITAQTPLKHHL	VAIITAQTPLKHHLK	AIITAQTPLKHHLKN	IITAQTPLKHHLKNR	ITAQTPLKHHLKNRH	TAQTPLKHHLKNRHL	AQTPLKHHLKNRHLQ	QTPLKHHLKNRHLQM	TPLKHHLKNRHLQMI	PLKHHLKNRHLQMIA	LKHHLKNRHLQMIAI	KHHLKNRHLQMIAIG	HHLKNRHLQMIAIGG	HLKNRHLQMIAIGGA	LKNRHLQMIAIGGAI	KNRHLQMIAIGGAIG	NRHLQMIAIGGAIGT	RHLQMIAIGGAIGTG	HLQMIAIGGAIGTGL	LQMIAIGGAIGTGLL	QMIAIGGAIGTGLLV	MIAIGGAIGTGLLVG	IAIGGAIGTGLLVGS	AIGGAIGTGLLVGSG	IGGAIGTGLLVGSGT	GGAIGTGLLVGSGTA	GAIGTGLLVGSGTAL	AIGTGLLVGSGTALR	IGTGLLVGSGTALRT	GTGLLVGSGTALRTG	TGLLVGSGTALRTGG	GLLVGSGTALRTGGP
5	YPYDVPDYAG	IGWGSTGTMIYAMVM	GWGSTGTMIYAMVMA	WGSTGTMIYAMVMAL	GSTGTMIYAMVMALG	STGTMIYAMVMALGE	TGTMIYAMVMALGEL	GTMIYAMVMALGELA	TMIYAMVMALGELAV	MIYAMVMALGELAVI	IYAMVMALGELAVIF	YAMVMALGELAVIFP	AMVMALGELAVIFPI	MVMALGELAVIFPIS	VMALGELAVIFPISG	MALGELAVIFPISGG	ALGELAVIFPISGGF	LGELAVIFPISGGFT	GELAVIFPISGGFTT	ELAVIFPISGGFTTY	LAVIFPISGGFTTYA	AVIFPISGGFTTYAT	VIFPISGGFTTYATR	IFPISGGFTTYATRF	FPISGGFTTYATRFI	PISGGFTTYATRFID	ISGGFTTYATRFIDE	SGGFTTYATRFIDES	GGFTTYATRFIDESF	GFTTYATRFIDESFG	FTTYATRFIDESFGY	TTYATRFIDESFGYA	TYATRFIDESFGYAN	YATRFIDESFGYANN	ATRFIDESFGYANNF	TRFIDESFGYANNFN	RFIDESFGYANNFNY	FIDESFGYANNFNYM	IDESFGYANNFNYML	DESFGYANNFNYMLQ	ESFGYANNFNYMLQW	SFGYANNFNYMLQWL	FGYANNFNYMLQWLV	GYANNFNYMLQWLVV	YANNFNYMLQWLVVL	ANNFNYMLQWLVVLP	NNFNYMLQWLVVLPL	NFNYMLQWLVVLPLE	FNYMLQWLVVLPLEI
6	G	IGWGSTGTMIYAMVM	GWGSTGTMIYAMVMA	WGSTGTMIYAMVMAL	GSTGTMIYAMVMALG	STGTMIYAMVMALGE	TGTMIYAMVMALGEL	GTMIYAMVMALGELA	TMIYAMVMALGELAV	MIYAMVMALGELAVI	IYAMVMALGELAVIF	YAMVMALGELAVIFP	AMVMALGELAVIFPI	MVMALGELAVIFPIS	VMALGELAVIFPISG	MALGELAVIFPISGG	ALGELAVIFPISGGF	LGELAVIFPISGGFT	GELAVIFPISGGFTT	ELAVIFPISGGFTTY	LAVIFPISGGFTTYA	AVIFPISGGFTTYAT	VIFPISGGFTTYATR	IFPISGGFTTYATRF	FPISGGFTTYATRFI	PISGGFTTYATRFID	ISGGFTTYATRFIDE	SGGFTTYATRFIDES	GGFTTYATRFIDESF	GFTTYATRFIDESFG	FTTYATRFIDESFGY	TTYATRFIDESFGYA	TYATRFIDESFGYAN	YATRFIDESFGYANN	ATRFIDESFGYANNF	TRFIDESFGYANNFN	RFIDESFGYANNFNY	FIDESFGYANNFNYM	IDESFGYANNFNYML	DESFGYANNFNYMLQ	ESFGYANNFNYMLQW	SFGYANNFNYMLQWL	FGYANNFNYMLQWLV	GYANNFNYMLQWLVV	YANNFNYMLQWLVVL	ANNFNYMLQWLVVLP	NNFNYMLQWLVVLPL	NFNYMLQWLVVLPLE	FNYMLQWLVVLPLEI
7	YPYDVPDYAG	ITVNFWGTDPKYRDG	TVNFWGTDPKYRDGF	VNFWGTDPKYRDGFV	NFWGTDPKYRDGFVA	FWGTDPKYRDGFVAL	WGTDPKYRDGFVALF	GTDPKYRDGFVALFW	TDPKYRDGFVALFWL	DPKYRDGFVALFWLA	PKYRDGFVALFWLAI	KYRDGFVALFWLAIV	YRDGFVALFWLAIVI	RDGFVALFWLAIVII	DGFVALFWLAIVIIN	GFVALFWLAIVIINM	FVALFWLAIVIINMF	VALFWLAIVIINMFG	ALFWLAIVIINMFGV	LFWLAIVIINMFGVK	FWLAIVIINMFGVKG	WLAIVIINMFGVKGY	LAIVIINMFGVKGYG	AIVIINMFGVKGYGE	IVIINMFGVKGYGEA	VIINMFGVKGYGEAE	IINMFGVKGYGEAEF	INMFGVKGYGEAEFV	NMFGVKGYGEAEFVF	MFGVKGYGEAEFVFS	FGVKGYGEAEFVFSF	GVKGYGEAEFVFSFI	VKGYGEAEFVFSFIK	KGYGEAEFVFSFIKV	GYGEAEFVFSFIKVI	YGEAEFVFSFIKVIT	GEAEFVFSFIKVITV	EAEFVFSFIKVITVV	AEFVFSFIKVITVVG	EFVFSFIKVITVVGF	FVFSFIKVITVVGFI	VFSFIKVITVVGFII	FSFIKVITVVGFIIL	SFIKVITVVGFIILG	FIKVITVVGFIILGI	IKVITVVGFIILGII	KVITVVGFIILGIIL	VITVVGFIILGIILN	ITVVGFIILGIILNC
8	G	ITVNFWGTDPKYRDG	TVNFWGTDPKYRDGF	VNFWGTDPKYRDGFV	NFWGTDPKYRDGFVA	FWGTDPKYRDGFVAL	WGTDPKYRDGFVALF	GTDPKYRDGFVALFW	TDPKYRDGFVALFWL	DPKYRDGFVALFWLA	PKYRDGFVALFWLAI	KYRDGFVALFWLAIV	YRDGFVALFWLAIVI	RDGFVALFWLAIVII	DGFVALFWLAIVIIN	GFVALFWLAIVIINM	FVALFWLAIVIINMF	VALFWLAIVIINMFG	ALFWLAIVIINMFGV	LFWLAIVIINMFGVK	FWLAIVIINMFGVKG	WLAIVIINMFGVKGY	LAIVIINMFGVKGYG	AIVIINMFGVKGYGE	IVIINMFGVKGYGEA	VIINMFGVKGYGEAE	IINMFGVKGYGEAEF	INMFGVKGYGEAEFV	NMFGVKGYGEAEFVF	MFGVKGYGEAEFVFS	FGVKGYGEAEFVFSF	GVKGYGEAEFVFSFI	VKGYGEAEFVFSFIK	KGYGEAEFVFSFIKV	GYGEAEFVFSFIKVI	YGEAEFVFSFIKVIT	GEAEFVFSFIKVITV	EAEFVFSFIKVITVV	AEFVFSFIKVITVVG	EFVFSFIKVITVVGF	FVFSFIKVITVVGFI	VFSFIKVITVVGFII	FSFIKVITVVGFIIL	SFIKVITVVGFIILG	FIKVITVVGFIILGI	IKVITVVGFIILGII	KVITVVGFIILGIIL	VITVVGFIILGIILN	ITVVGFIILGIILNC
9	YPYDVPDYAG	TGGYIGGKYWHDPGA	GGYIGGKYWHDPGAF	GYIGGKYWHDPGAFA	YIGGKYWHDPGAFAG	IGGKYWHDPGAFAGD	GGKYWHDPGAFAGDT	GKYWHDPGAFAGDTP	KYWHDPGAFAGDTPG	YWHDPGAFAGDTPGA	WHDPGAFAGDTPGAK	HDPGAFAGDTPGAKF	DPGAFAGDTPGAKFK	PGAFAGDTPGAKFKG	GAFAGDTPGAKFKGV	AFAGDTPGAKFKGVC	FAGDTPGAKFKGVCS	AGDTPGAKFKGVCSV	GDTPGAKFKGVCSVF	DTPGAKFKGVCSVFV	TPGAKFKGVCSVFVT	PGAKFKGVCSVFVTA	GAKFKGVCSVFVTAA	AKFKGVCSVFVTAAF	KFKGVCSVFVTAAFS	FKGVCSVFVTAAFSF	KGVCSVFVTAAFSFA	GVCSVFVTAAFSFAG	VCSVFVTAAFSFAGS	CSVFVTAAFSFAGSE	SVFVTAAFSFAGSEL	VFVTAAFSFAGSELV	FVTAAFSFAGSELVG	VTAAFSFAGSELVGL	TAAFSFAGSELVGLA	AAFSFAGSELVGLAA	AFSFAGSELVGLAAS	FSFAGSELVGLAASE	SFAGSELVGLAASES	FAGSELVGLAASESV	AGSELVGLAASESVE	GSELVGLAASESVEP	SELVGLAASESVEPR	ELVGLAASESVEPRK	LVGLAASESVEPRKS	VGLAASESVEPRKSV	GLAASESVEPRKSVP	LAASESVEPRKSVPK	AASESVEPRKSVPKA
10	G	TGGYIGGKYWHDPGA	GGYIGGKYWHDPGAF	GYIGGKYWHDPGAFA	YIGGKYWHDPGAFAG	IGGKYWHDPGAFAGD	GGKYWHDPGAFAGDT	GKYWHDPGAFAGDTP	KYWHDPGAFAGDTPG	YWHDPGAFAGDTPGA	WHDPGAFAGDTPGAK	HDPGAFAGDTPGAKF	DPGAFAGDTPGAKFK	PGAFAGDTPGAKFKG	GAFAGDTPGAKFKGV	AFAGDTPGAKFKGVC	FAGDTPGAKFKGVCS	AGDTPGAKFKGVCSV	GDTPGAKFKGVCSVF	DTPGAKFKGVCSVFV	TPGAKFKGVCSVFVT	PGAKFKGVCSVFVTA	GAKFKGVCSVFVTAA	AKFKGVCSVFVTAAF	KFKGVCSVFVTAAFS	FKGVCSVFVTAAFSF	KGVCSVFVTAAFSFA	GVCSVFVTAAFSFAG	VCSVFVTAAFSFAGS	CSVFVTAAFSFAGSE	SVFVTAAFSFAGSEL	VFVTAAFSFAGSELV	FVTAAFSFAGSELVG	VTAAFSFAGSELVGL	TAAFSFAGSELVGLA	AAFSFAGSELVGLAA	AFSFAGSELVGLAAS	FSFAGSELVGLAASE	SFAGSELVGLAASES	FAGSELVGLAASESV	AGSELVGLAASESVE	GSELVGLAASESVEP	SELVGLAASESVEPR	ELVGLAASESVEPRK	LVGLAASESVEPRKS	VGLAASESVEPRKSV	GLAASESVEPRKSVP	LAASESVEPRKSVPK	AASESVEPRKSVPKA
11	YPYDVPDYAG	FWRITLFYILSLLMI	WRITLFYILSLLMIG	RITLFYILSLLMIGL	ITLFYILSLLMIGLL	TLFYILSLLMIGLLV	LFYILSLLMIGLLVP	FYILSLLMIGLLVPY	YILSLLMIGLLVPYN	ILSLLMIGLLVPYND	LSLLMIGLLVPYNDK	SLLMIGLLVPYNDKS	LLMIGLLVPYNDKSL	LMIGLLVPYNDKSLI	MIGLLVPYNDKSLIG	IGLLVPYNDKSLIGA	GLLVPYNDKSLIGAS	LLVPYNDKSLIGASS	LVPYNDKSLIGASSV	VPYNDKSLIGASSVD	PYNDKSLIGASSVDA	YNDKSLIGASSVDAA	NDKSLIGASSVDAAA	DKSLIGASSVDAAAS	KSLIGASSVDAAASP	SLIGASSVDAAASPF	LIGASSVDAAASPFV	IGASSVDAAASPFVI	GASSVDAAASPFVIA	ASSVDAAASPFVIAI	SSVDAAASPFVIAIK	SVDAAASPFVIAIKT	VDAAASPFVIAIKTH	DAAASPFVIAIKTHG	AAASPFVIAIKTHGI	AASPFVIAIKTHGIK	ASPFVIAIKTHGIKG	SPFVIAIKTHGIKGL	PFVIAIKTHGIKGLP	FVIAIKTHGIKGLPS	VIAIKTHGIKGLPSV	IAIKTHGIKGLPSVV	AIKTHGIKGLPSVVN	IKTHGIKGLPSVVNV	KTHGIKGLPSVVNVV	THGIKGLPSVVNVVI	HGIKGLPSVVNVVIL	GIKGLPSVVNVVILI	IKGLPSVVNVVILIA
12	G	FWRITLFYILSLLMI	WRITLFYILSLLMIG	RITLFYILSLLMIGL	ITLFYILSLLMIGLL	TLFYILSLLMIGLLV	LFYILSLLMIGLLVP	FYILSLLMIGLLVPY	YILSLLMIGLLVPYN	ILSLLMIGLLVPYND	LSLLMIGLLVPYNDK	SLLMIGLLVPYNDKS	LLMIGLLVPYNDKSL	LMIGLLVPYNDKSLI	MIGLLVPYNDKSLIG	IGLLVPYNDKSLIGA	GLLVPYNDKSLIGAS	LLVPYNDKSLIGASS	LVPYNDKSLIGASSV	VPYNDKSLIGASSVD	PYNDKSLIGASSVDA	YNDKSLIGASSVDAA	NDKSLIGASSVDAAA	DKSLIGASSVDAAAS	KSLIGASSVDAAASP	SLIGASSVDAAASPF	LIGASSVDAAASPFV	IGASSVDAAASPFVI	GASSVDAAASPFVIA	ASSVDAAASPFVIAI	SSVDAAASPFVIAIK	SVDAAASPFVIAIKT	VDAAASPFVIAIKTH	DAAASPFVIAIKTHG	AAASPFVIAIKTHGI	AASPFVIAIKTHGIK	ASPFVIAIKTHGIKG	SPFVIAIKTHGIKGL	PFVIAIKTHGIKGLP	FVIAIKTHGIKGLPS	VIAIKTHGIKGLPSV	IAIKTHGIKGLPSVV	AIKTHGIKGLPSVVN	IKTHGIKGLPSVVNV	KTHGIKGLPSVVNVV	THGIKGLPSVVNVVI	HGIKGLPSVVNVVIL	GIKGLPSVVNVVILI	IKGLPSVVNVVILIA
13	YPYDVPDYAG	GNSAIYACSRTMVAL	NSAIYACSRTMVALA	SAIYACSRTMVALAE	AIYACSRTMVALAEQ	IYACSRTMVALAEQR	YACSRTMVALAEQRF	ACSRTMVALAEQRFL	CSRTMVALAEQRFLP	SRTMVALAEQRFLPE	RTMVALAEQRFLPEI	TMVALAEQRFLPEIF	MVALAEQRFLPEIFS	VALAEQRFLPEIFSY	ALAEQRFLPEIFSYV	LAEQRFLPEIFSYVD	AEQRFLPEIFSYVDR	EQRFLPEIFSYVDRK	QRFLPEIFSYVDRKG	RFLPEIFSYVDRKGR	FLPEIFSYVDRKGRP	LPEIFSYVDRKGRPL	PEIFSYVDRKGRPLV	EIFSYVDRKGRPLVG	IFSYVDRKGRPLVGI	FSYVDRKGRPLVGIA	SYVDRKGRPLVGIAV	YVDRKGRPLVGIAVT	VDRKGRPLVGIAVTS	DRKGRPLVGIAVTSA	RKGRPLVGIAVTSAF	KGRPLVGIAVTSAFG	GRPLVGIAVTSAFGL	RPLVGIAVTSAFGLI	PLVGIAVTSAFGLIA	LVGIAVTSAFGLIAF	VGIAVTSAFGLIAFV	GIAVTSAFGLIAFVA	IAVTSAFGLIAFVAA	AVTSAFGLIAFVAAS	VTSAFGLIAFVAASK	TSAFGLIAFVAASKK	SAFGLIAFVAASKKE	AFGLIAFVAASKKEG	FGLIAFVAASKKEGE	GLIAFVAASKKEGEV	LIAFVAASKKEGEVF	IAFVAASKKEGEVFN	AFVAASKKEGEVFNW
14	G	GNSAIYACSRTMVAL	NSAIYACSRTMVALA	SAIYACSRTMVALAE	AIYACSRTMVALAEQ	IYACSRTMVALAEQR	YACSRTMVALAEQRF	ACSRTMVALAEQRFL	CSRTMVALAEQRFLP	SRTMVALAEQRFLPE	RTMVALAEQRFLPEI	TMVALAEQRFLPEIF	MVALAEQRFLPEIFS	VALAEQRFLPEIFSY	ALAEQRFLPEIFSYV	LAEQRFLPEIFSYVD	AEQRFLPEIFSYVDR	EQRFLPEIFSYVDRK	QRFLPEIFSYVDRKG	RFLPEIFSYVDRKGR	FLPEIFSYVDRKGRP	LPEIFSYVDRKGRPL	PEIFSYVDRKGRPLV	EIFSYVDRKGRPLVG	IFSYVDRKGRPLVGI	FSYVDRKGRPLVGIA	SYVDRKGRPLVGIAV	YVDRKGRPLVGIAVT	VDRKGRPLVGIAVTS	DRKGRPLVGIAVTSA	RKGRPLVGIAVTSAF	KGRPLVGIAVTSAFG	GRPLVGIAVTSAFGL	RPLVGIAVTSAFGLI	PLVGIAVTSAFGLIA	LVGIAVTSAFGLIAF	VGIAVTSAFGLIAFV	GIAVTSAFGLIAFVA	IAVTSAFGLIAFVAA	AVTSAFGLIAFVAAS	VTSAFGLIAFVAASK	TSAFGLIAFVAASKK	SAFGLIAFVAASKKE	AFGLIAFVAASKKEG	FGLIAFVAASKKEGE	GLIAFVAASKKEGEV	LIAFVAASKKEGEVF	IAFVAASKKEGEVFN	AFVAASKKEGEVFNW
15	YPYDVPDYAG	SGLSSLFTWGGICIC	GLSSLFTWGGICICH	LSSLFTWGGICICHI	SSLFTWGGICICHIR	SLFTWGGICICHIRF	LFTWGGICICHIRFR	FTWGGICICHIRFRK	TWGGICICHIRFRKA	WGGICICHIRFRKAL	GGICICHIRFRKALA	GICICHIRFRKALAA	ICICHIRFRKALAAQ	CICHIRFRKALAAQG	ICHIRFRKALAAQGR	CHIRFRKALAAQGRG	HIRFRKALAAQGRGL	IRFRKALAAQGRGLD	RFRKALAAQGRGLDE	FRKALAAQGRGLDEL	RKALAAQGRGLDELS	KALAAQGRGLDELSF	ALAAQGRGLDELSFK	LAAQGRGLDELSFKS	AAQGRGLDELSFKSP	AQGRGLDELSFKSPT	QGRGLDELSFKSPTG	GRGLDELSFKSPTGV	RGLDELSFKSPTGVW	GLDELSFKSPTGVWG	LDELSFKSPTGVWGS	DELSFKSPTGVWGSY	ELSFKSPTGVWGSYW	LSFKSPTGVWGSYWG	SFKSPTGVWGSYWGL	FKSPTGVWGSYWGLF	KSPTGVWGSYWGLFM	SPTGVWGSYWGLFMV	PTGVWGSYWGLFMVI	TGVWGSYWGLFMVII	GVWGSYWGLFMVIIM	VWGSYWGLFMVIIMF	WGSYWGLFMVIIMFI	GSYWGLFMVIIMFIA	SYWGLFMVIIMFIAQ	YWGLFMVIIMFIAQF	WGLFMVIIMFIAQFY	GLFMVIIMFIAQFYV	LFMVIIMFIAQFYVA
16	G	SGLSSLFTWGGICIC	GLSSLFTWGGICICH	LSSLFTWGGICICHI	SSLFTWGGICICHIR	SLFTWGGICICHIRF	LFTWGGICICHIRFR	FTWGGICICHIRFRK	TWGGICICHIRFRKA	WGGICICHIRFRKAL	GGICICHIRFRKALA	GICICHIRFRKALAA	ICICHIRFRKALAAQ	CICHIRFRKALAAQG	ICHIRFRKALAAQGR	CHIRFRKALAAQGRG	HIRFRKALAAQGRGL	IRFRKALAAQGRGLD	RFRKALAAQGRGLDE	FRKALAAQGRGLDEL	RKALAAQGRGLDELS	KALAAQGRGLDELSF	ALAAQGRGLDELSFK	LAAQGRGLDELSFKS	AAQGRGLDELSFKSP	AQGRGLDELSFKSPT	QGRGLDELSFKSPTG	GRGLDELSFKSPTGV	RGLDELSFKSPTGVW	GLDELSFKSPTGVWG	LDELSFKSPTGVWGS	DELSFKSPTGVWGSY	ELSFKSPTGVWGSYW	LSFKSPTGVWGSYWG	SFKSPTGVWGSYWGL	FKSPTGVWGSYWGLF	KSPTGVWGSYWGLFM	SPTGVWGSYWGLFMV	PTGVWGSYWGLFMVI	TGVWGSYWGLFMVII	GVWGSYWGLFMVIIM	VWGSYWGLFMVIIMF	WGSYWGLFMVIIMFI	GSYWGLFMVIIMFIA	SYWGLFMVIIMFIAQ	YWGLFMVIIMFIAQF	WGLFMVIIMFIAQFY	GLFMVIIMFIAQFYV	LFMVIIMFIAQFYVA
17	YPYDVPDYAG	GDSPSAEGFFEAYLS	DSPSAEGFFEAYLSF	SPSAEGFFEAYLSFP	PSAEGFFEAYLSFPL	SAEGFFEAYLSFPLV	AEGFFEAYLSFPLVM	EGFFEAYLSFPLVMV	GFFEAYLSFPLVMVM	FFEAYLSFPLVMVMY	FEAYLSFPLVMVMYI	EAYLSFPLVMVMYIG	AYLSFPLVMVMYIGH	YLSFPLVMVMYIGHK	LSFPLVMVMYIGHKI	SFPLVMVMYIGHKIY	FPLVMVMYIGHKIYK	PLVMVMYIGHKIYKR	LVMVMYIGHKIYKRN	VMVMYIGHKIYKRNW	MVMYIGHKIYKRNWK	VMYIGHKIYKRNWKL	MYIGHKIYKRNWKLF	YIGHKIYKRNWKLFI	IGHKIYKRNWKLFIP	GHKIYKRNWKLFIPA	HKIYKRNWKLFIPAE	KIYKRNWKLFIPAEK	IYKRNWKLFIPAEKM	YKRNWKLFIPAEKMD	KRNWKLFIPAEKMDI	RNWKLFIPAEKMDID	NWKLFIPAEKMDIDT	WKLFIPAEKMDIDTG	KLFIPAEKMDIDTGR	LFIPAEKMDIDTGRR	FIPAEKMDIDTGRRE	IPAEKMDIDTGRREV	PAEKMDIDTGRREVD	AEKMDIDTGRREVDL	EKMDIDTGRREVDLD	KMDIDTGRREVDLDL	MDIDTGRREVDLDLL	DIDTGRREVDLDLLK	IDTGRREVDLDLLKQ	DTGRREVDLDLLKQE	TGRREVDLDLLKQEI	GRREVDLDLLKQEIA	RREVDLDLLKQEIAE
18	G	GDSPSAEGFFEAYLS	DSPSAEGFFEAYLSF	SPSAEGFFEAYLSFP	PSAEGFFEAYLSFPL	SAEGFFEAYLSFPLV	AEGFFEAYLSFPLVM	EGFFEAYLSFPLVMV	GFFEAYLSFPLVMVM	FFEAYLSFPLVMVMY	FEAYLSFPLVMVMYI	EAYLSFPLVMVMYIG	AYLSFPLVMVMYIGH	YLSFPLVMVMYIGHK	LSFPLVMVMYIGHKI	SFPLVMVMYIGHKIY	FPLVMVMYIGHKIYK	PLVMVMYIGHKIYKR	LVMVMYIGHKIYKRN	VMVMYIGHKIYKRNW	MVMYIGHKIYKRNWK	VMYIGHKIYKRNWKL	MYIGHKIYKRNWKLF	YIGHKIYKRNWKLFI	IGHKIYKRNWKLFIP	GHKIYKRNWKLFIPA	HKIYKRNWKLFIPAE	KIYKRNWKLFIPAEK	IYKRNWKLFIPAEKM	YKRNWKLFIPAEKMD	KRNWKLFIPAEKMDI	RNWKLFIPAEKMDID	NWKLFIPAEKMDIDT	WKLFIPAEKMDIDTG	KLFIPAEKMDIDTGR	LFIPAEKMDIDTGRR	FIPAEKMDIDTGRRE	IPAEKMDIDTGRREV	PAEKMDIDTGRREVD	AEKMDIDTGRREVDL	EKMDIDTGRREVDLD	KMDIDTGRREVDLDL	MDIDTGRREVDLDLL	DIDTGRREVDLDLLK	IDTGRREVDLDLLKQ	DTGRREVDLDLLKQE	TGRREVDLDLLKQEI	GRREVDLDLLKQEIA	RREVDLDLLKQEIAE
19	YPYDVPDYAG	MATKPRWYRIWNFWC	ATKPRWYRIWNFWCG	TKPRWYRIWNFWCGS	KPRWYRIWNFWCGSG	PRWYRIWNFWCGSGS	RWYRIWNFWCGSGSG	WYRIWNFWCGSGSGS	YRIWNFWCGSGSGSG
20	G	MATKPRWYRIWNFWC	ATKPRWYRIWNFWCG	TKPRWYRIWNFWCGS	KPRWYRIWNFWCGSG	PRWYRIWNFWCGSGS	RWYRIWNFWCGSGSG	WYRIWNFWCGSGSGS	YRIWNFWCGSGSGSG
	YPYDVPDYAG	G	YPYDVPDYAG	G	YPYDVPDYAG	G	YPYDVPDYAG	G	YPYDVPDYAG	G	YPYDVPDYAG	G	YPYDVPDYAG	G	YPYDVPDYAG	G	YPYDVPDYAG	G	YPYDVPDYAG	G	YPYDVPDYAG	G	YPYDVPDYAG	G	YPYDVPDYAG	G	YPYDVPDYAG	G	YPYDVPDYAG	G	YPYDVPDYAG	G	YPYDVPDYAG	G	YPYDVPDYAG	G	YPYDVPDYAG	G	YPYDVPDYAG	G	YPYDVPDYAG	G	YPYDVPDYAG	G	YPYDVPDYAG	G	YPYDVPDYAG	G	YPYDVPDYAG
GST-Sch9, 100 µg/ml		1	2	3	4	5	6	7	8	9	10	11	12	13	14	15	16	17	18	19	20	21	22	23	24	25	26	27	28	29	30	31	32	33	34	35	36	37	38	39	40	41	42	43	44	45	46	47	48
	YPYDVPDYAG	G	YPYDVPDYAG	G	YPYDVPDYAG	G	YPYDVPDYAG	G	YPYDVPDYAG	G	YPYDVPDYAG	G	YPYDVPDYAG	G	YPYDVPDYAG	G	YPYDVPDYAG	G	YPYDVPDYAG	G	YPYDVPDYAG	G	YPYDVPDYAG	G	YPYDVPDYAG	G	YPYDVPDYAG	G	YPYDVPDYAG	G	YPYDVPDYAG	G	YPYDVPDYAG	G	YPYDVPDYAG	G	YPYDVPDYAG	G	YPYDVPDYAG	G	YPYDVPDYAG	G	YPYDVPDYAG	G	YPYDVPDYAG	G	YPYDVPDYAG	G	YPYDVPDYAG
1	YPYDVPDYAG	GSGSGSGMSNTSSYE	SGSGSGMSNTSSYEK	GSGSGMSNTSSYEKN	SGSGMSNTSSYEKNN	GSGMSNTSSYEKNNP	SGMSNTSSYEKNNPD	GMSNTSSYEKNNPDN	MSNTSSYEKNNPDNL	SNTSSYEKNNPDNLK	NTSSYEKNNPDNLKH	TSSYEKNNPDNLKHN	SSYEKNNPDNLKHNG	SYEKNNPDNLKHNGI	YEKNNPDNLKHNGIT	EKNNPDNLKHNGITI	KNNPDNLKHNGITID	NNPDNLKHNGITIDS	NPDNLKHNGITIDSE	PDNLKHNGITIDSEF	DNLKHNGITIDSEFL	NLKHNGITIDSEFLT	LKHNGITIDSEFLTQ	KHNGITIDSEFLTQE	HNGITIDSEFLTQEP	NGITIDSEFLTQEPI	GITIDSEFLTQEPIT	ITIDSEFLTQEPITI	TIDSEFLTQEPITIP	IDSEFLTQEPITIPS	DSEFLTQEPITIPSN	SEFLTQEPITIPSNG	EFLTQEPITIPSNGS	FLTQEPITIPSNGSA	LTQEPITIPSNGSAV	TQEPITIPSNGSAVS	QEPITIPSNGSAVSI	EPITIPSNGSAVSID	PITIPSNGSAVSIDE	ITIPSNGSAVSIDET	TIPSNGSAVSIDETG	IPSNGSAVSIDETGS	PSNGSAVSIDETGSG	SNGSAVSIDETGSGS	NGSAVSIDETGSGSK	GSAVSIDETGSGSKW	SAVSIDETGSGSKWQ	AVSIDETGSGSKWQD	VSIDETGSGSKWQDF
2	G	GSGSGSGMSNTSSYE	SGSGSGMSNTSSYEK	GSGSGMSNTSSYEKN	SGSGMSNTSSYEKNN	GSGMSNTSSYEKNNP	SGMSNTSSYEKNNPD	GMSNTSSYEKNNPDN	MSNTSSYEKNNPDNL	SNTSSYEKNNPDNLK	NTSSYEKNNPDNLKH	TSSYEKNNPDNLKHN	SSYEKNNPDNLKHNG	SYEKNNPDNLKHNGI	YEKNNPDNLKHNGIT	EKNNPDNLKHNGITI	KNNPDNLKHNGITID	NNPDNLKHNGITIDS	NPDNLKHNGITIDSE	PDNLKHNGITIDSEF	DNLKHNGITIDSEFL	NLKHNGITIDSEFLT	LKHNGITIDSEFLTQ	KHNGITIDSEFLTQE	HNGITIDSEFLTQEP	NGITIDSEFLTQEPI	GITIDSEFLTQEPIT	ITIDSEFLTQEPITI	TIDSEFLTQEPITIP	IDSEFLTQEPITIPS	DSEFLTQEPITIPSN	SEFLTQEPITIPSNG	EFLTQEPITIPSNGS	FLTQEPITIPSNGSA	LTQEPITIPSNGSAV	TQEPITIPSNGSAVS	QEPITIPSNGSAVSI	EPITIPSNGSAVSID	PITIPSNGSAVSIDE	ITIPSNGSAVSIDET	TIPSNGSAVSIDETG	IPSNGSAVSIDETGS	PSNGSAVSIDETGSG	SNGSAVSIDETGSGS	NGSAVSIDETGSGSK	GSAVSIDETGSGSKW	SAVSIDETGSGSKWQ	AVSIDETGSGSKWQD	VSIDETGSGSKWQDF
3	YPYDVPDYAG	KRVKPIEVDPNLSEA	RVKPIEVDPNLSEAE	VKPIEVDPNLSEAEK	KPIEVDPNLSEAEKV	PIEVDPNLSEAEKVA	IEVDPNLSEAEKVAI	EVDPNLSEAEKVAII	VDPNLSEAEKVAIIT	DPNLSEAEKVAIITA	PNLSEAEKVAIITAQ	NLSEAEKVAIITAQT	LSEAEKVAIITAQTP	SEAEKVAIITAQTPL	EAEKVAIITAQTPLK	AEKVAIITAQTPLKH	EKVAIITAQTPLKHH	KVAIITAQTPLKHHL	VAIITAQTPLKHHLK	AIITAQTPLKHHLKN	IITAQTPLKHHLKNR	ITAQTPLKHHLKNRH	TAQTPLKHHLKNRHL	AQTPLKHHLKNRHLQ	QTPLKHHLKNRHLQM	TPLKHHLKNRHLQMI	PLKHHLKNRHLQMIA	LKHHLKNRHLQMIAI	KHHLKNRHLQMIAIG	HHLKNRHLQMIAIGG	HLKNRHLQMIAIGGA	LKNRHLQMIAIGGAI	KNRHLQMIAIGGAIG	NRHLQMIAIGGAIGT	RHLQMIAIGGAIGTG	HLQMIAIGGAIGTGL	LQMIAIGGAIGTGLL	QMIAIGGAIGTGLLV	MIAIGGAIGTGLLVG	IAIGGAIGTGLLVGS	AIGGAIGTGLLVGSG	IGGAIGTGLLVGSGT	GGAIGTGLLVGSGTA	GAIGTGLLVGSGTAL	AIGTGLLVGSGTALR	IGTGLLVGSGTALRT	GTGLLVGSGTALRTG	TGLLVGSGTALRTGG	GLLVGSGTALRTGGP
4	G	KRVKPIEVDPNLSEA	RVKPIEVDPNLSEAE	VKPIEVDPNLSEAEK	KPIEVDPNLSEAEKV	PIEVDPNLSEAEKVA	IEVDPNLSEAEKVAI	EVDPNLSEAEKVAII	VDPNLSEAEKVAIIT	DPNLSEAEKVAIITA	PNLSEAEKVAIITAQ	NLSEAEKVAIITAQT	LSEAEKVAIITAQTP	SEAEKVAIITAQTPL	EAEKVAIITAQTPLK	AEKVAIITAQTPLKH	EKVAIITAQTPLKHH	KVAIITAQTPLKHHL	VAIITAQTPLKHHLK	AIITAQTPLKHHLKN	IITAQTPLKHHLKNR	ITAQTPLKHHLKNRH	TAQTPLKHHLKNRHL	AQTPLKHHLKNRHLQ	QTPLKHHLKNRHLQM	TPLKHHLKNRHLQMI	PLKHHLKNRHLQMIA	LKHHLKNRHLQMIAI	KHHLKNRHLQMIAIG	HHLKNRHLQMIAIGG	HLKNRHLQMIAIGGA	LKNRHLQMIAIGGAI	KNRHLQMIAIGGAIG	NRHLQMIAIGGAIGT	RHLQMIAIGGAIGTG	HLQMIAIGGAIGTGL	LQMIAIGGAIGTGLL	QMIAIGGAIGTGLLV	MIAIGGAIGTGLLVG	IAIGGAIGTGLLVGS	AIGGAIGTGLLVGSG	IGGAIGTGLLVGSGT	GGAIGTGLLVGSGTA	GAIGTGLLVGSGTAL	AIGTGLLVGSGTALR	IGTGLLVGSGTALRT	GTGLLVGSGTALRTG	TGLLVGSGTALRTGG	GLLVGSGTALRTGGP
5	YPYDVPDYAG	IGWGSTGTMIYAMVM	GWGSTGTMIYAMVMA	WGSTGTMIYAMVMAL	GSTGTMIYAMVMALG	STGTMIYAMVMALGE	TGTMIYAMVMALGEL	GTMIYAMVMALGELA	TMIYAMVMALGELAV	MIYAMVMALGELAVI	IYAMVMALGELAVIF	YAMVMALGELAVIFP	AMVMALGELAVIFPI	MVMALGELAVIFPIS	VMALGELAVIFPISG	MALGELAVIFPISGG	ALGELAVIFPISGGF	LGELAVIFPISGGFT	GELAVIFPISGGFTT	ELAVIFPISGGFTTY	LAVIFPISGGFTTYA	AVIFPISGGFTTYAT	VIFPISGGFTTYATR	IFPISGGFTTYATRF	FPISGGFTTYATRFI	PISGGFTTYATRFID	ISGGFTTYATRFIDE	SGGFTTYATRFIDES	GGFTTYATRFIDESF	GFTTYATRFIDESFG	FTTYATRFIDESFGY	TTYATRFIDESFGYA	TYATRFIDESFGYAN	YATRFIDESFGYANN	ATRFIDESFGYANNF	TRFIDESFGYANNFN	RFIDESFGYANNFNY	FIDESFGYANNFNYM	IDESFGYANNFNYML	DESFGYANNFNYMLQ	ESFGYANNFNYMLQW	SFGYANNFNYMLQWL	FGYANNFNYMLQWLV	GYANNFNYMLQWLVV	YANNFNYMLQWLVVL	ANNFNYMLQWLVVLP	NNFNYMLQWLVVLPL	NFNYMLQWLVVLPLE	FNYMLQWLVVLPLEI
6	G	IGWGSTGTMIYAMVM	GWGSTGTMIYAMVMA	WGSTGTMIYAMVMAL	GSTGTMIYAMVMALG	STGTMIYAMVMALGE	TGTMIYAMVMALGEL	GTMIYAMVMALGELA	TMIYAMVMALGELAV	MIYAMVMALGELAVI	IYAMVMALGELAVIF	YAMVMALGELAVIFP	AMVMALGELAVIFPI	MVMALGELAVIFPIS	VMALGELAVIFPISG	MALGELAVIFPISGG	ALGELAVIFPISGGF	LGELAVIFPISGGFT	GELAVIFPISGGFTT	ELAVIFPISGGFTTY	LAVIFPISGGFTTYA	AVIFPISGGFTTYAT	VIFPISGGFTTYATR	IFPISGGFTTYATRF	FPISGGFTTYATRFI	PISGGFTTYATRFID	ISGGFTTYATRFIDE	SGGFTTYATRFIDES	GGFTTYATRFIDESF	GFTTYATRFIDESFG	FTTYATRFIDESFGY	TTYATRFIDESFGYA	TYATRFIDESFGYAN	YATRFIDESFGYANN	ATRFIDESFGYANNF	TRFIDESFGYANNFN	RFIDESFGYANNFNY	FIDESFGYANNFNYM	IDESFGYANNFNYML	DESFGYANNFNYMLQ	ESFGYANNFNYMLQW	SFGYANNFNYMLQWL	FGYANNFNYMLQWLV	GYANNFNYMLQWLVV	YANNFNYMLQWLVVL	ANNFNYMLQWLVVLP	NNFNYMLQWLVVLPL	NFNYMLQWLVVLPLE	FNYMLQWLVVLPLEI
7	YPYDVPDYAG	ITVNFWGTDPKYRDG	TVNFWGTDPKYRDGF	VNFWGTDPKYRDGFV	NFWGTDPKYRDGFVA	FWGTDPKYRDGFVAL	WGTDPKYRDGFVALF	GTDPKYRDGFVALFW	TDPKYRDGFVALFWL	DPKYRDGFVALFWLA	PKYRDGFVALFWLAI	KYRDGFVALFWLAIV	YRDGFVALFWLAIVI	RDGFVALFWLAIVII	DGFVALFWLAIVIIN	GFVALFWLAIVIINM	FVALFWLAIVIINMF	VALFWLAIVIINMFG	ALFWLAIVIINMFGV	LFWLAIVIINMFGVK	FWLAIVIINMFGVKG	WLAIVIINMFGVKGY	LAIVIINMFGVKGYG	AIVIINMFGVKGYGE	IVIINMFGVKGYGEA	VIINMFGVKGYGEAE	IINMFGVKGYGEAEF	INMFGVKGYGEAEFV	NMFGVKGYGEAEFVF	MFGVKGYGEAEFVFS	FGVKGYGEAEFVFSF	GVKGYGEAEFVFSFI	VKGYGEAEFVFSFIK	KGYGEAEFVFSFIKV	GYGEAEFVFSFIKVI	YGEAEFVFSFIKVIT	GEAEFVFSFIKVITV	EAEFVFSFIKVITVV	AEFVFSFIKVITVVG	EFVFSFIKVITVVGF	FVFSFIKVITVVGFI	VFSFIKVITVVGFII	FSFIKVITVVGFIIL	SFIKVITVVGFIILG	FIKVITVVGFIILGI	IKVITVVGFIILGII	KVITVVGFIILGIIL	VITVVGFIILGIILN	ITVVGFIILGIILNC
8	G	ITVNFWGTDPKYRDG	TVNFWGTDPKYRDGF	VNFWGTDPKYRDGFV	NFWGTDPKYRDGFVA	FWGTDPKYRDGFVAL	WGTDPKYRDGFVALF	GTDPKYRDGFVALFW	TDPKYRDGFVALFWL	DPKYRDGFVALFWLA	PKYRDGFVALFWLAI	KYRDGFVALFWLAIV	YRDGFVALFWLAIVI	RDGFVALFWLAIVII	DGFVALFWLAIVIIN	GFVALFWLAIVIINM	FVALFWLAIVIINMF	VALFWLAIVIINMFG	ALFWLAIVIINMFGV	LFWLAIVIINMFGVK	FWLAIVIINMFGVKG	WLAIVIINMFGVKGY	LAIVIINMFGVKGYG	AIVIINMFGVKGYGE	IVIINMFGVKGYGEA	VIINMFGVKGYGEAE	IINMFGVKGYGEAEF	INMFGVKGYGEAEFV	NMFGVKGYGEAEFVF	MFGVKGYGEAEFVFS	FGVKGYGEAEFVFSF	GVKGYGEAEFVFSFI	VKGYGEAEFVFSFIK	KGYGEAEFVFSFIKV	GYGEAEFVFSFIKVI	YGEAEFVFSFIKVIT	GEAEFVFSFIKVITV	EAEFVFSFIKVITVV	AEFVFSFIKVITVVG	EFVFSFIKVITVVGF	FVFSFIKVITVVGFI	VFSFIKVITVVGFII	FSFIKVITVVGFIIL	SFIKVITVVGFIILG	FIKVITVVGFIILGI	IKVITVVGFIILGII	KVITVVGFIILGIIL	VITVVGFIILGIILN	ITVVGFIILGIILNC
9	YPYDVPDYAG	TGGYIGGKYWHDPGA	GGYIGGKYWHDPGAF	GYIGGKYWHDPGAFA	YIGGKYWHDPGAFAG	IGGKYWHDPGAFAGD	GGKYWHDPGAFAGDT	GKYWHDPGAFAGDTP	KYWHDPGAFAGDTPG	YWHDPGAFAGDTPGA	WHDPGAFAGDTPGAK	HDPGAFAGDTPGAKF	DPGAFAGDTPGAKFK	PGAFAGDTPGAKFKG	GAFAGDTPGAKFKGV	AFAGDTPGAKFKGVC	FAGDTPGAKFKGVCS	AGDTPGAKFKGVCSV	GDTPGAKFKGVCSVF	DTPGAKFKGVCSVFV	TPGAKFKGVCSVFVT	PGAKFKGVCSVFVTA	GAKFKGVCSVFVTAA	AKFKGVCSVFVTAAF	KFKGVCSVFVTAAFS	FKGVCSVFVTAAFSF	KGVCSVFVTAAFSFA	GVCSVFVTAAFSFAG	VCSVFVTAAFSFAGS	CSVFVTAAFSFAGSE	SVFVTAAFSFAGSEL	VFVTAAFSFAGSELV	FVTAAFSFAGSELVG	VTAAFSFAGSELVGL	TAAFSFAGSELVGLA	AAFSFAGSELVGLAA	AFSFAGSELVGLAAS	FSFAGSELVGLAASE	SFAGSELVGLAASES	FAGSELVGLAASESV	AGSELVGLAASESVE	GSELVGLAASESVEP	SELVGLAASESVEPR	ELVGLAASESVEPRK	LVGLAASESVEPRKS	VGLAASESVEPRKSV	GLAASESVEPRKSVP	LAASESVEPRKSVPK	AASESVEPRKSVPKA
10	G	TGGYIGGKYWHDPGA	GGYIGGKYWHDPGAF	GYIGGKYWHDPGAFA	YIGGKYWHDPGAFAG	IGGKYWHDPGAFAGD	GGKYWHDPGAFAGDT	GKYWHDPGAFAGDTP	KYWHDPGAFAGDTPG	YWHDPGAFAGDTPGA	WHDPGAFAGDTPGAK	HDPGAFAGDTPGAKF	DPGAFAGDTPGAKFK	PGAFAGDTPGAKFKG	GAFAGDTPGAKFKGV	AFAGDTPGAKFKGVC	FAGDTPGAKFKGVCS	AGDTPGAKFKGVCSV	GDTPGAKFKGVCSVF	DTPGAKFKGVCSVFV	TPGAKFKGVCSVFVT	PGAKFKGVCSVFVTA	GAKFKGVCSVFVTAA	AKFKGVCSVFVTAAF	KFKGVCSVFVTAAFS	FKGVCSVFVTAAFSF	KGVCSVFVTAAFSFA	GVCSVFVTAAFSFAG	VCSVFVTAAFSFAGS	CSVFVTAAFSFAGSE	SVFVTAAFSFAGSEL	VFVTAAFSFAGSELV	FVTAAFSFAGSELVG	VTAAFSFAGSELVGL	TAAFSFAGSELVGLA	AAFSFAGSELVGLAA	AFSFAGSELVGLAAS	FSFAGSELVGLAASE	SFAGSELVGLAASES	FAGSELVGLAASESV	AGSELVGLAASESVE	GSELVGLAASESVEP	SELVGLAASESVEPR	ELVGLAASESVEPRK	LVGLAASESVEPRKS	VGLAASESVEPRKSV	GLAASESVEPRKSVP	LAASESVEPRKSVPK	AASESVEPRKSVPKA
11	YPYDVPDYAG	FWRITLFYILSLLMI	WRITLFYILSLLMIG	RITLFYILSLLMIGL	ITLFYILSLLMIGLL	TLFYILSLLMIGLLV	LFYILSLLMIGLLVP	FYILSLLMIGLLVPY	YILSLLMIGLLVPYN	ILSLLMIGLLVPYND	LSLLMIGLLVPYNDK	SLLMIGLLVPYNDKS	LLMIGLLVPYNDKSL	LMIGLLVPYNDKSLI	MIGLLVPYNDKSLIG	IGLLVPYNDKSLIGA	GLLVPYNDKSLIGAS	LLVPYNDKSLIGASS	LVPYNDKSLIGASSV	VPYNDKSLIGASSVD	PYNDKSLIGASSVDA	YNDKSLIGASSVDAA	NDKSLIGASSVDAAA	DKSLIGASSVDAAAS	KSLIGASSVDAAASP	SLIGASSVDAAASPF	LIGASSVDAAASPFV	IGASSVDAAASPFVI	GASSVDAAASPFVIA	ASSVDAAASPFVIAI	SSVDAAASPFVIAIK	SVDAAASPFVIAIKT	VDAAASPFVIAIKTH	DAAASPFVIAIKTHG	AAASPFVIAIKTHGI	AASPFVIAIKTHGIK	ASPFVIAIKTHGIKG	SPFVIAIKTHGIKGL	PFVIAIKTHGIKGLP	FVIAIKTHGIKGLPS	VIAIKTHGIKGLPSV	IAIKTHGIKGLPSVV	AIKTHGIKGLPSVVN	IKTHGIKGLPSVVNV	KTHGIKGLPSVVNVV	THGIKGLPSVVNVVI	HGIKGLPSVVNVVIL	GIKGLPSVVNVVILI	IKGLPSVVNVVILIA
12	G	FWRITLFYILSLLMI	WRITLFYILSLLMIG	RITLFYILSLLMIGL	ITLFYILSLLMIGLL	TLFYILSLLMIGLLV	LFYILSLLMIGLLVP	FYILSLLMIGLLVPY	YILSLLMIGLLVPYN	ILSLLMIGLLVPYND	LSLLMIGLLVPYNDK	SLLMIGLLVPYNDKS	LLMIGLLVPYNDKSL	LMIGLLVPYNDKSLI	MIGLLVPYNDKSLIG	IGLLVPYNDKSLIGA	GLLVPYNDKSLIGAS	LLVPYNDKSLIGASS	LVPYNDKSLIGASSV	VPYNDKSLIGASSVD	PYNDKSLIGASSVDA	YNDKSLIGASSVDAA	NDKSLIGASSVDAAA	DKSLIGASSVDAAAS	KSLIGASSVDAAASP	SLIGASSVDAAASPF	LIGASSVDAAASPFV	IGASSVDAAASPFVI	GASSVDAAASPFVIA	ASSVDAAASPFVIAI	SSVDAAASPFVIAIK	SVDAAASPFVIAIKT	VDAAASPFVIAIKTH	DAAASPFVIAIKTHG	AAASPFVIAIKTHGI	AASPFVIAIKTHGIK	ASPFVIAIKTHGIKG	SPFVIAIKTHGIKGL	PFVIAIKTHGIKGLP	FVIAIKTHGIKGLPS	VIAIKTHGIKGLPSV	IAIKTHGIKGLPSVV	AIKTHGIKGLPSVVN	IKTHGIKGLPSVVNV	KTHGIKGLPSVVNVV	THGIKGLPSVVNVVI	HGIKGLPSVVNVVIL	GIKGLPSVVNVVILI	IKGLPSVVNVVILIA
13	YPYDVPDYAG	GNSAIYACSRTMVAL	NSAIYACSRTMVALA	SAIYACSRTMVALAE	AIYACSRTMVALAEQ	IYACSRTMVALAEQR	YACSRTMVALAEQRF	ACSRTMVALAEQRFL	CSRTMVALAEQRFLP	SRTMVALAEQRFLPE	RTMVALAEQRFLPEI	TMVALAEQRFLPEIF	MVALAEQRFLPEIFS	VALAEQRFLPEIFSY	ALAEQRFLPEIFSYV	LAEQRFLPEIFSYVD	AEQRFLPEIFSYVDR	EQRFLPEIFSYVDRK	QRFLPEIFSYVDRKG	RFLPEIFSYVDRKGR	FLPEIFSYVDRKGRP	LPEIFSYVDRKGRPL	PEIFSYVDRKGRPLV	EIFSYVDRKGRPLVG	IFSYVDRKGRPLVGI	FSYVDRKGRPLVGIA	SYVDRKGRPLVGIAV	YVDRKGRPLVGIAVT	VDRKGRPLVGIAVTS	DRKGRPLVGIAVTSA	RKGRPLVGIAVTSAF	KGRPLVGIAVTSAFG	GRPLVGIAVTSAFGL	RPLVGIAVTSAFGLI	PLVGIAVTSAFGLIA	LVGIAVTSAFGLIAF	VGIAVTSAFGLIAFV	GIAVTSAFGLIAFVA	IAVTSAFGLIAFVAA	AVTSAFGLIAFVAAS	VTSAFGLIAFVAASK	TSAFGLIAFVAASKK	SAFGLIAFVAASKKE	AFGLIAFVAASKKEG	FGLIAFVAASKKEGE	GLIAFVAASKKEGEV	LIAFVAASKKEGEVF	IAFVAASKKEGEVFN	AFVAASKKEGEVFNW
14	G	GNSAIYACSRTMVAL	NSAIYACSRTMVALA	SAIYACSRTMVALAE	AIYACSRTMVALAEQ	IYACSRTMVALAEQR	YACSRTMVALAEQRF	ACSRTMVALAEQRFL	CSRTMVALAEQRFLP	SRTMVALAEQRFLPE	RTMVALAEQRFLPEI	TMVALAEQRFLPEIF	MVALAEQRFLPEIFS	VALAEQRFLPEIFSY	ALAEQRFLPEIFSYV	LAEQRFLPEIFSYVD	AEQRFLPEIFSYVDR	EQRFLPEIFSYVDRK	QRFLPEIFSYVDRKG	RFLPEIFSYVDRKGR	FLPEIFSYVDRKGRP	LPEIFSYVDRKGRPL	PEIFSYVDRKGRPLV	EIFSYVDRKGRPLVG	IFSYVDRKGRPLVGI	FSYVDRKGRPLVGIA	SYVDRKGRPLVGIAV	YVDRKGRPLVGIAVT	VDRKGRPLVGIAVTS	DRKGRPLVGIAVTSA	RKGRPLVGIAVTSAF	KGRPLVGIAVTSAFG	GRPLVGIAVTSAFGL	RPLVGIAVTSAFGLI	PLVGIAVTSAFGLIA	LVGIAVTSAFGLIAF	VGIAVTSAFGLIAFV	GIAVTSAFGLIAFVA	IAVTSAFGLIAFVAA	AVTSAFGLIAFVAAS	VTSAFGLIAFVAASK	TSAFGLIAFVAASKK	SAFGLIAFVAASKKE	AFGLIAFVAASKKEG	FGLIAFVAASKKEGE	GLIAFVAASKKEGEV	LIAFVAASKKEGEVF	IAFVAASKKEGEVFN	AFVAASKKEGEVFNW
15	YPYDVPDYAG	SGLSSLFTWGGICIC	GLSSLFTWGGICICH	LSSLFTWGGICICHI	SSLFTWGGICICHIR	SLFTWGGICICHIRF	LFTWGGICICHIRFR	FTWGGICICHIRFRK	TWGGICICHIRFRKA	WGGICICHIRFRKAL	GGICICHIRFRKALA	GICICHIRFRKALAA	ICICHIRFRKALAAQ	CICHIRFRKALAAQG	ICHIRFRKALAAQGR	CHIRFRKALAAQGRG	HIRFRKALAAQGRGL	IRFRKALAAQGRGLD	RFRKALAAQGRGLDE	FRKALAAQGRGLDEL	RKALAAQGRGLDELS	KALAAQGRGLDELSF	ALAAQGRGLDELSFK	LAAQGRGLDELSFKS	AAQGRGLDELSFKSP	AQGRGLDELSFKSPT	QGRGLDELSFKSPTG	GRGLDELSFKSPTGV	RGLDELSFKSPTGVW	GLDELSFKSPTGVWG	LDELSFKSPTGVWGS	DELSFKSPTGVWGSY	ELSFKSPTGVWGSYW	LSFKSPTGVWGSYWG	SFKSPTGVWGSYWGL	FKSPTGVWGSYWGLF	KSPTGVWGSYWGLFM	SPTGVWGSYWGLFMV	PTGVWGSYWGLFMVI	TGVWGSYWGLFMVII	GVWGSYWGLFMVIIM	VWGSYWGLFMVIIMF	WGSYWGLFMVIIMFI	GSYWGLFMVIIMFIA	SYWGLFMVIIMFIAQ	YWGLFMVIIMFIAQF	WGLFMVIIMFIAQFY	GLFMVIIMFIAQFYV	LFMVIIMFIAQFYVA
16	G	SGLSSLFTWGGICIC	GLSSLFTWGGICICH	LSSLFTWGGICICHI	SSLFTWGGICICHIR	SLFTWGGICICHIRF	LFTWGGICICHIRFR	FTWGGICICHIRFRK	TWGGICICHIRFRKA	WGGICICHIRFRKAL	GGICICHIRFRKALA	GICICHIRFRKALAA	ICICHIRFRKALAAQ	CICHIRFRKALAAQG	ICHIRFRKALAAQGR	CHIRFRKALAAQGRG	HIRFRKALAAQGRGL	IRFRKALAAQGRGLD	RFRKALAAQGRGLDE	FRKALAAQGRGLDEL	RKALAAQGRGLDELS	KALAAQGRGLDELSF	ALAAQGRGLDELSFK	LAAQGRGLDELSFKS	AAQGRGLDELSFKSP	AQGRGLDELSFKSPT	QGRGLDELSFKSPTG	GRGLDELSFKSPTGV	RGLDELSFKSPTGVW	GLDELSFKSPTGVWG	LDELSFKSPTGVWGS	DELSFKSPTGVWGSY	ELSFKSPTGVWGSYW	LSFKSPTGVWGSYWG	SFKSPTGVWGSYWGL	FKSPTGVWGSYWGLF	KSPTGVWGSYWGLFM	SPTGVWGSYWGLFMV	PTGVWGSYWGLFMVI	TGVWGSYWGLFMVII	GVWGSYWGLFMVIIM	VWGSYWGLFMVIIMF	WGSYWGLFMVIIMFI	GSYWGLFMVIIMFIA	SYWGLFMVIIMFIAQ	YWGLFMVIIMFIAQF	WGLFMVIIMFIAQFY	GLFMVIIMFIAQFYV	LFMVIIMFIAQFYVA
17	YPYDVPDYAG	GDSPSAEGFFEAYLS	DSPSAEGFFEAYLSF	SPSAEGFFEAYLSFP	PSAEGFFEAYLSFPL	SAEGFFEAYLSFPLV	AEGFFEAYLSFPLVM	EGFFEAYLSFPLVMV	GFFEAYLSFPLVMVM	FFEAYLSFPLVMVMY	FEAYLSFPLVMVMYI	EAYLSFPLVMVMYIG	AYLSFPLVMVMYIGH	YLSFPLVMVMYIGHK	LSFPLVMVMYIGHKI	SFPLVMVMYIGHKIY	FPLVMVMYIGHKIYK	PLVMVMYIGHKIYKR	LVMVMYIGHKIYKRN	VMVMYIGHKIYKRNW	MVMYIGHKIYKRNWK	VMYIGHKIYKRNWKL	MYIGHKIYKRNWKLF	YIGHKIYKRNWKLFI	IGHKIYKRNWKLFIP	GHKIYKRNWKLFIPA	HKIYKRNWKLFIPAE	KIYKRNWKLFIPAEK	IYKRNWKLFIPAEKM	YKRNWKLFIPAEKMD	KRNWKLFIPAEKMDI	RNWKLFIPAEKMDID	NWKLFIPAEKMDIDT	WKLFIPAEKMDIDTG	KLFIPAEKMDIDTGR	LFIPAEKMDIDTGRR	FIPAEKMDIDTGRRE	IPAEKMDIDTGRREV	PAEKMDIDTGRREVD	AEKMDIDTGRREVDL	EKMDIDTGRREVDLD	KMDIDTGRREVDLDL	MDIDTGRREVDLDLL	DIDTGRREVDLDLLK	IDTGRREVDLDLLKQ	DTGRREVDLDLLKQE	TGRREVDLDLLKQEI	GRREVDLDLLKQEIA	RREVDLDLLKQEIAE
18	G	GDSPSAEGFFEAYLS	DSPSAEGFFEAYLSF	SPSAEGFFEAYLSFP	PSAEGFFEAYLSFPL	SAEGFFEAYLSFPLV	AEGFFEAYLSFPLVM	EGFFEAYLSFPLVMV	GFFEAYLSFPLVMVM	FFEAYLSFPLVMVMY	FEAYLSFPLVMVMYI	EAYLSFPLVMVMYIG	AYLSFPLVMVMYIGH	YLSFPLVMVMYIGHK	LSFPLVMVMYIGHKI	SFPLVMVMYIGHKIY	FPLVMVMYIGHKIYK	PLVMVMYIGHKIYKR	LVMVMYIGHKIYKRN	VMVMYIGHKIYKRNW	MVMYIGHKIYKRNWK	VMYIGHKIYKRNWKL	MYIGHKIYKRNWKLF	YIGHKIYKRNWKLFI	IGHKIYKRNWKLFIP	GHKIYKRNWKLFIPA	HKIYKRNWKLFIPAE	KIYKRNWKLFIPAEK	IYKRNWKLFIPAEKM	YKRNWKLFIPAEKMD	KRNWKLFIPAEKMDI	RNWKLFIPAEKMDID	NWKLFIPAEKMDIDT	WKLFIPAEKMDIDTG	KLFIPAEKMDIDTGR	LFIPAEKMDIDTGRR	FIPAEKMDIDTGRRE	IPAEKMDIDTGRREV	PAEKMDIDTGRREVD	AEKMDIDTGRREVDL	EKMDIDTGRREVDLD	KMDIDTGRREVDLDL	MDIDTGRREVDLDLL	DIDTGRREVDLDLLK	IDTGRREVDLDLLKQ	DTGRREVDLDLLKQE	TGRREVDLDLLKQEI	GRREVDLDLLKQEIA	RREVDLDLLKQEIAE
19	YPYDVPDYAG	MATKPRWYRIWNFWC	ATKPRWYRIWNFWCG	TKPRWYRIWNFWCGS	KPRWYRIWNFWCGSG	PRWYRIWNFWCGSGS	RWYRIWNFWCGSGSG	WYRIWNFWCGSGSGS	YRIWNFWCGSGSGSG
20	G	MATKPRWYRIWNFWC	ATKPRWYRIWNFWCG	TKPRWYRIWNFWCGS	KPRWYRIWNFWCGSG	PRWYRIWNFWCGSGS	RWYRIWNFWCGSGSG	WYRIWNFWCGSGSGS	YRIWNFWCGSGSGSG
	YPYDVPDYAG	G	YPYDVPDYAG	G	YPYDVPDYAG	G	YPYDVPDYAG	G	YPYDVPDYAG	G	YPYDVPDYAG	G	YPYDVPDYAG	G	YPYDVPDYAG	G	YPYDVPDYAG	G	YPYDVPDYAG	G	YPYDVPDYAG	G	YPYDVPDYAG	G	YPYDVPDYAG	G	YPYDVPDYAG	G	YPYDVPDYAG	G	YPYDVPDYAG	G	YPYDVPDYAG	G	YPYDVPDYAG	G	YPYDVPDYAG	G	YPYDVPDYAG	G	YPYDVPDYAG	G	YPYDVPDYAG	G	YPYDVPDYAG	G	YPYDVPDYAG	G	YPYDVPDYAG
[truncated: 19 more columns]
