# Supplementary material for: Nutrient transceptors physically interact with the yeast S6/protein kinase B homolog, Sch9, a TOR kinase target
Source: Biochem J. 2021 Jan 27;478(2):357–75. doi: 10.1042/BCJ20200722 (PMC7850899; doi:10.1042/BCJ20200722)
Supplement: Supplementary Document S2 [file BCJ-478-357-s2.xlsx]

## Sheet: Peptide Map
Peptide Map Substitution Scan GVKGYGEAEFVFSFI - GST & GST-Sch9
Microarray Content:	Substitution scan of peptide GVKGYGEAEFVFSFI with exchange of all amino acid positions by 20 amino acids
Sample:	GST & GST-Sch9
Peptide Length:	15 aa
Number of Peptides:	300
Number of Spots:	900 (peptides in triplicate)
HA Controls:	YPYDVPDYAG	80 spots
GST-Sch9, 100 µg/ml		1	2	3	4	5	6	7	8	9	10	11	12	13	14	15	16	17	18	19	20	21	22	23	24	25	26	27	28	29	30	31	32	33	34	35	36	37	38	39	40	41	42	43	44	45	46	47	48
	YPYDVPDYAG	G	YPYDVPDYAG	G	YPYDVPDYAG	G	YPYDVPDYAG	G	YPYDVPDYAG	G	YPYDVPDYAG	G	YPYDVPDYAG	G	YPYDVPDYAG	G	YPYDVPDYAG	G	YPYDVPDYAG	G	YPYDVPDYAG	G	YPYDVPDYAG	G	YPYDVPDYAG	G	YPYDVPDYAG	G	YPYDVPDYAG	G	YPYDVPDYAG	G	YPYDVPDYAG	G	YPYDVPDYAG	G	YPYDVPDYAG	G	YPYDVPDYAG	G	YPYDVPDYAG	G	YPYDVPDYAG	G	YPYDVPDYAG	G	YPYDVPDYAG	G	YPYDVPDYAG
1	YPYDVPDYAG	GVKGYGEAEFVFSFA	GVKGYGEAEFVFSFC	GVKGYGEAEFVFSFD	GVKGYGEAEFVFSFE	GVKGYGEAEFVFSFF	GVKGYGEAEFVFSFG	GVKGYGEAEFVFSFH	GVKGYGEAEFVFSFI	GVKGYGEAEFVFSFK	GVKGYGEAEFVFSFL	GVKGYGEAEFVFSFM	GVKGYGEAEFVFSFN	GVKGYGEAEFVFSFP	GVKGYGEAEFVFSFQ	GVKGYGEAEFVFSFR	GVKGYGEAEFVFSFS	GVKGYGEAEFVFSFT	GVKGYGEAEFVFSFV	GVKGYGEAEFVFSFW	GVKGYGEAEFVFSFY		GVKGYGEAEFVFSFA	GVKGYGEAEFVFSFC	GVKGYGEAEFVFSFD	GVKGYGEAEFVFSFE	GVKGYGEAEFVFSFF	GVKGYGEAEFVFSFG	GVKGYGEAEFVFSFH	GVKGYGEAEFVFSFI	GVKGYGEAEFVFSFK	GVKGYGEAEFVFSFL	GVKGYGEAEFVFSFM	GVKGYGEAEFVFSFN	GVKGYGEAEFVFSFP	GVKGYGEAEFVFSFQ	GVKGYGEAEFVFSFR	GVKGYGEAEFVFSFS	GVKGYGEAEFVFSFT	GVKGYGEAEFVFSFV	GVKGYGEAEFVFSFW	GVKGYGEAEFVFSFY		GVKGYGEAEFVFSFA	GVKGYGEAEFVFSFC	GVKGYGEAEFVFSFD	GVKGYGEAEFVFSFE	GVKGYGEAEFVFSFF	GVKGYGEAEFVFSFG
2	G	GVKGYGEAEFVFSAI	GVKGYGEAEFVFSCI	GVKGYGEAEFVFSDI	GVKGYGEAEFVFSEI	GVKGYGEAEFVFSFI	GVKGYGEAEFVFSGI	GVKGYGEAEFVFSHI	GVKGYGEAEFVFSII	GVKGYGEAEFVFSKI	GVKGYGEAEFVFSLI	GVKGYGEAEFVFSMI	GVKGYGEAEFVFSNI	GVKGYGEAEFVFSPI	GVKGYGEAEFVFSQI	GVKGYGEAEFVFSRI	GVKGYGEAEFVFSSI	GVKGYGEAEFVFSTI	GVKGYGEAEFVFSVI	GVKGYGEAEFVFSWI	GVKGYGEAEFVFSYI		GVKGYGEAEFVFSAI	GVKGYGEAEFVFSCI	GVKGYGEAEFVFSDI	GVKGYGEAEFVFSEI	GVKGYGEAEFVFSFI	GVKGYGEAEFVFSGI	GVKGYGEAEFVFSHI	GVKGYGEAEFVFSII	GVKGYGEAEFVFSKI	GVKGYGEAEFVFSLI	GVKGYGEAEFVFSMI	GVKGYGEAEFVFSNI	GVKGYGEAEFVFSPI	GVKGYGEAEFVFSQI	GVKGYGEAEFVFSRI	GVKGYGEAEFVFSSI	GVKGYGEAEFVFSTI	GVKGYGEAEFVFSVI	GVKGYGEAEFVFSWI	GVKGYGEAEFVFSYI		GVKGYGEAEFVFSAI	GVKGYGEAEFVFSCI	GVKGYGEAEFVFSDI	GVKGYGEAEFVFSEI	GVKGYGEAEFVFSFI	GVKGYGEAEFVFSGI
3	YPYDVPDYAG	GVKGYGEAEFVFAFI	GVKGYGEAEFVFCFI	GVKGYGEAEFVFDFI	GVKGYGEAEFVFEFI	GVKGYGEAEFVFFFI	GVKGYGEAEFVFGFI	GVKGYGEAEFVFHFI	GVKGYGEAEFVFIFI	GVKGYGEAEFVFKFI	GVKGYGEAEFVFLFI	GVKGYGEAEFVFMFI	GVKGYGEAEFVFNFI	GVKGYGEAEFVFPFI	GVKGYGEAEFVFQFI	GVKGYGEAEFVFRFI	GVKGYGEAEFVFSFI	GVKGYGEAEFVFTFI	GVKGYGEAEFVFVFI	GVKGYGEAEFVFWFI	GVKGYGEAEFVFYFI		GVKGYGEAEFVFAFI	GVKGYGEAEFVFCFI	GVKGYGEAEFVFDFI	GVKGYGEAEFVFEFI	GVKGYGEAEFVFFFI	GVKGYGEAEFVFGFI	GVKGYGEAEFVFHFI	GVKGYGEAEFVFIFI	GVKGYGEAEFVFKFI	GVKGYGEAEFVFLFI	GVKGYGEAEFVFMFI	GVKGYGEAEFVFNFI	GVKGYGEAEFVFPFI	GVKGYGEAEFVFQFI	GVKGYGEAEFVFRFI	GVKGYGEAEFVFSFI	GVKGYGEAEFVFTFI	GVKGYGEAEFVFVFI	GVKGYGEAEFVFWFI	GVKGYGEAEFVFYFI		GVKGYGEAEFVFAFI	GVKGYGEAEFVFCFI	GVKGYGEAEFVFDFI	GVKGYGEAEFVFEFI	GVKGYGEAEFVFFFI	GVKGYGEAEFVFGFI
4	G	GVKGYGEAEFVASFI	GVKGYGEAEFVCSFI	GVKGYGEAEFVDSFI	GVKGYGEAEFVESFI	GVKGYGEAEFVFSFI	GVKGYGEAEFVGSFI	GVKGYGEAEFVHSFI	GVKGYGEAEFVISFI	GVKGYGEAEFVKSFI	GVKGYGEAEFVLSFI	GVKGYGEAEFVMSFI	GVKGYGEAEFVNSFI	GVKGYGEAEFVPSFI	GVKGYGEAEFVQSFI	GVKGYGEAEFVRSFI	GVKGYGEAEFVSSFI	GVKGYGEAEFVTSFI	GVKGYGEAEFVVSFI	GVKGYGEAEFVWSFI	GVKGYGEAEFVYSFI		GVKGYGEAEFVASFI	GVKGYGEAEFVCSFI	GVKGYGEAEFVDSFI	GVKGYGEAEFVESFI	GVKGYGEAEFVFSFI	GVKGYGEAEFVGSFI	GVKGYGEAEFVHSFI	GVKGYGEAEFVISFI	GVKGYGEAEFVKSFI	GVKGYGEAEFVLSFI	GVKGYGEAEFVMSFI	GVKGYGEAEFVNSFI	GVKGYGEAEFVPSFI	GVKGYGEAEFVQSFI	GVKGYGEAEFVRSFI	GVKGYGEAEFVSSFI	GVKGYGEAEFVTSFI	GVKGYGEAEFVVSFI	GVKGYGEAEFVWSFI	GVKGYGEAEFVYSFI		GVKGYGEAEFVASFI	GVKGYGEAEFVCSFI	GVKGYGEAEFVDSFI	GVKGYGEAEFVESFI	GVKGYGEAEFVFSFI	GVKGYGEAEFVGSFI
5	YPYDVPDYAG	GVKGYGEAEFAFSFI	GVKGYGEAEFCFSFI	GVKGYGEAEFDFSFI	GVKGYGEAEFEFSFI	GVKGYGEAEFFFSFI	GVKGYGEAEFGFSFI	GVKGYGEAEFHFSFI	GVKGYGEAEFIFSFI	GVKGYGEAEFKFSFI	GVKGYGEAEFLFSFI	GVKGYGEAEFMFSFI	GVKGYGEAEFNFSFI	GVKGYGEAEFPFSFI	GVKGYGEAEFQFSFI	GVKGYGEAEFRFSFI	GVKGYGEAEFSFSFI	GVKGYGEAEFTFSFI	GVKGYGEAEFVFSFI	GVKGYGEAEFWFSFI	GVKGYGEAEFYFSFI		GVKGYGEAEFAFSFI	GVKGYGEAEFCFSFI	GVKGYGEAEFDFSFI	GVKGYGEAEFEFSFI	GVKGYGEAEFFFSFI	GVKGYGEAEFGFSFI	GVKGYGEAEFHFSFI	GVKGYGEAEFIFSFI	GVKGYGEAEFKFSFI	GVKGYGEAEFLFSFI	GVKGYGEAEFMFSFI	GVKGYGEAEFNFSFI	GVKGYGEAEFPFSFI	GVKGYGEAEFQFSFI	GVKGYGEAEFRFSFI	GVKGYGEAEFSFSFI	GVKGYGEAEFTFSFI	GVKGYGEAEFVFSFI	GVKGYGEAEFWFSFI	GVKGYGEAEFYFSFI		GVKGYGEAEFAFSFI	GVKGYGEAEFCFSFI	GVKGYGEAEFDFSFI	GVKGYGEAEFEFSFI	GVKGYGEAEFFFSFI	GVKGYGEAEFGFSFI
6	G	GVKGYGEAEAVFSFI	GVKGYGEAECVFSFI	GVKGYGEAEDVFSFI	GVKGYGEAEEVFSFI	GVKGYGEAEFVFSFI	GVKGYGEAEGVFSFI	GVKGYGEAEHVFSFI	GVKGYGEAEIVFSFI	GVKGYGEAEKVFSFI	GVKGYGEAELVFSFI	GVKGYGEAEMVFSFI	GVKGYGEAENVFSFI	GVKGYGEAEPVFSFI	GVKGYGEAEQVFSFI	GVKGYGEAERVFSFI	GVKGYGEAESVFSFI	GVKGYGEAETVFSFI	GVKGYGEAEVVFSFI	GVKGYGEAEWVFSFI	GVKGYGEAEYVFSFI		GVKGYGEAEAVFSFI	GVKGYGEAECVFSFI	GVKGYGEAEDVFSFI	GVKGYGEAEEVFSFI	GVKGYGEAEFVFSFI	GVKGYGEAEGVFSFI	GVKGYGEAEHVFSFI	GVKGYGEAEIVFSFI	GVKGYGEAEKVFSFI	GVKGYGEAELVFSFI	GVKGYGEAEMVFSFI	GVKGYGEAENVFSFI	GVKGYGEAEPVFSFI	GVKGYGEAEQVFSFI	GVKGYGEAERVFSFI	GVKGYGEAESVFSFI	GVKGYGEAETVFSFI	GVKGYGEAEVVFSFI	GVKGYGEAEWVFSFI	GVKGYGEAEYVFSFI		GVKGYGEAEAVFSFI	GVKGYGEAECVFSFI	GVKGYGEAEDVFSFI	GVKGYGEAEEVFSFI	GVKGYGEAEFVFSFI	GVKGYGEAEGVFSFI
7	YPYDVPDYAG	GVKGYGEAAFVFSFI	GVKGYGEACFVFSFI	GVKGYGEADFVFSFI	GVKGYGEAEFVFSFI	GVKGYGEAFFVFSFI	GVKGYGEAGFVFSFI	GVKGYGEAHFVFSFI	GVKGYGEAIFVFSFI	GVKGYGEAKFVFSFI	GVKGYGEALFVFSFI	GVKGYGEAMFVFSFI	GVKGYGEANFVFSFI	GVKGYGEAPFVFSFI	GVKGYGEAQFVFSFI	GVKGYGEARFVFSFI	GVKGYGEASFVFSFI	GVKGYGEATFVFSFI	GVKGYGEAVFVFSFI	GVKGYGEAWFVFSFI	GVKGYGEAYFVFSFI		GVKGYGEAAFVFSFI	GVKGYGEACFVFSFI	GVKGYGEADFVFSFI	GVKGYGEAEFVFSFI	GVKGYGEAFFVFSFI	GVKGYGEAGFVFSFI	GVKGYGEAHFVFSFI	GVKGYGEAIFVFSFI	GVKGYGEAKFVFSFI	GVKGYGEALFVFSFI	GVKGYGEAMFVFSFI	GVKGYGEANFVFSFI	GVKGYGEAPFVFSFI	GVKGYGEAQFVFSFI	GVKGYGEARFVFSFI	GVKGYGEASFVFSFI	GVKGYGEATFVFSFI	GVKGYGEAVFVFSFI	GVKGYGEAWFVFSFI	GVKGYGEAYFVFSFI		GVKGYGEAAFVFSFI	GVKGYGEACFVFSFI	GVKGYGEADFVFSFI	GVKGYGEAEFVFSFI	GVKGYGEAFFVFSFI	GVKGYGEAGFVFSFI
8	G	GVKGYGEAEFVFSFI	GVKGYGECEFVFSFI	GVKGYGEDEFVFSFI	GVKGYGEEEFVFSFI	GVKGYGEFEFVFSFI	GVKGYGEGEFVFSFI	GVKGYGEHEFVFSFI	GVKGYGEIEFVFSFI	GVKGYGEKEFVFSFI	GVKGYGELEFVFSFI	GVKGYGEMEFVFSFI	GVKGYGENEFVFSFI	GVKGYGEPEFVFSFI	GVKGYGEQEFVFSFI	GVKGYGEREFVFSFI	GVKGYGESEFVFSFI	GVKGYGETEFVFSFI	GVKGYGEVEFVFSFI	GVKGYGEWEFVFSFI	GVKGYGEYEFVFSFI		GVKGYGEAEFVFSFI	GVKGYGECEFVFSFI	GVKGYGEDEFVFSFI	GVKGYGEEEFVFSFI	GVKGYGEFEFVFSFI	GVKGYGEGEFVFSFI	GVKGYGEHEFVFSFI	GVKGYGEIEFVFSFI	GVKGYGEKEFVFSFI	GVKGYGELEFVFSFI	GVKGYGEMEFVFSFI	GVKGYGENEFVFSFI	GVKGYGEPEFVFSFI	GVKGYGEQEFVFSFI	GVKGYGEREFVFSFI	GVKGYGESEFVFSFI	GVKGYGETEFVFSFI	GVKGYGEVEFVFSFI	GVKGYGEWEFVFSFI	GVKGYGEYEFVFSFI		GVKGYGEAEFVFSFI	GVKGYGECEFVFSFI	GVKGYGEDEFVFSFI	GVKGYGEEEFVFSFI	GVKGYGEFEFVFSFI	GVKGYGEGEFVFSFI
9	YPYDVPDYAG	GVKGYGAAEFVFSFI	GVKGYGCAEFVFSFI	GVKGYGDAEFVFSFI	GVKGYGEAEFVFSFI	GVKGYGFAEFVFSFI	GVKGYGGAEFVFSFI	GVKGYGHAEFVFSFI	GVKGYGIAEFVFSFI	GVKGYGKAEFVFSFI	GVKGYGLAEFVFSFI	GVKGYGMAEFVFSFI	GVKGYGNAEFVFSFI	GVKGYGPAEFVFSFI	GVKGYGQAEFVFSFI	GVKGYGRAEFVFSFI	GVKGYGSAEFVFSFI	GVKGYGTAEFVFSFI	GVKGYGVAEFVFSFI	GVKGYGWAEFVFSFI	GVKGYGYAEFVFSFI		GVKGYGAAEFVFSFI	GVKGYGCAEFVFSFI	GVKGYGDAEFVFSFI	GVKGYGEAEFVFSFI	GVKGYGFAEFVFSFI	GVKGYGGAEFVFSFI	GVKGYGHAEFVFSFI	GVKGYGIAEFVFSFI	GVKGYGKAEFVFSFI	GVKGYGLAEFVFSFI	GVKGYGMAEFVFSFI	GVKGYGNAEFVFSFI	GVKGYGPAEFVFSFI	GVKGYGQAEFVFSFI	GVKGYGRAEFVFSFI	GVKGYGSAEFVFSFI	GVKGYGTAEFVFSFI	GVKGYGVAEFVFSFI	GVKGYGWAEFVFSFI	GVKGYGYAEFVFSFI		GVKGYGAAEFVFSFI	GVKGYGCAEFVFSFI	GVKGYGDAEFVFSFI	GVKGYGEAEFVFSFI	GVKGYGFAEFVFSFI	GVKGYGGAEFVFSFI
10	G	GVKGYAEAEFVFSFI	GVKGYCEAEFVFSFI	GVKGYDEAEFVFSFI	GVKGYEEAEFVFSFI	GVKGYFEAEFVFSFI	GVKGYGEAEFVFSFI	GVKGYHEAEFVFSFI	GVKGYIEAEFVFSFI	GVKGYKEAEFVFSFI	GVKGYLEAEFVFSFI	GVKGYMEAEFVFSFI	GVKGYNEAEFVFSFI	GVKGYPEAEFVFSFI	GVKGYQEAEFVFSFI	GVKGYREAEFVFSFI	GVKGYSEAEFVFSFI	GVKGYTEAEFVFSFI	GVKGYVEAEFVFSFI	GVKGYWEAEFVFSFI	GVKGYYEAEFVFSFI		GVKGYAEAEFVFSFI	GVKGYCEAEFVFSFI	GVKGYDEAEFVFSFI	GVKGYEEAEFVFSFI	GVKGYFEAEFVFSFI	GVKGYGEAEFVFSFI	GVKGYHEAEFVFSFI	GVKGYIEAEFVFSFI	GVKGYKEAEFVFSFI	GVKGYLEAEFVFSFI	GVKGYMEAEFVFSFI	GVKGYNEAEFVFSFI	GVKGYPEAEFVFSFI	GVKGYQEAEFVFSFI	GVKGYREAEFVFSFI	GVKGYSEAEFVFSFI	GVKGYTEAEFVFSFI	GVKGYVEAEFVFSFI	GVKGYWEAEFVFSFI	GVKGYYEAEFVFSFI		GVKGYAEAEFVFSFI	GVKGYCEAEFVFSFI	GVKGYDEAEFVFSFI	GVKGYEEAEFVFSFI	GVKGYFEAEFVFSFI	GVKGYGEAEFVFSFI
11	YPYDVPDYAG	GVKGAGEAEFVFSFI	GVKGCGEAEFVFSFI	GVKGDGEAEFVFSFI	GVKGEGEAEFVFSFI	GVKGFGEAEFVFSFI	GVKGGGEAEFVFSFI	GVKGHGEAEFVFSFI	GVKGIGEAEFVFSFI	GVKGKGEAEFVFSFI	GVKGLGEAEFVFSFI	GVKGMGEAEFVFSFI	GVKGNGEAEFVFSFI	GVKGPGEAEFVFSFI	GVKGQGEAEFVFSFI	GVKGRGEAEFVFSFI	GVKGSGEAEFVFSFI	GVKGTGEAEFVFSFI	GVKGVGEAEFVFSFI	GVKGWGEAEFVFSFI	GVKGYGEAEFVFSFI		GVKGAGEAEFVFSFI	GVKGCGEAEFVFSFI	GVKGDGEAEFVFSFI	GVKGEGEAEFVFSFI	GVKGFGEAEFVFSFI	GVKGGGEAEFVFSFI	GVKGHGEAEFVFSFI	GVKGIGEAEFVFSFI	GVKGKGEAEFVFSFI	GVKGLGEAEFVFSFI	GVKGMGEAEFVFSFI	GVKGNGEAEFVFSFI	GVKGPGEAEFVFSFI	GVKGQGEAEFVFSFI	GVKGRGEAEFVFSFI	GVKGSGEAEFVFSFI	GVKGTGEAEFVFSFI	GVKGVGEAEFVFSFI	GVKGWGEAEFVFSFI	GVKGYGEAEFVFSFI		GVKGAGEAEFVFSFI	GVKGCGEAEFVFSFI	GVKGDGEAEFVFSFI	GVKGEGEAEFVFSFI	GVKGFGEAEFVFSFI	GVKGGGEAEFVFSFI
12	G	GVKAYGEAEFVFSFI	GVKCYGEAEFVFSFI	GVKDYGEAEFVFSFI	GVKEYGEAEFVFSFI	GVKFYGEAEFVFSFI	GVKGYGEAEFVFSFI	GVKHYGEAEFVFSFI	GVKIYGEAEFVFSFI	GVKKYGEAEFVFSFI	GVKLYGEAEFVFSFI	GVKMYGEAEFVFSFI	GVKNYGEAEFVFSFI	GVKPYGEAEFVFSFI	GVKQYGEAEFVFSFI	GVKRYGEAEFVFSFI	GVKSYGEAEFVFSFI	GVKTYGEAEFVFSFI	GVKVYGEAEFVFSFI	GVKWYGEAEFVFSFI	GVKYYGEAEFVFSFI		GVKAYGEAEFVFSFI	GVKCYGEAEFVFSFI	GVKDYGEAEFVFSFI	GVKEYGEAEFVFSFI	GVKFYGEAEFVFSFI	GVKGYGEAEFVFSFI	GVKHYGEAEFVFSFI	GVKIYGEAEFVFSFI	GVKKYGEAEFVFSFI	GVKLYGEAEFVFSFI	GVKMYGEAEFVFSFI	GVKNYGEAEFVFSFI	GVKPYGEAEFVFSFI	GVKQYGEAEFVFSFI	GVKRYGEAEFVFSFI	GVKSYGEAEFVFSFI	GVKTYGEAEFVFSFI	GVKVYGEAEFVFSFI	GVKWYGEAEFVFSFI	GVKYYGEAEFVFSFI		GVKAYGEAEFVFSFI	GVKCYGEAEFVFSFI	GVKDYGEAEFVFSFI	GVKEYGEAEFVFSFI	GVKFYGEAEFVFSFI	GVKGYGEAEFVFSFI
13	YPYDVPDYAG	GVAGYGEAEFVFSFI	GVCGYGEAEFVFSFI	GVDGYGEAEFVFSFI	GVEGYGEAEFVFSFI	GVFGYGEAEFVFSFI	GVGGYGEAEFVFSFI	GVHGYGEAEFVFSFI	GVIGYGEAEFVFSFI	GVKGYGEAEFVFSFI	GVLGYGEAEFVFSFI	GVMGYGEAEFVFSFI	GVNGYGEAEFVFSFI	GVPGYGEAEFVFSFI	GVQGYGEAEFVFSFI	GVRGYGEAEFVFSFI	GVSGYGEAEFVFSFI	GVTGYGEAEFVFSFI	GVVGYGEAEFVFSFI	GVWGYGEAEFVFSFI	GVYGYGEAEFVFSFI		GVAGYGEAEFVFSFI	GVCGYGEAEFVFSFI	GVDGYGEAEFVFSFI	GVEGYGEAEFVFSFI	GVFGYGEAEFVFSFI	GVGGYGEAEFVFSFI	GVHGYGEAEFVFSFI	GVIGYGEAEFVFSFI	GVKGYGEAEFVFSFI	GVLGYGEAEFVFSFI	GVMGYGEAEFVFSFI	GVNGYGEAEFVFSFI	GVPGYGEAEFVFSFI	GVQGYGEAEFVFSFI	GVRGYGEAEFVFSFI	GVSGYGEAEFVFSFI	GVTGYGEAEFVFSFI	GVVGYGEAEFVFSFI	GVWGYGEAEFVFSFI	GVYGYGEAEFVFSFI		GVAGYGEAEFVFSFI	GVCGYGEAEFVFSFI	GVDGYGEAEFVFSFI	GVEGYGEAEFVFSFI	GVFGYGEAEFVFSFI	GVGGYGEAEFVFSFI
14	G	GAKGYGEAEFVFSFI	GCKGYGEAEFVFSFI	GDKGYGEAEFVFSFI	GEKGYGEAEFVFSFI	GFKGYGEAEFVFSFI	GGKGYGEAEFVFSFI	GHKGYGEAEFVFSFI	GIKGYGEAEFVFSFI	GKKGYGEAEFVFSFI	GLKGYGEAEFVFSFI	GMKGYGEAEFVFSFI	GNKGYGEAEFVFSFI	GPKGYGEAEFVFSFI	GQKGYGEAEFVFSFI	GRKGYGEAEFVFSFI	GSKGYGEAEFVFSFI	GTKGYGEAEFVFSFI	GVKGYGEAEFVFSFI	GWKGYGEAEFVFSFI	GYKGYGEAEFVFSFI		GAKGYGEAEFVFSFI	GCKGYGEAEFVFSFI	GDKGYGEAEFVFSFI	GEKGYGEAEFVFSFI	GFKGYGEAEFVFSFI	GGKGYGEAEFVFSFI	GHKGYGEAEFVFSFI	GIKGYGEAEFVFSFI	GKKGYGEAEFVFSFI	GLKGYGEAEFVFSFI	GMKGYGEAEFVFSFI	GNKGYGEAEFVFSFI	GPKGYGEAEFVFSFI	GQKGYGEAEFVFSFI	GRKGYGEAEFVFSFI	GSKGYGEAEFVFSFI	GTKGYGEAEFVFSFI	GVKGYGEAEFVFSFI	GWKGYGEAEFVFSFI	GYKGYGEAEFVFSFI		GAKGYGEAEFVFSFI	GCKGYGEAEFVFSFI	GDKGYGEAEFVFSFI	GEKGYGEAEFVFSFI	GFKGYGEAEFVFSFI	GGKGYGEAEFVFSFI
15	YPYDVPDYAG	AVKGYGEAEFVFSFI	CVKGYGEAEFVFSFI	DVKGYGEAEFVFSFI	EVKGYGEAEFVFSFI	FVKGYGEAEFVFSFI	GVKGYGEAEFVFSFI	HVKGYGEAEFVFSFI	IVKGYGEAEFVFSFI	KVKGYGEAEFVFSFI	LVKGYGEAEFVFSFI	MVKGYGEAEFVFSFI	NVKGYGEAEFVFSFI	PVKGYGEAEFVFSFI	QVKGYGEAEFVFSFI	RVKGYGEAEFVFSFI	SVKGYGEAEFVFSFI	TVKGYGEAEFVFSFI	VVKGYGEAEFVFSFI	WVKGYGEAEFVFSFI	YVKGYGEAEFVFSFI		AVKGYGEAEFVFSFI	CVKGYGEAEFVFSFI	DVKGYGEAEFVFSFI	EVKGYGEAEFVFSFI	FVKGYGEAEFVFSFI	GVKGYGEAEFVFSFI	HVKGYGEAEFVFSFI	IVKGYGEAEFVFSFI	KVKGYGEAEFVFSFI	LVKGYGEAEFVFSFI	MVKGYGEAEFVFSFI	NVKGYGEAEFVFSFI	PVKGYGEAEFVFSFI	QVKGYGEAEFVFSFI	RVKGYGEAEFVFSFI	SVKGYGEAEFVFSFI	TVKGYGEAEFVFSFI	VVKGYGEAEFVFSFI	WVKGYGEAEFVFSFI	YVKGYGEAEFVFSFI		AVKGYGEAEFVFSFI	CVKGYGEAEFVFSFI	DVKGYGEAEFVFSFI	EVKGYGEAEFVFSFI	FVKGYGEAEFVFSFI	GVKGYGEAEFVFSFI
	YPYDVPDYAG	G	YPYDVPDYAG	G	YPYDVPDYAG	G	YPYDVPDYAG	G	YPYDVPDYAG	G	YPYDVPDYAG	G	YPYDVPDYAG	G	YPYDVPDYAG	G	YPYDVPDYAG	G	YPYDVPDYAG	G	YPYDVPDYAG	G	YPYDVPDYAG	G	YPYDVPDYAG	G	YPYDVPDYAG	G	YPYDVPDYAG	G	YPYDVPDYAG	G	YPYDVPDYAG	G	YPYDVPDYAG	G	YPYDVPDYAG	G	YPYDVPDYAG	G	YPYDVPDYAG	G	YPYDVPDYAG	G	YPYDVPDYAG	G	YPYDVPDYAG	G	YPYDVPDYAG
GST-Sch9, 500 µg/ml		1	2	3	4	5	6	7	8	9	10	11	12	13	14	15	16	17	18	19	20	21	22	23	24	25	26	27	28	29	30	31	32	33	34	35	36	37	38	39	40	41	42	43	44	45	46	47	48
	YPYDVPDYAG	G	YPYDVPDYAG	G	YPYDVPDYAG	G	YPYDVPDYAG	G	YPYDVPDYAG	G	YPYDVPDYAG	G	YPYDVPDYAG	G	YPYDVPDYAG	G	YPYDVPDYAG	G	YPYDVPDYAG	G	YPYDVPDYAG	G	YPYDVPDYAG	G	YPYDVPDYAG	G	YPYDVPDYAG	G	YPYDVPDYAG	G	YPYDVPDYAG	G	YPYDVPDYAG	G	YPYDVPDYAG	G	YPYDVPDYAG	G	YPYDVPDYAG	G	YPYDVPDYAG	G	YPYDVPDYAG	G	YPYDVPDYAG	G	YPYDVPDYAG	G	YPYDVPDYAG
1	YPYDVPDYAG	GVKGYGEAEFVFSFA	GVKGYGEAEFVFSFC	GVKGYGEAEFVFSFD	GVKGYGEAEFVFSFE	GVKGYGEAEFVFSFF	GVKGYGEAEFVFSFG	GVKGYGEAEFVFSFH	GVKGYGEAEFVFSFI	GVKGYGEAEFVFSFK	GVKGYGEAEFVFSFL	GVKGYGEAEFVFSFM	GVKGYGEAEFVFSFN	GVKGYGEAEFVFSFP	GVKGYGEAEFVFSFQ	GVKGYGEAEFVFSFR	GVKGYGEAEFVFSFS	GVKGYGEAEFVFSFT	GVKGYGEAEFVFSFV	GVKGYGEAEFVFSFW	GVKGYGEAEFVFSFY		GVKGYGEAEFVFSFA	GVKGYGEAEFVFSFC	GVKGYGEAEFVFSFD	GVKGYGEAEFVFSFE	GVKGYGEAEFVFSFF	GVKGYGEAEFVFSFG	GVKGYGEAEFVFSFH	GVKGYGEAEFVFSFI	GVKGYGEAEFVFSFK	GVKGYGEAEFVFSFL	GVKGYGEAEFVFSFM	GVKGYGEAEFVFSFN	GVKGYGEAEFVFSFP	GVKGYGEAEFVFSFQ	GVKGYGEAEFVFSFR	GVKGYGEAEFVFSFS	GVKGYGEAEFVFSFT	GVKGYGEAEFVFSFV	GVKGYGEAEFVFSFW	GVKGYGEAEFVFSFY		GVKGYGEAEFVFSFA	GVKGYGEAEFVFSFC	GVKGYGEAEFVFSFD	GVKGYGEAEFVFSFE	GVKGYGEAEFVFSFF	GVKGYGEAEFVFSFG
2	G	GVKGYGEAEFVFSAI	GVKGYGEAEFVFSCI	GVKGYGEAEFVFSDI	GVKGYGEAEFVFSEI	GVKGYGEAEFVFSFI	GVKGYGEAEFVFSGI	GVKGYGEAEFVFSHI	GVKGYGEAEFVFSII	GVKGYGEAEFVFSKI	GVKGYGEAEFVFSLI	GVKGYGEAEFVFSMI	GVKGYGEAEFVFSNI	GVKGYGEAEFVFSPI	GVKGYGEAEFVFSQI	GVKGYGEAEFVFSRI	GVKGYGEAEFVFSSI	GVKGYGEAEFVFSTI	GVKGYGEAEFVFSVI	GVKGYGEAEFVFSWI	GVKGYGEAEFVFSYI		GVKGYGEAEFVFSAI	GVKGYGEAEFVFSCI	GVKGYGEAEFVFSDI	GVKGYGEAEFVFSEI	GVKGYGEAEFVFSFI	GVKGYGEAEFVFSGI	GVKGYGEAEFVFSHI	GVKGYGEAEFVFSII	GVKGYGEAEFVFSKI	GVKGYGEAEFVFSLI	GVKGYGEAEFVFSMI	GVKGYGEAEFVFSNI	GVKGYGEAEFVFSPI	GVKGYGEAEFVFSQI	GVKGYGEAEFVFSRI	GVKGYGEAEFVFSSI	GVKGYGEAEFVFSTI	GVKGYGEAEFVFSVI	GVKGYGEAEFVFSWI	GVKGYGEAEFVFSYI		GVKGYGEAEFVFSAI	GVKGYGEAEFVFSCI	GVKGYGEAEFVFSDI	GVKGYGEAEFVFSEI	GVKGYGEAEFVFSFI	GVKGYGEAEFVFSGI
3	YPYDVPDYAG	GVKGYGEAEFVFAFI	GVKGYGEAEFVFCFI	GVKGYGEAEFVFDFI	GVKGYGEAEFVFEFI	GVKGYGEAEFVFFFI	GVKGYGEAEFVFGFI	GVKGYGEAEFVFHFI	GVKGYGEAEFVFIFI	GVKGYGEAEFVFKFI	GVKGYGEAEFVFLFI	GVKGYGEAEFVFMFI	GVKGYGEAEFVFNFI	GVKGYGEAEFVFPFI	GVKGYGEAEFVFQFI	GVKGYGEAEFVFRFI	GVKGYGEAEFVFSFI	GVKGYGEAEFVFTFI	GVKGYGEAEFVFVFI	GVKGYGEAEFVFWFI	GVKGYGEAEFVFYFI		GVKGYGEAEFVFAFI	GVKGYGEAEFVFCFI	GVKGYGEAEFVFDFI	GVKGYGEAEFVFEFI	GVKGYGEAEFVFFFI	GVKGYGEAEFVFGFI	GVKGYGEAEFVFHFI	GVKGYGEAEFVFIFI	GVKGYGEAEFVFKFI	GVKGYGEAEFVFLFI	GVKGYGEAEFVFMFI	GVKGYGEAEFVFNFI	GVKGYGEAEFVFPFI	GVKGYGEAEFVFQFI	GVKGYGEAEFVFRFI	GVKGYGEAEFVFSFI	GVKGYGEAEFVFTFI	GVKGYGEAEFVFVFI	GVKGYGEAEFVFWFI	GVKGYGEAEFVFYFI		GVKGYGEAEFVFAFI	GVKGYGEAEFVFCFI	GVKGYGEAEFVFDFI	GVKGYGEAEFVFEFI	GVKGYGEAEFVFFFI	GVKGYGEAEFVFGFI
4	G	GVKGYGEAEFVASFI	GVKGYGEAEFVCSFI	GVKGYGEAEFVDSFI	GVKGYGEAEFVESFI	GVKGYGEAEFVFSFI	GVKGYGEAEFVGSFI	GVKGYGEAEFVHSFI	GVKGYGEAEFVISFI	GVKGYGEAEFVKSFI	GVKGYGEAEFVLSFI	GVKGYGEAEFVMSFI	GVKGYGEAEFVNSFI	GVKGYGEAEFVPSFI	GVKGYGEAEFVQSFI	GVKGYGEAEFVRSFI	GVKGYGEAEFVSSFI	GVKGYGEAEFVTSFI	GVKGYGEAEFVVSFI	GVKGYGEAEFVWSFI	GVKGYGEAEFVYSFI		GVKGYGEAEFVASFI	GVKGYGEAEFVCSFI	GVKGYGEAEFVDSFI	GVKGYGEAEFVESFI	GVKGYGEAEFVFSFI	GVKGYGEAEFVGSFI	GVKGYGEAEFVHSFI	GVKGYGEAEFVISFI	GVKGYGEAEFVKSFI	GVKGYGEAEFVLSFI	GVKGYGEAEFVMSFI	GVKGYGEAEFVNSFI	GVKGYGEAEFVPSFI	GVKGYGEAEFVQSFI	GVKGYGEAEFVRSFI	GVKGYGEAEFVSSFI	GVKGYGEAEFVTSFI	GVKGYGEAEFVVSFI	GVKGYGEAEFVWSFI	GVKGYGEAEFVYSFI		GVKGYGEAEFVASFI	GVKGYGEAEFVCSFI	GVKGYGEAEFVDSFI	GVKGYGEAEFVESFI	GVKGYGEAEFVFSFI	GVKGYGEAEFVGSFI
5	YPYDVPDYAG	GVKGYGEAEFAFSFI	GVKGYGEAEFCFSFI	GVKGYGEAEFDFSFI	GVKGYGEAEFEFSFI	GVKGYGEAEFFFSFI	GVKGYGEAEFGFSFI	GVKGYGEAEFHFSFI	GVKGYGEAEFIFSFI	GVKGYGEAEFKFSFI	GVKGYGEAEFLFSFI	GVKGYGEAEFMFSFI	GVKGYGEAEFNFSFI	GVKGYGEAEFPFSFI	GVKGYGEAEFQFSFI	GVKGYGEAEFRFSFI	GVKGYGEAEFSFSFI	GVKGYGEAEFTFSFI	GVKGYGEAEFVFSFI	GVKGYGEAEFWFSFI	GVKGYGEAEFYFSFI		GVKGYGEAEFAFSFI	GVKGYGEAEFCFSFI	GVKGYGEAEFDFSFI	GVKGYGEAEFEFSFI	GVKGYGEAEFFFSFI	GVKGYGEAEFGFSFI	GVKGYGEAEFHFSFI	GVKGYGEAEFIFSFI	GVKGYGEAEFKFSFI	GVKGYGEAEFLFSFI	GVKGYGEAEFMFSFI	GVKGYGEAEFNFSFI	GVKGYGEAEFPFSFI	GVKGYGEAEFQFSFI	GVKGYGEAEFRFSFI	GVKGYGEAEFSFSFI	GVKGYGEAEFTFSFI	GVKGYGEAEFVFSFI	GVKGYGEAEFWFSFI	GVKGYGEAEFYFSFI		GVKGYGEAEFAFSFI	GVKGYGEAEFCFSFI	GVKGYGEAEFDFSFI	GVKGYGEAEFEFSFI	GVKGYGEAEFFFSFI	GVKGYGEAEFGFSFI
6	G	GVKGYGEAEAVFSFI	GVKGYGEAECVFSFI	GVKGYGEAEDVFSFI	GVKGYGEAEEVFSFI	GVKGYGEAEFVFSFI	GVKGYGEAEGVFSFI	GVKGYGEAEHVFSFI	GVKGYGEAEIVFSFI	GVKGYGEAEKVFSFI	GVKGYGEAELVFSFI	GVKGYGEAEMVFSFI	GVKGYGEAENVFSFI	GVKGYGEAEPVFSFI	GVKGYGEAEQVFSFI	GVKGYGEAERVFSFI	GVKGYGEAESVFSFI	GVKGYGEAETVFSFI	GVKGYGEAEVVFSFI	GVKGYGEAEWVFSFI	GVKGYGEAEYVFSFI		GVKGYGEAEAVFSFI	GVKGYGEAECVFSFI	GVKGYGEAEDVFSFI	GVKGYGEAEEVFSFI	GVKGYGEAEFVFSFI	GVKGYGEAEGVFSFI	GVKGYGEAEHVFSFI	GVKGYGEAEIVFSFI	GVKGYGEAEKVFSFI	GVKGYGEAELVFSFI	GVKGYGEAEMVFSFI	GVKGYGEAENVFSFI	GVKGYGEAEPVFSFI	GVKGYGEAEQVFSFI	GVKGYGEAERVFSFI	GVKGYGEAESVFSFI	GVKGYGEAETVFSFI	GVKGYGEAEVVFSFI	GVKGYGEAEWVFSFI	GVKGYGEAEYVFSFI		GVKGYGEAEAVFSFI	GVKGYGEAECVFSFI	GVKGYGEAEDVFSFI	GVKGYGEAEEVFSFI	GVKGYGEAEFVFSFI	GVKGYGEAEGVFSFI
7	YPYDVPDYAG	GVKGYGEAAFVFSFI	GVKGYGEACFVFSFI	GVKGYGEADFVFSFI	GVKGYGEAEFVFSFI	GVKGYGEAFFVFSFI	GVKGYGEAGFVFSFI	GVKGYGEAHFVFSFI	GVKGYGEAIFVFSFI	GVKGYGEAKFVFSFI	GVKGYGEALFVFSFI	GVKGYGEAMFVFSFI	GVKGYGEANFVFSFI	GVKGYGEAPFVFSFI	GVKGYGEAQFVFSFI	GVKGYGEARFVFSFI	GVKGYGEASFVFSFI	GVKGYGEATFVFSFI	GVKGYGEAVFVFSFI	GVKGYGEAWFVFSFI	GVKGYGEAYFVFSFI		GVKGYGEAAFVFSFI	GVKGYGEACFVFSFI	GVKGYGEADFVFSFI	GVKGYGEAEFVFSFI	GVKGYGEAFFVFSFI	GVKGYGEAGFVFSFI	GVKGYGEAHFVFSFI	GVKGYGEAIFVFSFI	GVKGYGEAKFVFSFI	GVKGYGEALFVFSFI	GVKGYGEAMFVFSFI	GVKGYGEANFVFSFI	GVKGYGEAPFVFSFI	GVKGYGEAQFVFSFI	GVKGYGEARFVFSFI	GVKGYGEASFVFSFI	GVKGYGEATFVFSFI	GVKGYGEAVFVFSFI	GVKGYGEAWFVFSFI	GVKGYGEAYFVFSFI		GVKGYGEAAFVFSFI	GVKGYGEACFVFSFI	GVKGYGEADFVFSFI	GVKGYGEAEFVFSFI	GVKGYGEAFFVFSFI	GVKGYGEAGFVFSFI
8	G	GVKGYGEAEFVFSFI	GVKGYGECEFVFSFI	GVKGYGEDEFVFSFI	GVKGYGEEEFVFSFI	GVKGYGEFEFVFSFI	GVKGYGEGEFVFSFI	GVKGYGEHEFVFSFI	GVKGYGEIEFVFSFI	GVKGYGEKEFVFSFI	GVKGYGELEFVFSFI	GVKGYGEMEFVFSFI	GVKGYGENEFVFSFI	GVKGYGEPEFVFSFI	GVKGYGEQEFVFSFI	GVKGYGEREFVFSFI	GVKGYGESEFVFSFI	GVKGYGETEFVFSFI	GVKGYGEVEFVFSFI	GVKGYGEWEFVFSFI	GVKGYGEYEFVFSFI		GVKGYGEAEFVFSFI	GVKGYGECEFVFSFI	GVKGYGEDEFVFSFI	GVKGYGEEEFVFSFI	GVKGYGEFEFVFSFI	GVKGYGEGEFVFSFI	GVKGYGEHEFVFSFI	GVKGYGEIEFVFSFI	GVKGYGEKEFVFSFI	GVKGYGELEFVFSFI	GVKGYGEMEFVFSFI	GVKGYGENEFVFSFI	GVKGYGEPEFVFSFI	GVKGYGEQEFVFSFI	GVKGYGEREFVFSFI	GVKGYGESEFVFSFI	GVKGYGETEFVFSFI	GVKGYGEVEFVFSFI	GVKGYGEWEFVFSFI	GVKGYGEYEFVFSFI		GVKGYGEAEFVFSFI	GVKGYGECEFVFSFI	GVKGYGEDEFVFSFI	GVKGYGEEEFVFSFI	GVKGYGEFEFVFSFI	GVKGYGEGEFVFSFI
9	YPYDVPDYAG	GVKGYGAAEFVFSFI	GVKGYGCAEFVFSFI	GVKGYGDAEFVFSFI	GVKGYGEAEFVFSFI	GVKGYGFAEFVFSFI	GVKGYGGAEFVFSFI	GVKGYGHAEFVFSFI	GVKGYGIAEFVFSFI	GVKGYGKAEFVFSFI	GVKGYGLAEFVFSFI	GVKGYGMAEFVFSFI	GVKGYGNAEFVFSFI	GVKGYGPAEFVFSFI	GVKGYGQAEFVFSFI	GVKGYGRAEFVFSFI	GVKGYGSAEFVFSFI	GVKGYGTAEFVFSFI	GVKGYGVAEFVFSFI	GVKGYGWAEFVFSFI	GVKGYGYAEFVFSFI		GVKGYGAAEFVFSFI	GVKGYGCAEFVFSFI	GVKGYGDAEFVFSFI	GVKGYGEAEFVFSFI	GVKGYGFAEFVFSFI	GVKGYGGAEFVFSFI	GVKGYGHAEFVFSFI	GVKGYGIAEFVFSFI	GVKGYGKAEFVFSFI	GVKGYGLAEFVFSFI	GVKGYGMAEFVFSFI	GVKGYGNAEFVFSFI	GVKGYGPAEFVFSFI	GVKGYGQAEFVFSFI	GVKGYGRAEFVFSFI	GVKGYGSAEFVFSFI	GVKGYGTAEFVFSFI	GVKGYGVAEFVFSFI	GVKGYGWAEFVFSFI	GVKGYGYAEFVFSFI		GVKGYGAAEFVFSFI	GVKGYGCAEFVFSFI	GVKGYGDAEFVFSFI	GVKGYGEAEFVFSFI	GVKGYGFAEFVFSFI	GVKGYGGAEFVFSFI
10	G	GVKGYAEAEFVFSFI	GVKGYCEAEFVFSFI	GVKGYDEAEFVFSFI	GVKGYEEAEFVFSFI	GVKGYFEAEFVFSFI	GVKGYGEAEFVFSFI	GVKGYHEAEFVFSFI	GVKGYIEAEFVFSFI	GVKGYKEAEFVFSFI	GVKGYLEAEFVFSFI	GVKGYMEAEFVFSFI	GVKGYNEAEFVFSFI	GVKGYPEAEFVFSFI	GVKGYQEAEFVFSFI	GVKGYREAEFVFSFI	GVKGYSEAEFVFSFI	GVKGYTEAEFVFSFI	GVKGYVEAEFVFSFI	GVKGYWEAEFVFSFI	GVKGYYEAEFVFSFI		GVKGYAEAEFVFSFI	GVKGYCEAEFVFSFI	GVKGYDEAEFVFSFI	GVKGYEEAEFVFSFI	GVKGYFEAEFVFSFI	GVKGYGEAEFVFSFI	GVKGYHEAEFVFSFI	GVKGYIEAEFVFSFI	GVKGYKEAEFVFSFI	GVKGYLEAEFVFSFI	GVKGYMEAEFVFSFI	GVKGYNEAEFVFSFI	GVKGYPEAEFVFSFI	GVKGYQEAEFVFSFI	GVKGYREAEFVFSFI	GVKGYSEAEFVFSFI	GVKGYTEAEFVFSFI	GVKGYVEAEFVFSFI	GVKGYWEAEFVFSFI	GVKGYYEAEFVFSFI		GVKGYAEAEFVFSFI	GVKGYCEAEFVFSFI	GVKGYDEAEFVFSFI	GVKGYEEAEFVFSFI	GVKGYFEAEFVFSFI	GVKGYGEAEFVFSFI
11	YPYDVPDYAG	GVKGAGEAEFVFSFI	GVKGCGEAEFVFSFI	GVKGDGEAEFVFSFI	GVKGEGEAEFVFSFI	GVKGFGEAEFVFSFI	GVKGGGEAEFVFSFI	GVKGHGEAEFVFSFI	GVKGIGEAEFVFSFI	GVKGKGEAEFVFSFI	GVKGLGEAEFVFSFI	GVKGMGEAEFVFSFI	GVKGNGEAEFVFSFI	GVKGPGEAEFVFSFI	GVKGQGEAEFVFSFI	GVKGRGEAEFVFSFI	GVKGSGEAEFVFSFI	GVKGTGEAEFVFSFI	GVKGVGEAEFVFSFI	GVKGWGEAEFVFSFI	GVKGYGEAEFVFSFI		GVKGAGEAEFVFSFI	GVKGCGEAEFVFSFI	GVKGDGEAEFVFSFI	GVKGEGEAEFVFSFI	GVKGFGEAEFVFSFI	GVKGGGEAEFVFSFI	GVKGHGEAEFVFSFI	GVKGIGEAEFVFSFI	GVKGKGEAEFVFSFI	GVKGLGEAEFVFSFI	GVKGMGEAEFVFSFI	GVKGNGEAEFVFSFI	GVKGPGEAEFVFSFI	GVKGQGEAEFVFSFI	GVKGRGEAEFVFSFI	GVKGSGEAEFVFSFI	GVKGTGEAEFVFSFI	GVKGVGEAEFVFSFI	GVKGWGEAEFVFSFI	GVKGYGEAEFVFSFI		GVKGAGEAEFVFSFI	GVKGCGEAEFVFSFI	GVKGDGEAEFVFSFI	GVKGEGEAEFVFSFI	GVKGFGEAEFVFSFI	GVKGGGEAEFVFSFI
12	G	GVKAYGEAEFVFSFI	GVKCYGEAEFVFSFI	GVKDYGEAEFVFSFI	GVKEYGEAEFVFSFI	GVKFYGEAEFVFSFI	GVKGYGEAEFVFSFI	GVKHYGEAEFVFSFI	GVKIYGEAEFVFSFI	GVKKYGEAEFVFSFI	GVKLYGEAEFVFSFI	GVKMYGEAEFVFSFI	GVKNYGEAEFVFSFI	GVKPYGEAEFVFSFI	GVKQYGEAEFVFSFI	GVKRYGEAEFVFSFI	GVKSYGEAEFVFSFI	GVKTYGEAEFVFSFI	GVKVYGEAEFVFSFI	GVKWYGEAEFVFSFI	GVKYYGEAEFVFSFI		GVKAYGEAEFVFSFI	GVKCYGEAEFVFSFI	GVKDYGEAEFVFSFI	GVKEYGEAEFVFSFI	GVKFYGEAEFVFSFI	GVKGYGEAEFVFSFI	GVKHYGEAEFVFSFI	GVKIYGEAEFVFSFI	GVKKYGEAEFVFSFI	GVKLYGEAEFVFSFI	GVKMYGEAEFVFSFI	GVKNYGEAEFVFSFI	GVKPYGEAEFVFSFI	GVKQYGEAEFVFSFI	GVKRYGEAEFVFSFI	GVKSYGEAEFVFSFI	GVKTYGEAEFVFSFI	GVKVYGEAEFVFSFI	GVKWYGEAEFVFSFI	GVKYYGEAEFVFSFI		GVKAYGEAEFVFSFI	GVKCYGEAEFVFSFI	GVKDYGEAEFVFSFI	GVKEYGEAEFVFSFI	GVKFYGEAEFVFSFI	GVKGYGEAEFVFSFI
13	YPYDVPDYAG	GVAGYGEAEFVFSFI	GVCGYGEAEFVFSFI	GVDGYGEAEFVFSFI	GVEGYGEAEFVFSFI	GVFGYGEAEFVFSFI	GVGGYGEAEFVFSFI	GVHGYGEAEFVFSFI	GVIGYGEAEFVFSFI	GVKGYGEAEFVFSFI	GVLGYGEAEFVFSFI	GVMGYGEAEFVFSFI	GVNGYGEAEFVFSFI	GVPGYGEAEFVFSFI	GVQGYGEAEFVFSFI	GVRGYGEAEFVFSFI	GVSGYGEAEFVFSFI	GVTGYGEAEFVFSFI	GVVGYGEAEFVFSFI	GVWGYGEAEFVFSFI	GVYGYGEAEFVFSFI		GVAGYGEAEFVFSFI	GVCGYGEAEFVFSFI	GVDGYGEAEFVFSFI	GVEGYGEAEFVFSFI	GVFGYGEAEFVFSFI	GVGGYGEAEFVFSFI	GVHGYGEAEFVFSFI	GVIGYGEAEFVFSFI	GVKGYGEAEFVFSFI	GVLGYGEAEFVFSFI	GVMGYGEAEFVFSFI	GVNGYGEAEFVFSFI	GVPGYGEAEFVFSFI	GVQGYGEAEFVFSFI	GVRGYGEAEFVFSFI	GVSGYGEAEFVFSFI	GVTGYGEAEFVFSFI	GVVGYGEAEFVFSFI	GVWGYGEAEFVFSFI	GVYGYGEAEFVFSFI		GVAGYGEAEFVFSFI	GVCGYGEAEFVFSFI	GVDGYGEAEFVFSFI	GVEGYGEAEFVFSFI	GVFGYGEAEFVFSFI	GVGGYGEAEFVFSFI
14	G	GAKGYGEAEFVFSFI	GCKGYGEAEFVFSFI	GDKGYGEAEFVFSFI	GEKGYGEAEFVFSFI	GFKGYGEAEFVFSFI	GGKGYGEAEFVFSFI	GHKGYGEAEFVFSFI	GIKGYGEAEFVFSFI	GKKGYGEAEFVFSFI	GLKGYGEAEFVFSFI	GMKGYGEAEFVFSFI	GNKGYGEAEFVFSFI	GPKGYGEAEFVFSFI	GQKGYGEAEFVFSFI	GRKGYGEAEFVFSFI	GSKGYGEAEFVFSFI	GTKGYGEAEFVFSFI	GVKGYGEAEFVFSFI	GWKGYGEAEFVFSFI	GYKGYGEAEFVFSFI		GAKGYGEAEFVFSFI	GCKGYGEAEFVFSFI	GDKGYGEAEFVFSFI	GEKGYGEAEFVFSFI	GFKGYGEAEFVFSFI	GGKGYGEAEFVFSFI	GHKGYGEAEFVFSFI	GIKGYGEAEFVFSFI	GKKGYGEAEFVFSFI	GLKGYGEAEFVFSFI	GMKGYGEAEFVFSFI	GNKGYGEAEFVFSFI	GPKGYGEAEFVFSFI	GQKGYGEAEFVFSFI	GRKGYGEAEFVFSFI	GSKGYGEAEFVFSFI	GTKGYGEAEFVFSFI	GVKGYGEAEFVFSFI	GWKGYGEAEFVFSFI	GYKGYGEAEFVFSFI		GAKGYGEAEFVFSFI	GCKGYGEAEFVFSFI	GDKGYGEAEFVFSFI	GEKGYGEAEFVFSFI	GFKGYGEAEFVFSFI	GGKGYGEAEFVFSFI
15	YPYDVPDYAG	AVKGYGEAEFVFSFI	CVKGYGEAEFVFSFI	DVKGYGEAEFVFSFI	EVKGYGEAEFVFSFI	FVKGYGEAEFVFSFI	GVKGYGEAEFVFSFI	HVKGYGEAEFVFSFI	IVKGYGEAEFVFSFI	KVKGYGEAEFVFSFI	LVKGYGEAEFVFSFI	MVKGYGEAEFVFSFI	NVKGYGEAEFVFSFI	PVKGYGEAEFVFSFI	QVKGYGEAEFVFSFI	RVKGYGEAEFVFSFI	SVKGYGEAEFVFSFI	TVKGYGEAEFVFSFI	VVKGYGEAEFVFSFI	WVKGYGEAEFVFSFI	YVKGYGEAEFVFSFI		AVKGYGEAEFVFSFI	CVKGYGEAEFVFSFI	DVKGYGEAEFVFSFI	EVKGYGEAEFVFSFI	FVKGYGEAEFVFSFI	GVKGYGEAEFVFSFI	HVKGYGEAEFVFSFI	IVKGYGEAEFVFSFI	KVKGYGEAEFVFSFI	LVKGYGEAEFVFSFI	MVKGYGEAEFVFSFI	NVKGYGEAEFVFSFI	PVKGYGEAEFVFSFI	QVKGYGEAEFVFSFI	RVKGYGEAEFVFSFI	SVKGYGEAEFVFSFI	TVKGYGEAEFVFSFI	VVKGYGEAEFVFSFI	WVKGYGEAEFVFSFI	YVKGYGEAEFVFSFI		AVKGYGEAEFVFSFI	CVKGYGEAEFVFSFI	DVKGYGEAEFVFSFI	EVKGYGEAEFVFSFI	FVKGYGEAEFVFSFI	GVKGYGEAEFVFSFI
	YPYDVPDYAG	G	YPYDVPDYAG	G	YPYDVPDYAG	G	YPYDVPDYAG	G	YPYDVPDYAG	G	YPYDVPDYAG	G	YPYDVPDYAG	G	YPYDVPDYAG	G	YPYDVPDYAG	G	YPYDVPDYAG	G	YPYDVPDYAG	G	YPYDVPDYAG	G	YPYDVPDYAG	G	YPYDVPDYAG	G	YPYDVPDYAG	G	YPYDVPDYAG	G	YPYDVPDYAG	G	YPYDVPDYAG	G	YPYDVPDYAG	G	YPYDVPDYAG	G	YPYDVPDYAG	G	YPYDVPDYAG	G	YPYDVPDYAG	G	YPYDVPDYAG	G	YPYDVPDYAG
GST, 100 µg/ml		1	2	3	4	5	6	7	8	9	10	11	12	13	14	15	16	17	18	19	20	21	22	23	24	25	26	27	28	29	30	31	32	33	34	35	36	37	38	39	40	41	42	43	44	45	46	47	48
	YPYDVPDYAG	G	YPYDVPDYAG	G	YPYDVPDYAG	G	YPYDVPDYAG	G	YPYDVPDYAG	G	YPYDVPDYAG	G	YPYDVPDYAG	G	YPYDVPDYAG	G	YPYDVPDYAG	G	YPYDVPDYAG	G	YPYDVPDYAG	G	YPYDVPDYAG	G	YPYDVPDYAG	G	YPYDVPDYAG	G	YPYDVPDYAG	G	YPYDVPDYAG	G	YPYDVPDYAG	G	YPYDVPDYAG	G	YPYDVPDYAG	G	YPYDVPDYAG	G	YPYDVPDYAG	G	YPYDVPDYAG	G	YPYDVPDYAG	G	YPYDVPDYAG	G	YPYDVPDYAG
1	YPYDVPDYAG	GVKGYGEAEFVFSFA	GVKGYGEAEFVFSFC	GVKGYGEAEFVFSFD	GVKGYGEAEFVFSFE	GVKGYGEAEFVFSFF	GVKGYGEAEFVFSFG	GVKGYGEAEFVFSFH	GVKGYGEAEFVFSFI	GVKGYGEAEFVFSFK	GVKGYGEAEFVFSFL	GVKGYGEAEFVFSFM	GVKGYGEAEFVFSFN	GVKGYGEAEFVFSFP	GVKGYGEAEFVFSFQ	GVKGYGEAEFVFSFR	GVKGYGEAEFVFSFS	GVKGYGEAEFVFSFT	GVKGYGEAEFVFSFV	GVKGYGEAEFVFSFW	GVKGYGEAEFVFSFY		GVKGYGEAEFVFSFA	GVKGYGEAEFVFSFC	GVKGYGEAEFVFSFD	GVKGYGEAEFVFSFE	GVKGYGEAEFVFSFF	GVKGYGEAEFVFSFG	GVKGYGEAEFVFSFH	GVKGYGEAEFVFSFI	GVKGYGEAEFVFSFK	GVKGYGEAEFVFSFL	GVKGYGEAEFVFSFM	GVKGYGEAEFVFSFN	GVKGYGEAEFVFSFP	GVKGYGEAEFVFSFQ	GVKGYGEAEFVFSFR	GVKGYGEAEFVFSFS	GVKGYGEAEFVFSFT	GVKGYGEAEFVFSFV	GVKGYGEAEFVFSFW	GVKGYGEAEFVFSFY		GVKGYGEAEFVFSFA	GVKGYGEAEFVFSFC	GVKGYGEAEFVFSFD	GVKGYGEAEFVFSFE	GVKGYGEAEFVFSFF	GVKGYGEAEFVFSFG
2	G	GVKGYGEAEFVFSAI	GVKGYGEAEFVFSCI	GVKGYGEAEFVFSDI	GVKGYGEAEFVFSEI	GVKGYGEAEFVFSFI	GVKGYGEAEFVFSGI	GVKGYGEAEFVFSHI	GVKGYGEAEFVFSII	GVKGYGEAEFVFSKI	GVKGYGEAEFVFSLI	GVKGYGEAEFVFSMI	GVKGYGEAEFVFSNI	GVKGYGEAEFVFSPI	GVKGYGEAEFVFSQI	GVKGYGEAEFVFSRI	GVKGYGEAEFVFSSI	GVKGYGEAEFVFSTI	GVKGYGEAEFVFSVI	GVKGYGEAEFVFSWI	GVKGYGEAEFVFSYI		GVKGYGEAEFVFSAI	GVKGYGEAEFVFSCI	GVKGYGEAEFVFSDI	GVKGYGEAEFVFSEI	GVKGYGEAEFVFSFI	GVKGYGEAEFVFSGI	GVKGYGEAEFVFSHI	GVKGYGEAEFVFSII	GVKGYGEAEFVFSKI	GVKGYGEAEFVFSLI	GVKGYGEAEFVFSMI	GVKGYGEAEFVFSNI	GVKGYGEAEFVFSPI	GVKGYGEAEFVFSQI	GVKGYGEAEFVFSRI	GVKGYGEAEFVFSSI	GVKGYGEAEFVFSTI	GVKGYGEAEFVFSVI	GVKGYGEAEFVFSWI	GVKGYGEAEFVFSYI		GVKGYGEAEFVFSAI	GVKGYGEAEFVFSCI	GVKGYGEAEFVFSDI	GVKGYGEAEFVFSEI	GVKGYGEAEFVFSFI	GVKGYGEAEFVFSGI
3	YPYDVPDYAG	GVKGYGEAEFVFAFI	GVKGYGEAEFVFCFI	GVKGYGEAEFVFDFI	GVKGYGEAEFVFEFI	GVKGYGEAEFVFFFI	GVKGYGEAEFVFGFI	GVKGYGEAEFVFHFI	GVKGYGEAEFVFIFI	GVKGYGEAEFVFKFI	GVKGYGEAEFVFLFI	GVKGYGEAEFVFMFI	GVKGYGEAEFVFNFI	GVKGYGEAEFVFPFI	GVKGYGEAEFVFQFI	GVKGYGEAEFVFRFI	GVKGYGEAEFVFSFI	GVKGYGEAEFVFTFI	GVKGYGEAEFVFVFI	GVKGYGEAEFVFWFI	GVKGYGEAEFVFYFI		GVKGYGEAEFVFAFI	GVKGYGEAEFVFCFI	GVKGYGEAEFVFDFI	GVKGYGEAEFVFEFI	GVKGYGEAEFVFFFI	GVKGYGEAEFVFGFI	GVKGYGEAEFVFHFI	GVKGYGEAEFVFIFI	GVKGYGEAEFVFKFI	GVKGYGEAEFVFLFI	GVKGYGEAEFVFMFI	GVKGYGEAEFVFNFI	GVKGYGEAEFVFPFI	GVKGYGEAEFVFQFI	GVKGYGEAEFVFRFI	GVKGYGEAEFVFSFI	GVKGYGEAEFVFTFI	GVKGYGEAEFVFVFI	GVKGYGEAEFVFWFI	GVKGYGEAEFVFYFI		GVKGYGEAEFVFAFI	GVKGYGEAEFVFCFI	GVKGYGEAEFVFDFI	GVKGYGEAEFVFEFI	GVKGYGEAEFVFFFI	GVKGYGEAEFVFGFI
4	G	GVKGYGEAEFVASFI	GVKGYGEAEFVCSFI	GVKGYGEAEFVDSFI	GVKGYGEAEFVESFI	GVKGYGEAEFVFSFI	GVKGYGEAEFVGSFI	GVKGYGEAEFVHSFI	GVKGYGEAEFVISFI	GVKGYGEAEFVKSFI	GVKGYGEAEFVLSFI	GVKGYGEAEFVMSFI	GVKGYGEAEFVNSFI	GVKGYGEAEFVPSFI	GVKGYGEAEFVQSFI	GVKGYGEAEFVRSFI	GVKGYGEAEFVSSFI	GVKGYGEAEFVTSFI	GVKGYGEAEFVVSFI	GVKGYGEAEFVWSFI	GVKGYGEAEFVYSFI		GVKGYGEAEFVASFI	GVKGYGEAEFVCSFI	GVKGYGEAEFVDSFI	GVKGYGEAEFVESFI	GVKGYGEAEFVFSFI	GVKGYGEAEFVGSFI	GVKGYGEAEFVHSFI	GVKGYGEAEFVISFI	GVKGYGEAEFVKSFI	GVKGYGEAEFVLSFI	GVKGYGEAEFVMSFI	GVKGYGEAEFVNSFI	GVKGYGEAEFVPSFI	GVKGYGEAEFVQSFI	GVKGYGEAEFVRSFI	GVKGYGEAEFVSSFI	GVKGYGEAEFVTSFI	GVKGYGEAEFVVSFI	GVKGYGEAEFVWSFI	GVKGYGEAEFVYSFI		GVKGYGEAEFVASFI	GVKGYGEAEFVCSFI	GVKGYGEAEFVDSFI	GVKGYGEAEFVESFI	GVKGYGEAEFVFSFI	GVKGYGEAEFVGSFI
5	YPYDVPDYAG	GVKGYGEAEFAFSFI	GVKGYGEAEFCFSFI	GVKGYGEAEFDFSFI	GVKGYGEAEFEFSFI	GVKGYGEAEFFFSFI	GVKGYGEAEFGFSFI	GVKGYGEAEFHFSFI	GVKGYGEAEFIFSFI	GVKGYGEAEFKFSFI	GVKGYGEAEFLFSFI	GVKGYGEAEFMFSFI	GVKGYGEAEFNFSFI	GVKGYGEAEFPFSFI	GVKGYGEAEFQFSFI	GVKGYGEAEFRFSFI	GVKGYGEAEFSFSFI	GVKGYGEAEFTFSFI	GVKGYGEAEFVFSFI	GVKGYGEAEFWFSFI	GVKGYGEAEFYFSFI		GVKGYGEAEFAFSFI	GVKGYGEAEFCFSFI	GVKGYGEAEFDFSFI	GVKGYGEAEFEFSFI	GVKGYGEAEFFFSFI	GVKGYGEAEFGFSFI	GVKGYGEAEFHFSFI	GVKGYGEAEFIFSFI	GVKGYGEAEFKFSFI	GVKGYGEAEFLFSFI	GVKGYGEAEFMFSFI	GVKGYGEAEFNFSFI	GVKGYGEAEFPFSFI	GVKGYGEAEFQFSFI	GVKGYGEAEFRFSFI	GVKGYGEAEFSFSFI	GVKGYGEAEFTFSFI	GVKGYGEAEFVFSFI	GVKGYGEAEFWFSFI	GVKGYGEAEFYFSFI		GVKGYGEAEFAFSFI	GVKGYGEAEFCFSFI	GVKGYGEAEFDFSFI	GVKGYGEAEFEFSFI	GVKGYGEAEFFFSFI	GVKGYGEAEFGFSFI
6	G	GVKGYGEAEAVFSFI	GVKGYGEAECVFSFI	GVKGYGEAEDVFSFI	GVKGYGEAEEVFSFI	GVKGYGEAEFVFSFI	GVKGYGEAEGVFSFI	GVKGYGEAEHVFSFI	GVKGYGEAEIVFSFI	GVKGYGEAEKVFSFI	GVKGYGEAELVFSFI	GVKGYGEAEMVFSFI	GVKGYGEAENVFSFI	GVKGYGEAEPVFSFI	GVKGYGEAEQVFSFI	GVKGYGEAERVFSFI	GVKGYGEAESVFSFI	GVKGYGEAETVFSFI	GVKGYGEAEVVFSFI	GVKGYGEAEWVFSFI	GVKGYGEAEYVFSFI		GVKGYGEAEAVFSFI	GVKGYGEAECVFSFI	GVKGYGEAEDVFSFI	GVKGYGEAEEVFSFI	GVKGYGEAEFVFSFI	GVKGYGEAEGVFSFI	GVKGYGEAEHVFSFI	GVKGYGEAEIVFSFI	GVKGYGEAEKVFSFI	GVKGYGEAELVFSFI	GVKGYGEAEMVFSFI	GVKGYGEAENVFSFI	GVKGYGEAEPVFSFI	GVKGYGEAEQVFSFI	GVKGYGEAERVFSFI	GVKGYGEAESVFSFI	GVKGYGEAETVFSFI	GVKGYGEAEVVFSFI	GVKGYGEAEWVFSFI	GVKGYGEAEYVFSFI		GVKGYGEAEAVFSFI	GVKGYGEAECVFSFI	GVKGYGEAEDVFSFI	GVKGYGEAEEVFSFI	GVKGYGEAEFVFSFI	GVKGYGEAEGVFSFI
7	YPYDVPDYAG	GVKGYGEAAFVFSFI	GVKGYGEACFVFSFI	GVKGYGEADFVFSFI	GVKGYGEAEFVFSFI	GVKGYGEAFFVFSFI	GVKGYGEAGFVFSFI	GVKGYGEAHFVFSFI	GVKGYGEAIFVFSFI	GVKGYGEAKFVFSFI	GVKGYGEALFVFSFI	GVKGYGEAMFVFSFI	GVKGYGEANFVFSFI	GVKGYGEAPFVFSFI	GVKGYGEAQFVFSFI	GVKGYGEARFVFSFI	GVKGYGEASFVFSFI	GVKGYGEATFVFSFI	GVKGYGEAVFVFSFI	GVKGYGEAWFVFSFI	GVKGYGEAYFVFSFI		GVKGYGEAAFVFSFI	GVKGYGEACFVFSFI	GVKGYGEADFVFSFI	GVKGYGEAEFVFSFI	GVKGYGEAFFVFSFI	GVKGYGEAGFVFSFI	GVKGYGEAHFVFSFI	GVKGYGEAIFVFSFI	GVKGYGEAKFVFSFI	GVKGYGEALFVFSFI	GVKGYGEAMFVFSFI	GVKGYGEANFVFSFI	GVKGYGEAPFVFSFI	GVKGYGEAQFVFSFI	GVKGYGEARFVFSFI	GVKGYGEASFVFSFI	GVKGYGEATFVFSFI	GVKGYGEAVFVFSFI	GVKGYGEAWFVFSFI	GVKGYGEAYFVFSFI		GVKGYGEAAFVFSFI	GVKGYGEACFVFSFI	GVKGYGEADFVFSFI	GVKGYGEAEFVFSFI	GVKGYGEAFFVFSFI	GVKGYGEAGFVFSFI
8	G	GVKGYGEAEFVFSFI	GVKGYGECEFVFSFI	GVKGYGEDEFVFSFI	GVKGYGEEEFVFSFI	GVKGYGEFEFVFSFI	GVKGYGEGEFVFSFI	GVKGYGEHEFVFSFI	GVKGYGEIEFVFSFI	GVKGYGEKEFVFSFI	GVKGYGELEFVFSFI	GVKGYGEMEFVFSFI	GVKGYGENEFVFSFI	GVKGYGEPEFVFSFI	GVKGYGEQEFVFSFI	GVKGYGEREFVFSFI	GVKGYGESEFVFSFI	GVKGYGETEFVFSFI	GVKGYGEVEFVFSFI	GVKGYGEWEFVFSFI	GVKGYGEYEFVFSFI		GVKGYGEAEFVFSFI	GVKGYGECEFVFSFI	GVKGYGEDEFVFSFI	GVKGYGEEEFVFSFI	GVKGYGEFEFVFSFI	GVKGYGEGEFVFSFI	GVKGYGEHEFVFSFI	GVKGYGEIEFVFSFI	GVKGYGEKEFVFSFI	GVKGYGELEFVFSFI	GVKGYGEMEFVFSFI	GVKGYGENEFVFSFI	GVKGYGEPEFVFSFI	GVKGYGEQEFVFSFI	GVKGYGEREFVFSFI	GVKGYGESEFVFSFI	GVKGYGETEFVFSFI	GVKGYGEVEFVFSFI	GVKGYGEWEFVFSFI	GVKGYGEYEFVFSFI		GVKGYGEAEFVFSFI	GVKGYGECEFVFSFI	GVKGYGEDEFVFSFI	GVKGYGEEEFVFSFI	GVKGYGEFEFVFSFI	GVKGYGEGEFVFSFI
9	YPYDVPDYAG	GVKGYGAAEFVFSFI	GVKGYGCAEFVFSFI	GVKGYGDAEFVFSFI	GVKGYGEAEFVFSFI	GVKGYGFAEFVFSFI	GVKGYGGAEFVFSFI	GVKGYGHAEFVFSFI	GVKGYGIAEFVFSFI	GVKGYGKAEFVFSFI	GVKGYGLAEFVFSFI	GVKGYGMAEFVFSFI	GVKGYGNAEFVFSFI	GVKGYGPAEFVFSFI	GVKGYGQAEFVFSFI	GVKGYGRAEFVFSFI	GVKGYGSAEFVFSFI	GVKGYGTAEFVFSFI	GVKGYGVAEFVFSFI	GVKGYGWAEFVFSFI	GVKGYGYAEFVFSFI		GVKGYGAAEFVFSFI	GVKGYGCAEFVFSFI	GVKGYGDAEFVFSFI	GVKGYGEAEFVFSFI	GVKGYGFAEFVFSFI	GVKGYGGAEFVFSFI	GVKGYGHAEFVFSFI	GVKGYGIAEFVFSFI	GVKGYGKAEFVFSFI	GVKGYGLAEFVFSFI	GVKGYGMAEFVFSFI	GVKGYGNAEFVFSFI	GVKGYGPAEFVFSFI	GVKGYGQAEFVFSFI	GVKGYGRAEFVFSFI	GVKGYGSAEFVFSFI	GVKGYGTAEFVFSFI	GVKGYGVAEFVFSFI	GVKGYGWAEFVFSFI	GVKGYGYAEFVFSFI		GVKGYGAAEFVFSFI	GVKGYGCAEFVFSFI	GVKGYGDAEFVFSFI	GVKGYGEAEFVFSFI	GVKGYGFAEFVFSFI	GVKGYGGAEFVFSFI
10	G	GVKGYAEAEFVFSFI	GVKGYCEAEFVFSFI	GVKGYDEAEFVFSFI	GVKGYEEAEFVFSFI	GVKGYFEAEFVFSFI	GVKGYGEAEFVFSFI	GVKGYHEAEFVFSFI	GVKGYIEAEFVFSFI	GVKGYKEAEFVFSFI	GVKGYLEAEFVFSFI	GVKGYMEAEFVFSFI	GVKGYNEAEFVFSFI	GVKGYPEAEFVFSFI	GVKGYQEAEFVFSFI	GVKGYREAEFVFSFI	GVKGYSEAEFVFSFI	GVKGYTEAEFVFSFI	GVKGYVEAEFVFSFI	GVKGYWEAEFVFSFI	GVKGYYEAEFVFSFI		GVKGYAEAEFVFSFI	GVKGYCEAEFVFSFI	GVKGYDEAEFVFSFI	GVKGYEEAEFVFSFI	GVKGYFEAEFVFSFI	GVKGYGEAEFVFSFI	GVKGYHEAEFVFSFI	GVKGYIEAEFVFSFI	GVKGYKEAEFVFSFI	GVKGYLEAEFVFSFI	GVKGYMEAEFVFSFI	GVKGYNEAEFVFSFI	GVKGYPEAEFVFSFI	GVKGYQEAEFVFSFI	GVKGYREAEFVFSFI	GVKGYSEAEFVFSFI	GVKGYTEAEFVFSFI	GVKGYVEAEFVFSFI	GVKGYWEAEFVFSFI	GVKGYYEAEFVFSFI		GVKGYAEAEFVFSFI	GVKGYCEAEFVFSFI	GVKGYDEAEFVFSFI	GVKGYEEAEFVFSFI	GVKGYFEAEFVFSFI	GVKGYGEAEFVFSFI
11	YPYDVPDYAG	GVKGAGEAEFVFSFI	GVKGCGEAEFVFSFI	GVKGDGEAEFVFSFI	GVKGEGEAEFVFSFI	GVKGFGEAEFVFSFI	GVKGGGEAEFVFSFI	GVKGHGEAEFVFSFI	GVKGIGEAEFVFSFI	GVKGKGEAEFVFSFI	GVKGLGEAEFVFSFI	GVKGMGEAEFVFSFI	GVKGNGEAEFVFSFI	GVKGPGEAEFVFSFI	GVKGQGEAEFVFSFI	GVKGRGEAEFVFSFI	GVKGSGEAEFVFSFI	GVKGTGEAEFVFSFI	GVKGVGEAEFVFSFI	GVKGWGEAEFVFSFI	GVKGYGEAEFVFSFI		GVKGAGEAEFVFSFI	GVKGCGEAEFVFSFI	GVKGDGEAEFVFSFI	GVKGEGEAEFVFSFI	GVKGFGEAEFVFSFI	GVKGGGEAEFVFSFI	GVKGHGEAEFVFSFI	GVKGIGEAEFVFSFI	GVKGKGEAEFVFSFI	GVKGLGEAEFVFSFI	GVKGMGEAEFVFSFI	GVKGNGEAEFVFSFI	GVKGPGEAEFVFSFI	GVKGQGEAEFVFSFI	GVKGRGEAEFVFSFI	GVKGSGEAEFVFSFI	GVKGTGEAEFVFSFI	GVKGVGEAEFVFSFI	GVKGWGEAEFVFSFI	GVKGYGEAEFVFSFI		GVKGAGEAEFVFSFI	GVKGCGEAEFVFSFI	GVKGDGEAEFVFSFI	GVKGEGEAEFVFSFI	GVKGFGEAEFVFSFI	GVKGGGEAEFVFSFI
12	G	GVKAYGEAEFVFSFI	GVKCYGEAEFVFSFI	GVKDYGEAEFVFSFI	GVKEYGEAEFVFSFI	GVKFYGEAEFVFSFI	GVKGYGEAEFVFSFI	GVKHYGEAEFVFSFI	GVKIYGEAEFVFSFI	GVKKYGEAEFVFSFI	GVKLYGEAEFVFSFI	GVKMYGEAEFVFSFI	GVKNYGEAEFVFSFI	GVKPYGEAEFVFSFI	GVKQYGEAEFVFSFI	GVKRYGEAEFVFSFI	GVKSYGEAEFVFSFI	GVKTYGEAEFVFSFI	GVKVYGEAEFVFSFI	GVKWYGEAEFVFSFI	GVKYYGEAEFVFSFI		GVKAYGEAEFVFSFI	GVKCYGEAEFVFSFI	GVKDYGEAEFVFSFI	GVKEYGEAEFVFSFI	GVKFYGEAEFVFSFI	GVKGYGEAEFVFSFI	GVKHYGEAEFVFSFI	GVKIYGEAEFVFSFI	GVKKYGEAEFVFSFI	GVKLYGEAEFVFSFI	GVKMYGEAEFVFSFI	GVKNYGEAEFVFSFI	GVKPYGEAEFVFSFI	GVKQYGEAEFVFSFI	GVKRYGEAEFVFSFI	GVKSYGEAEFVFSFI	GVKTYGEAEFVFSFI	GVKVYGEAEFVFSFI	GVKWYGEAEFVFSFI	GVKYYGEAEFVFSFI		GVKAYGEAEFVFSFI	GVKCYGEAEFVFSFI	GVKDYGEAEFVFSFI	GVKEYGEAEFVFSFI	GVKFYGEAEFVFSFI	GVKGYGEAEFVFSFI
13	YPYDVPDYAG	GVAGYGEAEFVFSFI	GVCGYGEAEFVFSFI	GVDGYGEAEFVFSFI	GVEGYGEAEFVFSFI	GVFGYGEAEFVFSFI	GVGGYGEAEFVFSFI	GVHGYGEAEFVFSFI	GVIGYGEAEFVFSFI	GVKGYGEAEFVFSFI	GVLGYGEAEFVFSFI	GVMGYGEAEFVFSFI	GVNGYGEAEFVFSFI	GVPGYGEAEFVFSFI	GVQGYGEAEFVFSFI	GVRGYGEAEFVFSFI	GVSGYGEAEFVFSFI	GVTGYGEAEFVFSFI	GVVGYGEAEFVFSFI	GVWGYGEAEFVFSFI	GVYGYGEAEFVFSFI		GVAGYGEAEFVFSFI	GVCGYGEAEFVFSFI	GVDGYGEAEFVFSFI	GVEGYGEAEFVFSFI	GVFGYGEAEFVFSFI	GVGGYGEAEFVFSFI	GVHGYGEAEFVFSFI	GVIGYGEAEFVFSFI	GVKGYGEAEFVFSFI	GVLGYGEAEFVFSFI	GVMGYGEAEFVFSFI	GVNGYGEAEFVFSFI	GVPGYGEAEFVFSFI	GVQGYGEAEFVFSFI	GVRGYGEAEFVFSFI	GVSGYGEAEFVFSFI	GVTGYGEAEFVFSFI	GVVGYGEAEFVFSFI	GVWGYGEAEFVFSFI	GVYGYGEAEFVFSFI		GVAGYGEAEFVFSFI	GVCGYGEAEFVFSFI	GVDGYGEAEFVFSFI	GVEGYGEAEFVFSFI	GVFGYGEAEFVFSFI	GVGGYGEAEFVFSFI
14	G	GAKGYGEAEFVFSFI	GCKGYGEAEFVFSFI	GDKGYGEAEFVFSFI	GEKGYGEAEFVFSFI	GFKGYGEAEFVFSFI	GGKGYGEAEFVFSFI	GHKGYGEAEFVFSFI	GIKGYGEAEFVFSFI	GKKGYGEAEFVFSFI	GLKGYGEAEFVFSFI	GMKGYGEAEFVFSFI	GNKGYGEAEFVFSFI	GPKGYGEAEFVFSFI	GQKGYGEAEFVFSFI	GRKGYGEAEFVFSFI	GSKGYGEAEFVFSFI	GTKGYGEAEFVFSFI	GVKGYGEAEFVFSFI	GWKGYGEAEFVFSFI	GYKGYGEAEFVFSFI		GAKGYGEAEFVFSFI	GCKGYGEAEFVFSFI	GDKGYGEAEFVFSFI	GEKGYGEAEFVFSFI	GFKGYGEAEFVFSFI	GGKGYGEAEFVFSFI	GHKGYGEAEFVFSFI	GIKGYGEAEFVFSFI	GKKGYGEAEFVFSFI	GLKGYGEAEFVFSFI	GMKGYGEAEFVFSFI	GNKGYGEAEFVFSFI	GPKGYGEAEFVFSFI	GQKGYGEAEFVFSFI	GRKGYGEAEFVFSFI	GSKGYGEAEFVFSFI	GTKGYGEAEFVFSFI	GVKGYGEAEFVFSFI	GWKGYGEAEFVFSFI	GYKGYGEAEFVFSFI		GAKGYGEAEFVFSFI	GCKGYGEAEFVFSFI	GDKGYGEAEFVFSFI	GEKGYGEAEFVFSFI	GFKGYGEAEFVFSFI	GGKGYGEAEFVFSFI
15	YPYDVPDYAG	AVKGYGEAEFVFSFI	CVKGYGEAEFVFSFI	DVKGYGEAEFVFSFI	EVKGYGEAEFVFSFI	FVKGYGEAEFVFSFI	GVKGYGEAEFVFSFI	HVKGYGEAEFVFSFI	IVKGYGEAEFVFSFI	KVKGYGEAEFVFSFI	LVKGYGEAEFVFSFI	MVKGYGEAEFVFSFI	NVKGYGEAEFVFSFI	PVKGYGEAEFVFSFI	QVKGYGEAEFVFSFI	RVKGYGEAEFVFSFI	SVKGYGEAEFVFSFI	TVKGYGEAEFVFSFI	VVKGYGEAEFVFSFI	WVKGYGEAEFVFSFI	YVKGYGEAEFVFSFI		AVKGYGEAEFVFSFI	CVKGYGEAEFVFSFI	DVKGYGEAEFVFSFI	EVKGYGEAEFVFSFI	FVKGYGEAEFVFSFI	GVKGYGEAEFVFSFI	HVKGYGEAEFVFSFI	IVKGYGEAEFVFSFI	KVKGYGEAEFVFSFI	LVKGYGEAEFVFSFI	MVKGYGEAEFVFSFI	NVKGYGEAEFVFSFI	PVKGYGEAEFVFSFI	QVKGYGEAEFVFSFI	RVKGYGEAEFVFSFI	SVKGYGEAEFVFSFI	TVKGYGEAEFVFSFI	VVKGYGEAEFVFSFI	WVKGYGEAEFVFSFI	YVKGYGEAEFVFSFI		AVKGYGEAEFVFSFI	CVKGYGEAEFVFSFI	DVKGYGEAEFVFSFI	EVKGYGEAEFVFSFI	FVKGYGEAEFVFSFI	GVKGYGEAEFVFSFI
	YPYDVPDYAG	G	YPYDVPDYAG	G	YPYDVPDYAG	G	YPYDVPDYAG	G	YPYDVPDYAG	G	YPYDVPDYAG	G	YPYDVPDYAG	G	YPYDVPDYAG	G	YPYDVPDYAG	G	YPYDVPDYAG	G	YPYDVPDYAG	G	YPYDVPDYAG	G	YPYDVPDYAG	G	YPYDVPDYAG	G	YPYDVPDYAG	G	YPYDVPDYAG	G	YPYDVPDYAG	G	YPYDVPDYAG	G	YPYDVPDYAG	G	YPYDVPDYAG	G	YPYDVPDYAG	G	YPYDVPDYAG	G	YPYDVPDYAG	G	YPYDVPDYAG	G	YPYDVPDYAG
GST, 500 µg/ml		1	2	3	4	5	6	7	8	9	10	11	12	13	14	15	16	17	18	19	20	21	22	23	24	25	26	27	28	29	30	31	32	33	34	35	36	37	38	39	40	41	42	43	44	45	46	47	48
	YPYDVPDYAG	G	YPYDVPDYAG	G	YPYDVPDYAG	G	YPYDVPDYAG	G	YPYDVPDYAG	G	YPYDVPDYAG	G	YPYDVPDYAG	G	YPYDVPDYAG	G	YPYDVPDYAG	G	YPYDVPDYAG	G	YPYDVPDYAG	G	YPYDVPDYAG	G	YPYDVPDYAG	G	YPYDVPDYAG	G	YPYDVPDYAG	G	YPYDVPDYAG	G	YPYDVPDYAG	G	YPYDVPDYAG	G	YPYDVPDYAG	G	YPYDVPDYAG	G	YPYDVPDYAG	G	YPYDVPDYAG	G	YPYDVPDYAG	G	YPYDVPDYAG	G	YPYDVPDYAG
1	YPYDVPDYAG	GVKGYGEAEFVFSFA	GVKGYGEAEFVFSFC	GVKGYGEAEFVFSFD	GVKGYGEAEFVFSFE	GVKGYGEAEFVFSFF	GVKGYGEAEFVFSFG	GVKGYGEAEFVFSFH	GVKGYGEAEFVFSFI	GVKGYGEAEFVFSFK	GVKGYGEAEFVFSFL	GVKGYGEAEFVFSFM	GVKGYGEAEFVFSFN	GVKGYGEAEFVFSFP	GVKGYGEAEFVFSFQ	GVKGYGEAEFVFSFR	GVKGYGEAEFVFSFS	GVKGYGEAEFVFSFT	GVKGYGEAEFVFSFV	GVKGYGEAEFVFSFW	GVKGYGEAEFVFSFY		GVKGYGEAEFVFSFA	GVKGYGEAEFVFSFC	GVKGYGEAEFVFSFD	GVKGYGEAEFVFSFE	GVKGYGEAEFVFSFF	GVKGYGEAEFVFSFG	GVKGYGEAEFVFSFH	GVKGYGEAEFVFSFI	GVKGYGEAEFVFSFK	GVKGYGEAEFVFSFL	GVKGYGEAEFVFSFM	GVKGYGEAEFVFSFN	GVKGYGEAEFVFSFP	GVKGYGEAEFVFSFQ	GVKGYGEAEFVFSFR	GVKGYGEAEFVFSFS	GVKGYGEAEFVFSFT	GVKGYGEAEFVFSFV	GVKGYGEAEFVFSFW	GVKGYGEAEFVFSFY		GVKGYGEAEFVFSFA	GVKGYGEAEFVFSFC	GVKGYGEAEFVFSFD	GVKGYGEAEFVFSFE	GVKGYGEAEFVFSFF	GVKGYGEAEFVFSFG
2	G	GVKGYGEAEFVFSAI	GVKGYGEAEFVFSCI	GVKGYGEAEFVFSDI	GVKGYGEAEFVFSEI	GVKGYGEAEFVFSFI	GVKGYGEAEFVFSGI	GVKGYGEAEFVFSHI	GVKGYGEAEFVFSII	GVKGYGEAEFVFSKI	GVKGYGEAEFVFSLI	GVKGYGEAEFVFSMI	GVKGYGEAEFVFSNI	GVKGYGEAEFVFSPI	GVKGYGEAEFVFSQI	GVKGYGEAEFVFSRI	GVKGYGEAEFVFSSI	GVKGYGEAEFVFSTI	GVKGYGEAEFVFSVI	GVKGYGEAEFVFSWI	GVKGYGEAEFVFSYI		GVKGYGEAEFVFSAI	GVKGYGEAEFVFSCI	GVKGYGEAEFVFSDI	GVKGYGEAEFVFSEI	GVKGYGEAEFVFSFI	GVKGYGEAEFVFSGI	GVKGYGEAEFVFSHI	GVKGYGEAEFVFSII	GVKGYGEAEFVFSKI	GVKGYGEAEFVFSLI	GVKGYGEAEFVFSMI	GVKGYGEAEFVFSNI	GVKGYGEAEFVFSPI	GVKGYGEAEFVFSQI	GVKGYGEAEFVFSRI	GVKGYGEAEFVFSSI	GVKGYGEAEFVFSTI	GVKGYGEAEFVFSVI	GVKGYGEAEFVFSWI	GVKGYGEAEFVFSYI		GVKGYGEAEFVFSAI	GVKGYGEAEFVFSCI	GVKGYGEAEFVFSDI	GVKGYGEAEFVFSEI	GVKGYGEAEFVFSFI	GVKGYGEAEFVFSGI
3	YPYDVPDYAG	GVKGYGEAEFVFAFI	GVKGYGEAEFVFCFI	GVKGYGEAEFVFDFI	GVKGYGEAEFVFEFI	GVKGYGEAEFVFFFI	GVKGYGEAEFVFGFI	GVKGYGEAEFVFHFI	GVKGYGEAEFVFIFI	GVKGYGEAEFVFKFI	GVKGYGEAEFVFLFI	GVKGYGEAEFVFMFI	GVKGYGEAEFVFNFI	GVKGYGEAEFVFPFI	GVKGYGEAEFVFQFI	GVKGYGEAEFVFRFI	GVKGYGEAEFVFSFI	GVKGYGEAEFVFTFI	GVKGYGEAEFVFVFI	GVKGYGEAEFVFWFI	GVKGYGEAEFVFYFI		GVKGYGEAEFVFAFI	GVKGYGEAEFVFCFI	GVKGYGEAEFVFDFI	GVKGYGEAEFVFEFI	GVKGYGEAEFVFFFI	GVKGYGEAEFVFGFI	GVKGYGEAEFVFHFI	GVKGYGEAEFVFIFI	GVKGYGEAEFVFKFI	GVKGYGEAEFVFLFI	GVKGYGEAEFVFMFI	GVKGYGEAEFVFNFI	GVKGYGEAEFVFPFI	GVKGYGEAEFVFQFI	GVKGYGEAEFVFRFI	GVKGYGEAEFVFSFI	GVKGYGEAEFVFTFI	GVKGYGEAEFVFVFI	GVKGYGEAEFVFWFI	GVKGYGEAEFVFYFI		GVKGYGEAEFVFAFI	GVKGYGEAEFVFCFI	GVKGYGEAEFVFDFI	GVKGYGEAEFVFEFI	GVKGYGEAEFVFFFI	GVKGYGEAEFVFGFI
4	G	GVKGYGEAEFVASFI	GVKGYGEAEFVCSFI	GVKGYGEAEFVDSFI	GVKGYGEAEFVESFI	GVKGYGEAEFVFSFI	GVKGYGEAEFVGSFI	GVKGYGEAEFVHSFI	GVKGYGEAEFVISFI	GVKGYGEAEFVKSFI	GVKGYGEAEFVLSFI	GVKGYGEAEFVMSFI	GVKGYGEAEFVNSFI	GVKGYGEAEFVPSFI	GVKGYGEAEFVQSFI	GVKGYGEAEFVRSFI	GVKGYGEAEFVSSFI	GVKGYGEAEFVTSFI	GVKGYGEAEFVVSFI	GVKGYGEAEFVWSFI	GVKGYGEAEFVYSFI		GVKGYGEAEFVASFI	GVKGYGEAEFVCSFI	GVKGYGEAEFVDSFI	GVKGYGEAEFVESFI	GVKGYGEAEFVFSFI	GVKGYGEAEFVGSFI	GVKGYGEAEFVHSFI	GVKGYGEAEFVISFI	GVKGYGEAEFVKSFI	GVKGYGEAEFVLSFI	GVKGYGEAEFVMSFI	GVKGYGEAEFVNSFI	GVKGYGEAEFVPSFI	GVKGYGEAEFVQSFI	GVKGYGEAEFVRSFI	GVKGYGEAEFVSSFI	GVKGYGEAEFVTSFI	GVKGYGEAEFVVSFI	GVKGYGEAEFVWSFI	GVKGYGEAEFVYSFI		GVKGYGEAEFVASFI	GVKGYGEAEFVCSFI	GVKGYGEAEFVDSFI	GVKGYGEAEFVESFI	GVKGYGEAEFVFSFI	GVKGYGEAEFVGSFI
5	YPYDVPDYAG	GVKGYGEAEFAFSFI	GVKGYGEAEFCFSFI	GVKGYGEAEFDFSFI	GVKGYGEAEFEFSFI	GVKGYGEAEFFFSFI	GVKGYGEAEFGFSFI	GVKGYGEAEFHFSFI	GVKGYGEAEFIFSFI	GVKGYGEAEFKFSFI	GVKGYGEAEFLFSFI	GVKGYGEAEFMFSFI	GVKGYGEAEFNFSFI	GVKGYGEAEFPFSFI	GVKGYGEAEFQFSFI	GVKGYGEAEFRFSFI	GVKGYGEAEFSFSFI	GVKGYGEAEFTFSFI	GVKGYGEAEFVFSFI	GVKGYGEAEFWFSFI	GVKGYGEAEFYFSFI		GVKGYGEAEFAFSFI	GVKGYGEAEFCFSFI	GVKGYGEAEFDFSFI	GVKGYGEAEFEFSFI	GVKGYGEAEFFFSFI	GVKGYGEAEFGFSFI	GVKGYGEAEFHFSFI	GVKGYGEAEFIFSFI	GVKGYGEAEFKFSFI	GVKGYGEAEFLFSFI	GVKGYGEAEFMFSFI	GVKGYGEAEFNFSFI	GVKGYGEAEFPFSFI	GVKGYGEAEFQFSFI	GVKGYGEAEFRFSFI	GVKGYGEAEFSFSFI	GVKGYGEAEFTFSFI	GVKGYGEAEFVFSFI	GVKGYGEAEFWFSFI	GVKGYGEAEFYFSFI		GVKGYGEAEFAFSFI	GVKGYGEAEFCFSFI	GVKGYGEAEFDFSFI	GVKGYGEAEFEFSFI	GVKGYGEAEFFFSFI	GVKGYGEAEFGFSFI
6	G	GVKGYGEAEAVFSFI	GVKGYGEAECVFSFI	GVKGYGEAEDVFSFI	GVKGYGEAEEVFSFI	GVKGYGEAEFVFSFI	GVKGYGEAEGVFSFI	GVKGYGEAEHVFSFI	GVKGYGEAEIVFSFI	GVKGYGEAEKVFSFI	GVKGYGEAELVFSFI	GVKGYGEAEMVFSFI	GVKGYGEAENVFSFI	GVKGYGEAEPVFSFI	GVKGYGEAEQVFSFI	GVKGYGEAERVFSFI	GVKGYGEAESVFSFI	GVKGYGEAETVFSFI	GVKGYGEAEVVFSFI	GVKGYGEAEWVFSFI	GVKGYGEAEYVFSFI		GVKGYGEAEAVFSFI	GVKGYGEAECVFSFI	GVKGYGEAEDVFSFI	GVKGYGEAEEVFSFI	GVKGYGEAEFVFSFI	GVKGYGEAEGVFSFI	GVKGYGEAEHVFSFI	GVKGYGEAEIVFSFI	GVKGYGEAEKVFSFI	GVKGYGEAELVFSFI	GVKGYGEAEMVFSFI	GVKGYGEAENVFSFI	GVKGYGEAEPVFSFI	GVKGYGEAEQVFSFI	GVKGYGEAERVFSFI	GVKGYGEAESVFSFI	GVKGYGEAETVFSFI	GVKGYGEAEVVFSFI	GVKGYGEAEWVFSFI	GVKGYGEAEYVFSFI		GVKGYGEAEAVFSFI	GVKGYGEAECVFSFI	GVKGYGEAEDVFSFI	GVKGYGEAEEVFSFI	GVKGYGEAEFVFSFI	GVKGYGEAEGVFSFI
7	YPYDVPDYAG	GVKGYGEAAFVFSFI	GVKGYGEACFVFSFI	GVKGYGEADFVFSFI	GVKGYGEAEFVFSFI	GVKGYGEAFFVFSFI	GVKGYGEAGFVFSFI	GVKGYGEAHFVFSFI	GVKGYGEAIFVFSFI	GVKGYGEAKFVFSFI	GVKGYGEALFVFSFI	GVKGYGEAMFVFSFI	GVKGYGEANFVFSFI	GVKGYGEAPFVFSFI	GVKGYGEAQFVFSFI	GVKGYGEARFVFSFI	GVKGYGEASFVFSFI	GVKGYGEATFVFSFI	GVKGYGEAVFVFSFI	GVKGYGEAWFVFSFI	GVKGYGEAYFVFSFI		GVKGYGEAAFVFSFI	GVKGYGEACFVFSFI	GVKGYGEADFVFSFI	GVKGYGEAEFVFSFI	GVKGYGEAFFVFSFI	GVKGYGEAGFVFSFI	GVKGYGEAHFVFSFI	GVKGYGEAIFVFSFI	GVKGYGEAKFVFSFI	GVKGYGEALFVFSFI	GVKGYGEAMFVFSFI	GVKGYGEANFVFSFI	GVKGYGEAPFVFSFI	GVKGYGEAQFVFSFI	GVKGYGEARFVFSFI	GVKGYGEASFVFSFI	GVKGYGEATFVFSFI	GVKGYGEAVFVFSFI	GVKGYGEAWFVFSFI	GVKGYGEAYFVFSFI		GVKGYGEAAFVFSFI	GVKGYGEACFVFSFI	GVKGYGEADFVFSFI	GVKGYGEAEFVFSFI	GVKGYGEAFFVFSFI	GVKGYGEAGFVFSFI
8	G	GVKGYGEAEFVFSFI	GVKGYGECEFVFSFI	GVKGYGEDEFVFSFI	GVKGYGEEEFVFSFI	GVKGYGEFEFVFSFI	GVKGYGEGEFVFSFI	GVKGYGEHEFVFSFI	GVKGYGEIEFVFSFI	GVKGYGEKEFVFSFI	GVKGYGELEFVFSFI	GVKGYGEMEFVFSFI	GVKGYGENEFVFSFI	GVKGYGEPEFVFSFI	GVKGYGEQEFVFSFI	GVKGYGEREFVFSFI	GVKGYGESEFVFSFI	GVKGYGETEFVFSFI	GVKGYGEVEFVFSFI	GVKGYGEWEFVFSFI	GVKGYGEYEFVFSFI		GVKGYGEAEFVFSFI	GVKGYGECEFVFSFI	GVKGYGEDEFVFSFI	GVKGYGEEEFVFSFI	GVKGYGEFEFVFSFI	GVKGYGEGEFVFSFI	GVKGYGEHEFVFSFI	GVKGYGEIEFVFSFI	GVKGYGEKEFVFSFI	GVKGYGELEFVFSFI	GVKGYGEMEFVFSFI	GVKGYGENEFVFSFI	GVKGYGEPEFVFSFI	GVKGYGEQEFVFSFI	GVKGYGEREFVFSFI	GVKGYGESEFVFSFI	GVKGYGETEFVFSFI	GVKGYGEVEFVFSFI	GVKGYGEWEFVFSFI	GVKGYGEYEFVFSFI		GVKGYGEAEFVFSFI	GVKGYGECEFVFSFI	GVKGYGEDEFVFSFI	GVKGYGEEEFVFSFI	GVKGYGEFEFVFSFI	GVKGYGEGEFVFSFI
9	YPYDVPDYAG	GVKGYGAAEFVFSFI	GVKGYGCAEFVFSFI	GVKGYGDAEFVFSFI	GVKGYGEAEFVFSFI	GVKGYGFAEFVFSFI	GVKGYGGAEFVFSFI	GVKGYGHAEFVFSFI	GVKGYGIAEFVFSFI	GVKGYGKAEFVFSFI	GVKGYGLAEFVFSFI	GVKGYGMAEFVFSFI	GVKGYGNAEFVFSFI	GVKGYGPAEFVFSFI	GVKGYGQAEFVFSFI	GVKGYGRAEFVFSFI	GVKGYGSAEFVFSFI	GVKGYGTAEFVFSFI	GVKGYGVAEFVFSFI	GVKGYGWAEFVFSFI	GVKGYGYAEFVFSFI		GVKGYGAAEFVFSFI	GVKGYGCAEFVFSFI	GVKGYGDAEFVFSFI	GVKGYGEAEFVFSFI	GVKGYGFAEFVFSFI	GVKGYGGAEFVFSFI	GVKGYGHAEFVFSFI	GVKGYGIAEFVFSFI	GVKGYGKAEFVFSFI	GVKGYGLAEFVFSFI	GVKGYGMAEFVFSFI	GVKGYGNAEFVFSFI	GVKGYGPAEFVFSFI	GVKGYGQAEFVFSFI	GVKGYGRAEFVFSFI	GVKGYGSAEFVFSFI	GVKGYGTAEFVFSFI	GVKGYGVAEFVFSFI	GVKGYGWAEFVFSFI	GVKGYGYAEFVFSFI		GVKGYGAAEFVFSFI	GVKGYGCAEFVFSFI	GVKGYGDAEFVFSFI	GVKGYGEAEFVFSFI	GVKGYGFAEFVFSFI	GVKGYGGAEFVFSFI
10	G	GVKGYAEAEFVFSFI	GVKGYCEAEFVFSFI	GVKGYDEAEFVFSFI	GVKGYEEAEFVFSFI	GVKGYFEAEFVFSFI	GVKGYGEAEFVFSFI	GVKGYHEAEFVFSFI	GVKGYIEAEFVFSFI	GVKGYKEAEFVFSFI	GVKGYLEAEFVFSFI	GVKGYMEAEFVFSFI	GVKGYNEAEFVFSFI	GVKGYPEAEFVFSFI	GVKGYQEAEFVFSFI	GVKGYREAEFVFSFI	GVKGYSEAEFVFSFI	GVKGYTEAEFVFSFI	GVKGYVEAEFVFSFI	GVKGYWEAEFVFSFI	GVKGYYEAEFVFSFI		GVKGYAEAEFVFSFI	GVKGYCEAEFVFSFI	GVKGYDEAEFVFSFI	GVKGYEEAEFVFSFI	GVKGYFEAEFVFSFI	GVKGYGEAEFVFSFI	GVKGYHEAEFVFSFI	GVKGYIEAEFVFSFI	GVKGYKEAEFVFSFI	GVKGYLEAEFVFSFI	GVKGYMEAEFVFSFI	GVKGYNEAEFVFSFI	GVKGYPEAEFVFSFI	GVKGYQEAEFVFSFI	GVKGYREAEFVFSFI	GVKGYSEAEFVFSFI	GVKGYTEAEFVFSFI	GVKGYVEAEFVFSFI	GVKGYWEAEFVFSFI	GVKGYYEAEFVFSFI		GVKGYAEAEFVFSFI	GVKGYCEAEFVFSFI	GVKGYDEAEFVFSFI	GVKGYEEAEFVFSFI	GVKGYFEAEFVFSFI	GVKGYGEAEFVFSFI
11	YPYDVPDYAG	GVKGAGEAEFVFSFI	GVKGCGEAEFVFSFI	GVKGDGEAEFVFSFI	GVKGEGEAEFVFSFI	GVKGFGEAEFVFSFI	GVKGGGEAEFVFSFI	GVKGHGEAEFVFSFI	GVKGIGEAEFVFSFI	GVKGKGEAEFVFSFI	GVKGLGEAEFVFSFI	GVKGMGEAEFVFSFI	GVKGNGEAEFVFSFI	GVKGPGEAEFVFSFI	GVKGQGEAEFVFSFI	GVKGRGEAEFVFSFI	GVKGSGEAEFVFSFI	GVKGTGEAEFVFSFI	GVKGVGEAEFVFSFI	GVKGWGEAEFVFSFI	GVKGYGEAEFVFSFI		GVKGAGEAEFVFSFI	GVKGCGEAEFVFSFI	GVKGDGEAEFVFSFI	GVKGEGEAEFVFSFI	GVKGFGEAEFVFSFI	GVKGGGEAEFVFSFI	GVKGHGEAEFVFSFI	GVKGIGEAEFVFSFI	GVKGKGEAEFVFSFI	GVKGLGEAEFVFSFI	GVKGMGEAEFVFSFI	GVKGNGEAEFVFSFI	GVKGPGEAEFVFSFI	GVKGQGEAEFVFSFI	GVKGRGEAEFVFSFI	GVKGSGEAEFVFSFI	GVKGTGEAEFVFSFI	GVKGVGEAEFVFSFI	GVKGWGEAEFVFSFI	GVKGYGEAEFVFSFI		GVKGAGEAEFVFSFI	GVKGCGEAEFVFSFI	GVKGDGEAEFVFSFI	GVKGEGEAEFVFSFI	GVKGFGEAEFVFSFI	GVKGGGEAEFVFSFI
12	G	GVKAYGEAEFVFSFI	GVKCYGEAEFVFSFI	GVKDYGEAEFVFSFI	GVKEYGEAEFVFSFI	GVKFYGEAEFVFSFI	GVKGYGEAEFVFSFI	GVKHYGEAEFVFSFI	GVKIYGEAEFVFSFI	GVKKYGEAEFVFSFI	GVKLYGEAEFVFSFI	GVKMYGEAEFVFSFI	GVKNYGEAEFVFSFI	GVKPYGEAEFVFSFI	GVKQYGEAEFVFSFI	GVKRYGEAEFVFSFI	GVKSYGEAEFVFSFI	GVKTYGEAEFVFSFI	GVKVYGEAEFVFSFI	GVKWYGEAEFVFSFI	GVKYYGEAEFVFSFI		GVKAYGEAEFVFSFI	GVKCYGEAEFVFSFI	GVKDYGEAEFVFSFI	GVKEYGEAEFVFSFI	GVKFYGEAEFVFSFI	GVKGYGEAEFVFSFI	GVKHYGEAEFVFSFI	GVKIYGEAEFVFSFI	GVKKYGEAEFVFSFI	GVKLYGEAEFVFSFI	GVKMYGEAEFVFSFI	GVKNYGEAEFVFSFI	GVKPYGEAEFVFSFI	GVKQYGEAEFVFSFI	GVKRYGEAEFVFSFI	GVKSYGEAEFVFSFI	GVKTYGEAEFVFSFI	GVKVYGEAEFVFSFI	GVKWYGEAEFVFSFI	GVKYYGEAEFVFSFI		GVKAYGEAEFVFSFI	GVKCYGEAEFVFSFI	GVKDYGEAEFVFSFI	GVKEYGEAEFVFSFI	GVKFYGEAEFVFSFI	GVKGYGEAEFVFSFI
13	YPYDVPDYAG	GVAGYGEAEFVFSFI	GVCGYGEAEFVFSFI	GVDGYGEAEFVFSFI	GVEGYGEAEFVFSFI	GVFGYGEAEFVFSFI	GVGGYGEAEFVFSFI	GVHGYGEAEFVFSFI	GVIGYGEAEFVFSFI	GVKGYGEAEFVFSFI	GVLGYGEAEFVFSFI	GVMGYGEAEFVFSFI	GVNGYGEAEFVFSFI	GVPGYGEAEFVFSFI	GVQGYGEAEFVFSFI	GVRGYGEAEFVFSFI	GVSGYGEAEFVFSFI	GVTGYGEAEFVFSFI	GVVGYGEAEFVFSFI	GVWGYGEAEFVFSFI	GVYGYGEAEFVFSFI		GVAGYGEAEFVFSFI	GVCGYGEAEFVFSFI	GVDGYGEAEFVFSFI	GVEGYGEAEFVFSFI	GVFGYGEAEFVFSFI	GVGGYGEAEFVFSFI	GVHGYGEAEFVFSFI	GVIGYGEAEFVFSFI	GVKGYGEAEFVFSFI	GVLGYGEAEFVFSFI	GVMGYGEAEFVFSFI	GVNGYGEAEFVFSFI	GVPGYGEAEFVFSFI	GVQGYGEAEFVFSFI	GVRGYGEAEFVFSFI	GVSGYGEAEFVFSFI	GVTGYGEAEFVFSFI	GVVGYGEAEFVFSFI	GVWGYGEAEFVFSFI	GVYGYGEAEFVFSFI		GVAGYGEAEFVFSFI	GVCGYGEAEFVFSFI	GVDGYGEAEFVFSFI	GVEGYGEAEFVFSFI	GVFGYGEAEFVFSFI	GVGGYGEAEFVFSFI
14	G	GAKGYGEAEFVFSFI	GCKGYGEAEFVFSFI	GDKGYGEAEFVFSFI	GEKGYGEAEFVFSFI	GFKGYGEAEFVFSFI	GGKGYGEAEFVFSFI	GHKGYGEAEFVFSFI	GIKGYGEAEFVFSFI	GKKGYGEAEFVFSFI	GLKGYGEAEFVFSFI	GMKGYGEAEFVFSFI	GNKGYGEAEFVFSFI	GPKGYGEAEFVFSFI	GQKGYGEAEFVFSFI	GRKGYGEAEFVFSFI	GSKGYGEAEFVFSFI	GTKGYGEAEFVFSFI	GVKGYGEAEFVFSFI	GWKGYGEAEFVFSFI	GYKGYGEAEFVFSFI		GAKGYGEAEFVFSFI	GCKGYGEAEFVFSFI	GDKGYGEAEFVFSFI	GEKGYGEAEFVFSFI	GFKGYGEAEFVFSFI	GGKGYGEAEFVFSFI	GHKGYGEAEFVFSFI	GIKGYGEAEFVFSFI	GKKGYGEAEFVFSFI	GLKGYGEAEFVFSFI	GMKGYGEAEFVFSFI	GNKGYGEAEFVFSFI	GPKGYGEAEFVFSFI	GQKGYGEAEFVFSFI	GRKGYGEAEFVFSFI	GSKGYGEAEFVFSFI	GTKGYGEAEFVFSFI	GVKGYGEAEFVFSFI	GWKGYGEAEFVFSFI	GYKGYGEAEFVFSFI		GAKGYGEAEFVFSFI	GCKGYGEAEFVFSFI	GDKGYGEAEFVFSFI	GEKGYGEAEFVFSFI	GFKGYGEAEFVFSFI	GGKGYGEAEFVFSFI
15	YPYDVPDYAG	AVKGYGEAEFVFSFI	CVKGYGEAEFVFSFI	DVKGYGEAEFVFSFI	EVKGYGEAEFVFSFI	FVKGYGEAEFVFSFI	GVKGYGEAEFVFSFI	HVKGYGEAEFVFSFI	IVKGYGEAEFVFSFI	KVKGYGEAEFVFSFI	LVKGYGEAEFVFSFI	MVKGYGEAEFVFSFI	NVKGYGEAEFVFSFI	PVKGYGEAEFVFSFI	QVKGYGEAEFVFSFI	RVKGYGEAEFVFSFI	SVKGYGEAEFVFSFI	TVKGYGEAEFVFSFI	VVKGYGEAEFVFSFI	WVKGYGEAEFVFSFI	YVKGYGEAEFVFSFI		AVKGYGEAEFVFSFI	CVKGYGEAEFVFSFI	DVKGYGEAEFVFSFI	EVKGYGEAEFVFSFI	FVKGYGEAEFVFSFI	GVKGYGEAEFVFSFI	HVKGYGEAEFVFSFI	IVKGYGEAEFVFSFI	KVKGYGEAEFVFSFI	LVKGYGEAEFVFSFI	MVKGYGEAEFVFSFI	NVKGYGEAEFVFSFI	PVKGYGEAEFVFSFI	QVKGYGEAEFVFSFI	RVKGYGEAEFVFSFI	SVKGYGEAEFVFSFI	TVKGYGEAEFVFSFI	VVKGYGEAEFVFSFI	WVKGYGEAEFVFSFI	YVKGYGEAEFVFSFI		AVKGYGEAEFVFSFI	CVKGYGEAEFVFSFI	DVKGYGEAEFVFSFI	EVKGYGEAEFVFSFI	FVKGYGEAEFVFSFI	GVKGYGEAEFVFSFI
	YPYDVPDYAG	G	YPYDVPDYAG	G	YPYDVPDYAG	G	YPYDVPDYAG	G	YPYDVPDYAG	G	YPYDVPDYAG	G	YPYDVPDYAG	G	YPYDVPDYAG	G	YPYDVPDYAG	G	YPYDVPDYAG	G	YPYDVPDYAG	G	YPYDVPDYAG	G	YPYDVPDYAG	G	YPYDVPDYAG	G	YPYDVPDYAG	G	YPYDVPDYAG	G	YPYDVPDYAG	G	YPYDVPDYAG	G	YPYDVPDYAG	G	YPYDVPDYAG	G	YPYDVPDYAG	G	YPYDVPDYAG	G	YPYDVPDYAG	G	YPYDVPDYAG	G	YPYDVPDYAG
[truncated: 15 more columns]
