# Supplementary material for: Nutrient transceptors physically interact with the yeast S6/protein kinase B homolog, Sch9, a TOR kinase target
Source: Biochem J. 2021 Jan 27;478(2):357–75. doi: 10.1042/BCJ20200722 (PMC7850899; doi:10.1042/BCJ20200722)
Supplement: Supplementary Document S3 [file BCJ-478-357-s3.xlsx]

## Sheet: Peptide Map
Peptide Map Substitution Scan GVKGYGEAEFVFSFI (PEP2016511461) - GST-Sch9
Microarray Content:	Substitution scan of peptide GVKGYGEAEFVFSFI with exchange of all amino acid positions by 20 amino acids
Sample:	GST-Sch9
Peptide Length:	15 aa
Number of Peptides:	300
Number of Spots:	900 (peptides in triplicate)
HA Controls:	YPYDVPDYAG	80 spots
GST-Sch9, 100 µg/ml		1	2	3	4	5	6	7	8	9	10	11	12	13	14	15	16	17	18	19	20	21	22	23	24	25	26	27	28	29	30	31	32	33	34	35	36	37	38	39	40	41	42	43	44	45	46	47	48
	YPYDVPDYAG	G	YPYDVPDYAG	G	YPYDVPDYAG	G	YPYDVPDYAG	G	YPYDVPDYAG	G	YPYDVPDYAG	G	YPYDVPDYAG	G	YPYDVPDYAG	G	YPYDVPDYAG	G	YPYDVPDYAG	G	YPYDVPDYAG	G	YPYDVPDYAG	G	YPYDVPDYAG	G	YPYDVPDYAG	G	YPYDVPDYAG	G	YPYDVPDYAG	G	YPYDVPDYAG	G	YPYDVPDYAG	G	YPYDVPDYAG	G	YPYDVPDYAG	G	YPYDVPDYAG	G	YPYDVPDYAG	G	YPYDVPDYAG	G	YPYDVPDYAG	G	YPYDVPDYAG
1	YPYDVPDYAG	GVKGYGEAEFVFSFA	GVKGYGEAEFVFSFC	GVKGYGEAEFVFSFD	GVKGYGEAEFVFSFE	GVKGYGEAEFVFSFF	GVKGYGEAEFVFSFG	GVKGYGEAEFVFSFH	GVKGYGEAEFVFSFI	GVKGYGEAEFVFSFK	GVKGYGEAEFVFSFL	GVKGYGEAEFVFSFM	GVKGYGEAEFVFSFN	GVKGYGEAEFVFSFP	GVKGYGEAEFVFSFQ	GVKGYGEAEFVFSFR	GVKGYGEAEFVFSFS	GVKGYGEAEFVFSFT	GVKGYGEAEFVFSFV	GVKGYGEAEFVFSFW	GVKGYGEAEFVFSFY		GVKGYGEAEFVFSFA	GVKGYGEAEFVFSFC	GVKGYGEAEFVFSFD	GVKGYGEAEFVFSFE	GVKGYGEAEFVFSFF	GVKGYGEAEFVFSFG	GVKGYGEAEFVFSFH	GVKGYGEAEFVFSFI	GVKGYGEAEFVFSFK	GVKGYGEAEFVFSFL	GVKGYGEAEFVFSFM	GVKGYGEAEFVFSFN	GVKGYGEAEFVFSFP	GVKGYGEAEFVFSFQ	GVKGYGEAEFVFSFR	GVKGYGEAEFVFSFS	GVKGYGEAEFVFSFT	GVKGYGEAEFVFSFV	GVKGYGEAEFVFSFW	GVKGYGEAEFVFSFY		GVKGYGEAEFVFSFA	GVKGYGEAEFVFSFC	GVKGYGEAEFVFSFD	GVKGYGEAEFVFSFE	GVKGYGEAEFVFSFF	GVKGYGEAEFVFSFG
2	G	GVKGYGEAEFVFSAI	GVKGYGEAEFVFSCI	GVKGYGEAEFVFSDI	GVKGYGEAEFVFSEI	GVKGYGEAEFVFSFI	GVKGYGEAEFVFSGI	GVKGYGEAEFVFSHI	GVKGYGEAEFVFSII	GVKGYGEAEFVFSKI	GVKGYGEAEFVFSLI	GVKGYGEAEFVFSMI	GVKGYGEAEFVFSNI	GVKGYGEAEFVFSPI	GVKGYGEAEFVFSQI	GVKGYGEAEFVFSRI	GVKGYGEAEFVFSSI	GVKGYGEAEFVFSTI	GVKGYGEAEFVFSVI	GVKGYGEAEFVFSWI	GVKGYGEAEFVFSYI		GVKGYGEAEFVFSAI	GVKGYGEAEFVFSCI	GVKGYGEAEFVFSDI	GVKGYGEAEFVFSEI	GVKGYGEAEFVFSFI	GVKGYGEAEFVFSGI	GVKGYGEAEFVFSHI	GVKGYGEAEFVFSII	GVKGYGEAEFVFSKI	GVKGYGEAEFVFSLI	GVKGYGEAEFVFSMI	GVKGYGEAEFVFSNI	GVKGYGEAEFVFSPI	GVKGYGEAEFVFSQI	GVKGYGEAEFVFSRI	GVKGYGEAEFVFSSI	GVKGYGEAEFVFSTI	GVKGYGEAEFVFSVI	GVKGYGEAEFVFSWI	GVKGYGEAEFVFSYI		GVKGYGEAEFVFSAI	GVKGYGEAEFVFSCI	GVKGYGEAEFVFSDI	GVKGYGEAEFVFSEI	GVKGYGEAEFVFSFI	GVKGYGEAEFVFSGI
3	YPYDVPDYAG	GVKGYGEAEFVFAFI	GVKGYGEAEFVFCFI	GVKGYGEAEFVFDFI	GVKGYGEAEFVFEFI	GVKGYGEAEFVFFFI	GVKGYGEAEFVFGFI	GVKGYGEAEFVFHFI	GVKGYGEAEFVFIFI	GVKGYGEAEFVFKFI	GVKGYGEAEFVFLFI	GVKGYGEAEFVFMFI	GVKGYGEAEFVFNFI	GVKGYGEAEFVFPFI	GVKGYGEAEFVFQFI	GVKGYGEAEFVFRFI	GVKGYGEAEFVFSFI	GVKGYGEAEFVFTFI	GVKGYGEAEFVFVFI	GVKGYGEAEFVFWFI	GVKGYGEAEFVFYFI		GVKGYGEAEFVFAFI	GVKGYGEAEFVFCFI	GVKGYGEAEFVFDFI	GVKGYGEAEFVFEFI	GVKGYGEAEFVFFFI	GVKGYGEAEFVFGFI	GVKGYGEAEFVFHFI	GVKGYGEAEFVFIFI	GVKGYGEAEFVFKFI	GVKGYGEAEFVFLFI	GVKGYGEAEFVFMFI	GVKGYGEAEFVFNFI	GVKGYGEAEFVFPFI	GVKGYGEAEFVFQFI	GVKGYGEAEFVFRFI	GVKGYGEAEFVFSFI	GVKGYGEAEFVFTFI	GVKGYGEAEFVFVFI	GVKGYGEAEFVFWFI	GVKGYGEAEFVFYFI		GVKGYGEAEFVFAFI	GVKGYGEAEFVFCFI	GVKGYGEAEFVFDFI	GVKGYGEAEFVFEFI	GVKGYGEAEFVFFFI	GVKGYGEAEFVFGFI
4	G	GVKGYGEAEFVASFI	GVKGYGEAEFVCSFI	GVKGYGEAEFVDSFI	GVKGYGEAEFVESFI	GVKGYGEAEFVFSFI	GVKGYGEAEFVGSFI	GVKGYGEAEFVHSFI	GVKGYGEAEFVISFI	GVKGYGEAEFVKSFI	GVKGYGEAEFVLSFI	GVKGYGEAEFVMSFI	GVKGYGEAEFVNSFI	GVKGYGEAEFVPSFI	GVKGYGEAEFVQSFI	GVKGYGEAEFVRSFI	GVKGYGEAEFVSSFI	GVKGYGEAEFVTSFI	GVKGYGEAEFVVSFI	GVKGYGEAEFVWSFI	GVKGYGEAEFVYSFI		GVKGYGEAEFVASFI	GVKGYGEAEFVCSFI	GVKGYGEAEFVDSFI	GVKGYGEAEFVESFI	GVKGYGEAEFVFSFI	GVKGYGEAEFVGSFI	GVKGYGEAEFVHSFI	GVKGYGEAEFVISFI	GVKGYGEAEFVKSFI	GVKGYGEAEFVLSFI	GVKGYGEAEFVMSFI	GVKGYGEAEFVNSFI	GVKGYGEAEFVPSFI	GVKGYGEAEFVQSFI	GVKGYGEAEFVRSFI	GVKGYGEAEFVSSFI	GVKGYGEAEFVTSFI	GVKGYGEAEFVVSFI	GVKGYGEAEFVWSFI	GVKGYGEAEFVYSFI		GVKGYGEAEFVASFI	GVKGYGEAEFVCSFI	GVKGYGEAEFVDSFI	GVKGYGEAEFVESFI	GVKGYGEAEFVFSFI	GVKGYGEAEFVGSFI
5	YPYDVPDYAG	GVKGYGEAEFAFSFI	GVKGYGEAEFCFSFI	GVKGYGEAEFDFSFI	GVKGYGEAEFEFSFI	GVKGYGEAEFFFSFI	GVKGYGEAEFGFSFI	GVKGYGEAEFHFSFI	GVKGYGEAEFIFSFI	GVKGYGEAEFKFSFI	GVKGYGEAEFLFSFI	GVKGYGEAEFMFSFI	GVKGYGEAEFNFSFI	GVKGYGEAEFPFSFI	GVKGYGEAEFQFSFI	GVKGYGEAEFRFSFI	GVKGYGEAEFSFSFI	GVKGYGEAEFTFSFI	GVKGYGEAEFVFSFI	GVKGYGEAEFWFSFI	GVKGYGEAEFYFSFI		GVKGYGEAEFAFSFI	GVKGYGEAEFCFSFI	GVKGYGEAEFDFSFI	GVKGYGEAEFEFSFI	GVKGYGEAEFFFSFI	GVKGYGEAEFGFSFI	GVKGYGEAEFHFSFI	GVKGYGEAEFIFSFI	GVKGYGEAEFKFSFI	GVKGYGEAEFLFSFI	GVKGYGEAEFMFSFI	GVKGYGEAEFNFSFI	GVKGYGEAEFPFSFI	GVKGYGEAEFQFSFI	GVKGYGEAEFRFSFI	GVKGYGEAEFSFSFI	GVKGYGEAEFTFSFI	GVKGYGEAEFVFSFI	GVKGYGEAEFWFSFI	GVKGYGEAEFYFSFI		GVKGYGEAEFAFSFI	GVKGYGEAEFCFSFI	GVKGYGEAEFDFSFI	GVKGYGEAEFEFSFI	GVKGYGEAEFFFSFI	GVKGYGEAEFGFSFI
6	G	GVKGYGEAEAVFSFI	GVKGYGEAECVFSFI	GVKGYGEAEDVFSFI	GVKGYGEAEEVFSFI	GVKGYGEAEFVFSFI	GVKGYGEAEGVFSFI	GVKGYGEAEHVFSFI	GVKGYGEAEIVFSFI	GVKGYGEAEKVFSFI	GVKGYGEAELVFSFI	GVKGYGEAEMVFSFI	GVKGYGEAENVFSFI	GVKGYGEAEPVFSFI	GVKGYGEAEQVFSFI	GVKGYGEAERVFSFI	GVKGYGEAESVFSFI	GVKGYGEAETVFSFI	GVKGYGEAEVVFSFI	GVKGYGEAEWVFSFI	GVKGYGEAEYVFSFI		GVKGYGEAEAVFSFI	GVKGYGEAECVFSFI	GVKGYGEAEDVFSFI	GVKGYGEAEEVFSFI	GVKGYGEAEFVFSFI	GVKGYGEAEGVFSFI	GVKGYGEAEHVFSFI	GVKGYGEAEIVFSFI	GVKGYGEAEKVFSFI	GVKGYGEAELVFSFI	GVKGYGEAEMVFSFI	GVKGYGEAENVFSFI	GVKGYGEAEPVFSFI	GVKGYGEAEQVFSFI	GVKGYGEAERVFSFI	GVKGYGEAESVFSFI	GVKGYGEAETVFSFI	GVKGYGEAEVVFSFI	GVKGYGEAEWVFSFI	GVKGYGEAEYVFSFI		GVKGYGEAEAVFSFI	GVKGYGEAECVFSFI	GVKGYGEAEDVFSFI	GVKGYGEAEEVFSFI	GVKGYGEAEFVFSFI	GVKGYGEAEGVFSFI
7	YPYDVPDYAG	GVKGYGEAAFVFSFI	GVKGYGEACFVFSFI	GVKGYGEADFVFSFI	GVKGYGEAEFVFSFI	GVKGYGEAFFVFSFI	GVKGYGEAGFVFSFI	GVKGYGEAHFVFSFI	GVKGYGEAIFVFSFI	GVKGYGEAKFVFSFI	GVKGYGEALFVFSFI	GVKGYGEAMFVFSFI	GVKGYGEANFVFSFI	GVKGYGEAPFVFSFI	GVKGYGEAQFVFSFI	GVKGYGEARFVFSFI	GVKGYGEASFVFSFI	GVKGYGEATFVFSFI	GVKGYGEAVFVFSFI	GVKGYGEAWFVFSFI	GVKGYGEAYFVFSFI		GVKGYGEAAFVFSFI	GVKGYGEACFVFSFI	GVKGYGEADFVFSFI	GVKGYGEAEFVFSFI	GVKGYGEAFFVFSFI	GVKGYGEAGFVFSFI	GVKGYGEAHFVFSFI	GVKGYGEAIFVFSFI	GVKGYGEAKFVFSFI	GVKGYGEALFVFSFI	GVKGYGEAMFVFSFI	GVKGYGEANFVFSFI	GVKGYGEAPFVFSFI	GVKGYGEAQFVFSFI	GVKGYGEARFVFSFI	GVKGYGEASFVFSFI	GVKGYGEATFVFSFI	GVKGYGEAVFVFSFI	GVKGYGEAWFVFSFI	GVKGYGEAYFVFSFI		GVKGYGEAAFVFSFI	GVKGYGEACFVFSFI	GVKGYGEADFVFSFI	GVKGYGEAEFVFSFI	GVKGYGEAFFVFSFI	GVKGYGEAGFVFSFI
8	G	GVKGYGEAEFVFSFI	GVKGYGECEFVFSFI	GVKGYGEDEFVFSFI	GVKGYGEEEFVFSFI	GVKGYGEFEFVFSFI	GVKGYGEGEFVFSFI	GVKGYGEHEFVFSFI	GVKGYGEIEFVFSFI	GVKGYGEKEFVFSFI	GVKGYGELEFVFSFI	GVKGYGEMEFVFSFI	GVKGYGENEFVFSFI	GVKGYGEPEFVFSFI	GVKGYGEQEFVFSFI	GVKGYGEREFVFSFI	GVKGYGESEFVFSFI	GVKGYGETEFVFSFI	GVKGYGEVEFVFSFI	GVKGYGEWEFVFSFI	GVKGYGEYEFVFSFI		GVKGYGEAEFVFSFI	GVKGYGECEFVFSFI	GVKGYGEDEFVFSFI	GVKGYGEEEFVFSFI	GVKGYGEFEFVFSFI	GVKGYGEGEFVFSFI	GVKGYGEHEFVFSFI	GVKGYGEIEFVFSFI	GVKGYGEKEFVFSFI	GVKGYGELEFVFSFI	GVKGYGEMEFVFSFI	GVKGYGENEFVFSFI	GVKGYGEPEFVFSFI	GVKGYGEQEFVFSFI	GVKGYGEREFVFSFI	GVKGYGESEFVFSFI	GVKGYGETEFVFSFI	GVKGYGEVEFVFSFI	GVKGYGEWEFVFSFI	GVKGYGEYEFVFSFI		GVKGYGEAEFVFSFI	GVKGYGECEFVFSFI	GVKGYGEDEFVFSFI	GVKGYGEEEFVFSFI	GVKGYGEFEFVFSFI	GVKGYGEGEFVFSFI
9	YPYDVPDYAG	GVKGYGAAEFVFSFI	GVKGYGCAEFVFSFI	GVKGYGDAEFVFSFI	GVKGYGEAEFVFSFI	GVKGYGFAEFVFSFI	GVKGYGGAEFVFSFI	GVKGYGHAEFVFSFI	GVKGYGIAEFVFSFI	GVKGYGKAEFVFSFI	GVKGYGLAEFVFSFI	GVKGYGMAEFVFSFI	GVKGYGNAEFVFSFI	GVKGYGPAEFVFSFI	GVKGYGQAEFVFSFI	GVKGYGRAEFVFSFI	GVKGYGSAEFVFSFI	GVKGYGTAEFVFSFI	GVKGYGVAEFVFSFI	GVKGYGWAEFVFSFI	GVKGYGYAEFVFSFI		GVKGYGAAEFVFSFI	GVKGYGCAEFVFSFI	GVKGYGDAEFVFSFI	GVKGYGEAEFVFSFI	GVKGYGFAEFVFSFI	GVKGYGGAEFVFSFI	GVKGYGHAEFVFSFI	GVKGYGIAEFVFSFI	GVKGYGKAEFVFSFI	GVKGYGLAEFVFSFI	GVKGYGMAEFVFSFI	GVKGYGNAEFVFSFI	GVKGYGPAEFVFSFI	GVKGYGQAEFVFSFI	GVKGYGRAEFVFSFI	GVKGYGSAEFVFSFI	GVKGYGTAEFVFSFI	GVKGYGVAEFVFSFI	GVKGYGWAEFVFSFI	GVKGYGYAEFVFSFI		GVKGYGAAEFVFSFI	GVKGYGCAEFVFSFI	GVKGYGDAEFVFSFI	GVKGYGEAEFVFSFI	GVKGYGFAEFVFSFI	GVKGYGGAEFVFSFI
10	G	GVKGYAEAEFVFSFI	GVKGYCEAEFVFSFI	GVKGYDEAEFVFSFI	GVKGYEEAEFVFSFI	GVKGYFEAEFVFSFI	GVKGYGEAEFVFSFI	GVKGYHEAEFVFSFI	GVKGYIEAEFVFSFI	GVKGYKEAEFVFSFI	GVKGYLEAEFVFSFI	GVKGYMEAEFVFSFI	GVKGYNEAEFVFSFI	GVKGYPEAEFVFSFI	GVKGYQEAEFVFSFI	GVKGYREAEFVFSFI	GVKGYSEAEFVFSFI	GVKGYTEAEFVFSFI	GVKGYVEAEFVFSFI	GVKGYWEAEFVFSFI	GVKGYYEAEFVFSFI		GVKGYAEAEFVFSFI	GVKGYCEAEFVFSFI	GVKGYDEAEFVFSFI	GVKGYEEAEFVFSFI	GVKGYFEAEFVFSFI	GVKGYGEAEFVFSFI	GVKGYHEAEFVFSFI	GVKGYIEAEFVFSFI	GVKGYKEAEFVFSFI	GVKGYLEAEFVFSFI	GVKGYMEAEFVFSFI	GVKGYNEAEFVFSFI	GVKGYPEAEFVFSFI	GVKGYQEAEFVFSFI	GVKGYREAEFVFSFI	GVKGYSEAEFVFSFI	GVKGYTEAEFVFSFI	GVKGYVEAEFVFSFI	GVKGYWEAEFVFSFI	GVKGYYEAEFVFSFI		GVKGYAEAEFVFSFI	GVKGYCEAEFVFSFI	GVKGYDEAEFVFSFI	GVKGYEEAEFVFSFI	GVKGYFEAEFVFSFI	GVKGYGEAEFVFSFI
11	YPYDVPDYAG	GVKGAGEAEFVFSFI	GVKGCGEAEFVFSFI	GVKGDGEAEFVFSFI	GVKGEGEAEFVFSFI	GVKGFGEAEFVFSFI	GVKGGGEAEFVFSFI	GVKGHGEAEFVFSFI	GVKGIGEAEFVFSFI	GVKGKGEAEFVFSFI	GVKGLGEAEFVFSFI	GVKGMGEAEFVFSFI	GVKGNGEAEFVFSFI	GVKGPGEAEFVFSFI	GVKGQGEAEFVFSFI	GVKGRGEAEFVFSFI	GVKGSGEAEFVFSFI	GVKGTGEAEFVFSFI	GVKGVGEAEFVFSFI	GVKGWGEAEFVFSFI	GVKGYGEAEFVFSFI		GVKGAGEAEFVFSFI	GVKGCGEAEFVFSFI	GVKGDGEAEFVFSFI	GVKGEGEAEFVFSFI	GVKGFGEAEFVFSFI	GVKGGGEAEFVFSFI	GVKGHGEAEFVFSFI	GVKGIGEAEFVFSFI	GVKGKGEAEFVFSFI	GVKGLGEAEFVFSFI	GVKGMGEAEFVFSFI	GVKGNGEAEFVFSFI	GVKGPGEAEFVFSFI	GVKGQGEAEFVFSFI	GVKGRGEAEFVFSFI	GVKGSGEAEFVFSFI	GVKGTGEAEFVFSFI	GVKGVGEAEFVFSFI	GVKGWGEAEFVFSFI	GVKGYGEAEFVFSFI		GVKGAGEAEFVFSFI	GVKGCGEAEFVFSFI	GVKGDGEAEFVFSFI	GVKGEGEAEFVFSFI	GVKGFGEAEFVFSFI	GVKGGGEAEFVFSFI
12	G	GVKAYGEAEFVFSFI	GVKCYGEAEFVFSFI	GVKDYGEAEFVFSFI	GVKEYGEAEFVFSFI	GVKFYGEAEFVFSFI	GVKGYGEAEFVFSFI	GVKHYGEAEFVFSFI	GVKIYGEAEFVFSFI	GVKKYGEAEFVFSFI	GVKLYGEAEFVFSFI	GVKMYGEAEFVFSFI	GVKNYGEAEFVFSFI	GVKPYGEAEFVFSFI	GVKQYGEAEFVFSFI	GVKRYGEAEFVFSFI	GVKSYGEAEFVFSFI	GVKTYGEAEFVFSFI	GVKVYGEAEFVFSFI	GVKWYGEAEFVFSFI	GVKYYGEAEFVFSFI		GVKAYGEAEFVFSFI	GVKCYGEAEFVFSFI	GVKDYGEAEFVFSFI	GVKEYGEAEFVFSFI	GVKFYGEAEFVFSFI	GVKGYGEAEFVFSFI	GVKHYGEAEFVFSFI	GVKIYGEAEFVFSFI	GVKKYGEAEFVFSFI	GVKLYGEAEFVFSFI	GVKMYGEAEFVFSFI	GVKNYGEAEFVFSFI	GVKPYGEAEFVFSFI	GVKQYGEAEFVFSFI	GVKRYGEAEFVFSFI	GVKSYGEAEFVFSFI	GVKTYGEAEFVFSFI	GVKVYGEAEFVFSFI	GVKWYGEAEFVFSFI	GVKYYGEAEFVFSFI		GVKAYGEAEFVFSFI	GVKCYGEAEFVFSFI	GVKDYGEAEFVFSFI	GVKEYGEAEFVFSFI	GVKFYGEAEFVFSFI	GVKGYGEAEFVFSFI
13	YPYDVPDYAG	GVAGYGEAEFVFSFI	GVCGYGEAEFVFSFI	GVDGYGEAEFVFSFI	GVEGYGEAEFVFSFI	GVFGYGEAEFVFSFI	GVGGYGEAEFVFSFI	GVHGYGEAEFVFSFI	GVIGYGEAEFVFSFI	GVKGYGEAEFVFSFI	GVLGYGEAEFVFSFI	GVMGYGEAEFVFSFI	GVNGYGEAEFVFSFI	GVPGYGEAEFVFSFI	GVQGYGEAEFVFSFI	GVRGYGEAEFVFSFI	GVSGYGEAEFVFSFI	GVTGYGEAEFVFSFI	GVVGYGEAEFVFSFI	GVWGYGEAEFVFSFI	GVYGYGEAEFVFSFI		GVAGYGEAEFVFSFI	GVCGYGEAEFVFSFI	GVDGYGEAEFVFSFI	GVEGYGEAEFVFSFI	GVFGYGEAEFVFSFI	GVGGYGEAEFVFSFI	GVHGYGEAEFVFSFI	GVIGYGEAEFVFSFI	GVKGYGEAEFVFSFI	GVLGYGEAEFVFSFI	GVMGYGEAEFVFSFI	GVNGYGEAEFVFSFI	GVPGYGEAEFVFSFI	GVQGYGEAEFVFSFI	GVRGYGEAEFVFSFI	GVSGYGEAEFVFSFI	GVTGYGEAEFVFSFI	GVVGYGEAEFVFSFI	GVWGYGEAEFVFSFI	GVYGYGEAEFVFSFI		GVAGYGEAEFVFSFI	GVCGYGEAEFVFSFI	GVDGYGEAEFVFSFI	GVEGYGEAEFVFSFI	GVFGYGEAEFVFSFI	GVGGYGEAEFVFSFI
14	G	GAKGYGEAEFVFSFI	GCKGYGEAEFVFSFI	GDKGYGEAEFVFSFI	GEKGYGEAEFVFSFI	GFKGYGEAEFVFSFI	GGKGYGEAEFVFSFI	GHKGYGEAEFVFSFI	GIKGYGEAEFVFSFI	GKKGYGEAEFVFSFI	GLKGYGEAEFVFSFI	GMKGYGEAEFVFSFI	GNKGYGEAEFVFSFI	GPKGYGEAEFVFSFI	GQKGYGEAEFVFSFI	GRKGYGEAEFVFSFI	GSKGYGEAEFVFSFI	GTKGYGEAEFVFSFI	GVKGYGEAEFVFSFI	GWKGYGEAEFVFSFI	GYKGYGEAEFVFSFI		GAKGYGEAEFVFSFI	GCKGYGEAEFVFSFI	GDKGYGEAEFVFSFI	GEKGYGEAEFVFSFI	GFKGYGEAEFVFSFI	GGKGYGEAEFVFSFI	GHKGYGEAEFVFSFI	GIKGYGEAEFVFSFI	GKKGYGEAEFVFSFI	GLKGYGEAEFVFSFI	GMKGYGEAEFVFSFI	GNKGYGEAEFVFSFI	GPKGYGEAEFVFSFI	GQKGYGEAEFVFSFI	GRKGYGEAEFVFSFI	GSKGYGEAEFVFSFI	GTKGYGEAEFVFSFI	GVKGYGEAEFVFSFI	GWKGYGEAEFVFSFI	GYKGYGEAEFVFSFI		GAKGYGEAEFVFSFI	GCKGYGEAEFVFSFI	GDKGYGEAEFVFSFI	GEKGYGEAEFVFSFI	GFKGYGEAEFVFSFI	GGKGYGEAEFVFSFI
15	YPYDVPDYAG	AVKGYGEAEFVFSFI	CVKGYGEAEFVFSFI	DVKGYGEAEFVFSFI	EVKGYGEAEFVFSFI	FVKGYGEAEFVFSFI	GVKGYGEAEFVFSFI	HVKGYGEAEFVFSFI	IVKGYGEAEFVFSFI	KVKGYGEAEFVFSFI	LVKGYGEAEFVFSFI	MVKGYGEAEFVFSFI	NVKGYGEAEFVFSFI	PVKGYGEAEFVFSFI	QVKGYGEAEFVFSFI	RVKGYGEAEFVFSFI	SVKGYGEAEFVFSFI	TVKGYGEAEFVFSFI	VVKGYGEAEFVFSFI	WVKGYGEAEFVFSFI	YVKGYGEAEFVFSFI		AVKGYGEAEFVFSFI	CVKGYGEAEFVFSFI	DVKGYGEAEFVFSFI	EVKGYGEAEFVFSFI	FVKGYGEAEFVFSFI	GVKGYGEAEFVFSFI	HVKGYGEAEFVFSFI	IVKGYGEAEFVFSFI	KVKGYGEAEFVFSFI	LVKGYGEAEFVFSFI	MVKGYGEAEFVFSFI	NVKGYGEAEFVFSFI	PVKGYGEAEFVFSFI	QVKGYGEAEFVFSFI	RVKGYGEAEFVFSFI	SVKGYGEAEFVFSFI	TVKGYGEAEFVFSFI	VVKGYGEAEFVFSFI	WVKGYGEAEFVFSFI	YVKGYGEAEFVFSFI		AVKGYGEAEFVFSFI	CVKGYGEAEFVFSFI	DVKGYGEAEFVFSFI	EVKGYGEAEFVFSFI	FVKGYGEAEFVFSFI	GVKGYGEAEFVFSFI
	YPYDVPDYAG	G	YPYDVPDYAG	G	YPYDVPDYAG	G	YPYDVPDYAG	G	YPYDVPDYAG	G	YPYDVPDYAG	G	YPYDVPDYAG	G	YPYDVPDYAG	G	YPYDVPDYAG	G	YPYDVPDYAG	G	YPYDVPDYAG	G	YPYDVPDYAG	G	YPYDVPDYAG	G	YPYDVPDYAG	G	YPYDVPDYAG	G	YPYDVPDYAG	G	YPYDVPDYAG	G	YPYDVPDYAG	G	YPYDVPDYAG	G	YPYDVPDYAG	G	YPYDVPDYAG	G	YPYDVPDYAG	G	YPYDVPDYAG	G	YPYDVPDYAG	G	YPYDVPDYAG
GST-Sch9, 500 µg/ml		1	2	3	4	5	6	7	8	9	10	11	12	13	14	15	16	17	18	19	20	21	22	23	24	25	26	27	28	29	30	31	32	33	34	35	36	37	38	39	40	41	42	43	44	45	46	47	48
	YPYDVPDYAG	G	YPYDVPDYAG	G	YPYDVPDYAG	G	YPYDVPDYAG	G	YPYDVPDYAG	G	YPYDVPDYAG	G	YPYDVPDYAG	G	YPYDVPDYAG	G	YPYDVPDYAG	G	YPYDVPDYAG	G	YPYDVPDYAG	G	YPYDVPDYAG	G	YPYDVPDYAG	G	YPYDVPDYAG	G	YPYDVPDYAG	G	YPYDVPDYAG	G	YPYDVPDYAG	G	YPYDVPDYAG	G	YPYDVPDYAG	G	YPYDVPDYAG	G	YPYDVPDYAG	G	YPYDVPDYAG	G	YPYDVPDYAG	G	YPYDVPDYAG	G	YPYDVPDYAG
1	YPYDVPDYAG	GVKGYGEAEFVFSFA	GVKGYGEAEFVFSFC	GVKGYGEAEFVFSFD	GVKGYGEAEFVFSFE	GVKGYGEAEFVFSFF	GVKGYGEAEFVFSFG	GVKGYGEAEFVFSFH	GVKGYGEAEFVFSFI	GVKGYGEAEFVFSFK	GVKGYGEAEFVFSFL	GVKGYGEAEFVFSFM	GVKGYGEAEFVFSFN	GVKGYGEAEFVFSFP	GVKGYGEAEFVFSFQ	GVKGYGEAEFVFSFR	GVKGYGEAEFVFSFS	GVKGYGEAEFVFSFT	GVKGYGEAEFVFSFV	GVKGYGEAEFVFSFW	GVKGYGEAEFVFSFY		GVKGYGEAEFVFSFA	GVKGYGEAEFVFSFC	GVKGYGEAEFVFSFD	GVKGYGEAEFVFSFE	GVKGYGEAEFVFSFF	GVKGYGEAEFVFSFG	GVKGYGEAEFVFSFH	GVKGYGEAEFVFSFI	GVKGYGEAEFVFSFK	GVKGYGEAEFVFSFL	GVKGYGEAEFVFSFM	GVKGYGEAEFVFSFN	GVKGYGEAEFVFSFP	GVKGYGEAEFVFSFQ	GVKGYGEAEFVFSFR	GVKGYGEAEFVFSFS	GVKGYGEAEFVFSFT	GVKGYGEAEFVFSFV	GVKGYGEAEFVFSFW	GVKGYGEAEFVFSFY		GVKGYGEAEFVFSFA	GVKGYGEAEFVFSFC	GVKGYGEAEFVFSFD	GVKGYGEAEFVFSFE	GVKGYGEAEFVFSFF	GVKGYGEAEFVFSFG
2	G	GVKGYGEAEFVFSAI	GVKGYGEAEFVFSCI	GVKGYGEAEFVFSDI	GVKGYGEAEFVFSEI	GVKGYGEAEFVFSFI	GVKGYGEAEFVFSGI	GVKGYGEAEFVFSHI	GVKGYGEAEFVFSII	GVKGYGEAEFVFSKI	GVKGYGEAEFVFSLI	GVKGYGEAEFVFSMI	GVKGYGEAEFVFSNI	GVKGYGEAEFVFSPI	GVKGYGEAEFVFSQI	GVKGYGEAEFVFSRI	GVKGYGEAEFVFSSI	GVKGYGEAEFVFSTI	GVKGYGEAEFVFSVI	GVKGYGEAEFVFSWI	GVKGYGEAEFVFSYI		GVKGYGEAEFVFSAI	GVKGYGEAEFVFSCI	GVKGYGEAEFVFSDI	GVKGYGEAEFVFSEI	GVKGYGEAEFVFSFI	GVKGYGEAEFVFSGI	GVKGYGEAEFVFSHI	GVKGYGEAEFVFSII	GVKGYGEAEFVFSKI	GVKGYGEAEFVFSLI	GVKGYGEAEFVFSMI	GVKGYGEAEFVFSNI	GVKGYGEAEFVFSPI	GVKGYGEAEFVFSQI	GVKGYGEAEFVFSRI	GVKGYGEAEFVFSSI	GVKGYGEAEFVFSTI	GVKGYGEAEFVFSVI	GVKGYGEAEFVFSWI	GVKGYGEAEFVFSYI		GVKGYGEAEFVFSAI	GVKGYGEAEFVFSCI	GVKGYGEAEFVFSDI	GVKGYGEAEFVFSEI	GVKGYGEAEFVFSFI	GVKGYGEAEFVFSGI
3	YPYDVPDYAG	GVKGYGEAEFVFAFI	GVKGYGEAEFVFCFI	GVKGYGEAEFVFDFI	GVKGYGEAEFVFEFI	GVKGYGEAEFVFFFI	GVKGYGEAEFVFGFI	GVKGYGEAEFVFHFI	GVKGYGEAEFVFIFI	GVKGYGEAEFVFKFI	GVKGYGEAEFVFLFI	GVKGYGEAEFVFMFI	GVKGYGEAEFVFNFI	GVKGYGEAEFVFPFI	GVKGYGEAEFVFQFI	GVKGYGEAEFVFRFI	GVKGYGEAEFVFSFI	GVKGYGEAEFVFTFI	GVKGYGEAEFVFVFI	GVKGYGEAEFVFWFI	GVKGYGEAEFVFYFI		GVKGYGEAEFVFAFI	GVKGYGEAEFVFCFI	GVKGYGEAEFVFDFI	GVKGYGEAEFVFEFI	GVKGYGEAEFVFFFI	GVKGYGEAEFVFGFI	GVKGYGEAEFVFHFI	GVKGYGEAEFVFIFI	GVKGYGEAEFVFKFI	GVKGYGEAEFVFLFI	GVKGYGEAEFVFMFI	GVKGYGEAEFVFNFI	GVKGYGEAEFVFPFI	GVKGYGEAEFVFQFI	GVKGYGEAEFVFRFI	GVKGYGEAEFVFSFI	GVKGYGEAEFVFTFI	GVKGYGEAEFVFVFI	GVKGYGEAEFVFWFI	GVKGYGEAEFVFYFI		GVKGYGEAEFVFAFI	GVKGYGEAEFVFCFI	GVKGYGEAEFVFDFI	GVKGYGEAEFVFEFI	GVKGYGEAEFVFFFI	GVKGYGEAEFVFGFI
4	G	GVKGYGEAEFVASFI	GVKGYGEAEFVCSFI	GVKGYGEAEFVDSFI	GVKGYGEAEFVESFI	GVKGYGEAEFVFSFI	GVKGYGEAEFVGSFI	GVKGYGEAEFVHSFI	GVKGYGEAEFVISFI	GVKGYGEAEFVKSFI	GVKGYGEAEFVLSFI	GVKGYGEAEFVMSFI	GVKGYGEAEFVNSFI	GVKGYGEAEFVPSFI	GVKGYGEAEFVQSFI	GVKGYGEAEFVRSFI	GVKGYGEAEFVSSFI	GVKGYGEAEFVTSFI	GVKGYGEAEFVVSFI	GVKGYGEAEFVWSFI	GVKGYGEAEFVYSFI		GVKGYGEAEFVASFI	GVKGYGEAEFVCSFI	GVKGYGEAEFVDSFI	GVKGYGEAEFVESFI	GVKGYGEAEFVFSFI	GVKGYGEAEFVGSFI	GVKGYGEAEFVHSFI	GVKGYGEAEFVISFI	GVKGYGEAEFVKSFI	GVKGYGEAEFVLSFI	GVKGYGEAEFVMSFI	GVKGYGEAEFVNSFI	GVKGYGEAEFVPSFI	GVKGYGEAEFVQSFI	GVKGYGEAEFVRSFI	GVKGYGEAEFVSSFI	GVKGYGEAEFVTSFI	GVKGYGEAEFVVSFI	GVKGYGEAEFVWSFI	GVKGYGEAEFVYSFI		GVKGYGEAEFVASFI	GVKGYGEAEFVCSFI	GVKGYGEAEFVDSFI	GVKGYGEAEFVESFI	GVKGYGEAEFVFSFI	GVKGYGEAEFVGSFI
5	YPYDVPDYAG	GVKGYGEAEFAFSFI	GVKGYGEAEFCFSFI	GVKGYGEAEFDFSFI	GVKGYGEAEFEFSFI	GVKGYGEAEFFFSFI	GVKGYGEAEFGFSFI	GVKGYGEAEFHFSFI	GVKGYGEAEFIFSFI	GVKGYGEAEFKFSFI	GVKGYGEAEFLFSFI	GVKGYGEAEFMFSFI	GVKGYGEAEFNFSFI	GVKGYGEAEFPFSFI	GVKGYGEAEFQFSFI	GVKGYGEAEFRFSFI	GVKGYGEAEFSFSFI	GVKGYGEAEFTFSFI	GVKGYGEAEFVFSFI	GVKGYGEAEFWFSFI	GVKGYGEAEFYFSFI		GVKGYGEAEFAFSFI	GVKGYGEAEFCFSFI	GVKGYGEAEFDFSFI	GVKGYGEAEFEFSFI	GVKGYGEAEFFFSFI	GVKGYGEAEFGFSFI	GVKGYGEAEFHFSFI	GVKGYGEAEFIFSFI	GVKGYGEAEFKFSFI	GVKGYGEAEFLFSFI	GVKGYGEAEFMFSFI	GVKGYGEAEFNFSFI	GVKGYGEAEFPFSFI	GVKGYGEAEFQFSFI	GVKGYGEAEFRFSFI	GVKGYGEAEFSFSFI	GVKGYGEAEFTFSFI	GVKGYGEAEFVFSFI	GVKGYGEAEFWFSFI	GVKGYGEAEFYFSFI		GVKGYGEAEFAFSFI	GVKGYGEAEFCFSFI	GVKGYGEAEFDFSFI	GVKGYGEAEFEFSFI	GVKGYGEAEFFFSFI	GVKGYGEAEFGFSFI
6	G	GVKGYGEAEAVFSFI	GVKGYGEAECVFSFI	GVKGYGEAEDVFSFI	GVKGYGEAEEVFSFI	GVKGYGEAEFVFSFI	GVKGYGEAEGVFSFI	GVKGYGEAEHVFSFI	GVKGYGEAEIVFSFI	GVKGYGEAEKVFSFI	GVKGYGEAELVFSFI	GVKGYGEAEMVFSFI	GVKGYGEAENVFSFI	GVKGYGEAEPVFSFI	GVKGYGEAEQVFSFI	GVKGYGEAERVFSFI	GVKGYGEAESVFSFI	GVKGYGEAETVFSFI	GVKGYGEAEVVFSFI	GVKGYGEAEWVFSFI	GVKGYGEAEYVFSFI		GVKGYGEAEAVFSFI	GVKGYGEAECVFSFI	GVKGYGEAEDVFSFI	GVKGYGEAEEVFSFI	GVKGYGEAEFVFSFI	GVKGYGEAEGVFSFI	GVKGYGEAEHVFSFI	GVKGYGEAEIVFSFI	GVKGYGEAEKVFSFI	GVKGYGEAELVFSFI	GVKGYGEAEMVFSFI	GVKGYGEAENVFSFI	GVKGYGEAEPVFSFI	GVKGYGEAEQVFSFI	GVKGYGEAERVFSFI	GVKGYGEAESVFSFI	GVKGYGEAETVFSFI	GVKGYGEAEVVFSFI	GVKGYGEAEWVFSFI	GVKGYGEAEYVFSFI		GVKGYGEAEAVFSFI	GVKGYGEAECVFSFI	GVKGYGEAEDVFSFI	GVKGYGEAEEVFSFI	GVKGYGEAEFVFSFI	GVKGYGEAEGVFSFI
7	YPYDVPDYAG	GVKGYGEAAFVFSFI	GVKGYGEACFVFSFI	GVKGYGEADFVFSFI	GVKGYGEAEFVFSFI	GVKGYGEAFFVFSFI	GVKGYGEAGFVFSFI	GVKGYGEAHFVFSFI	GVKGYGEAIFVFSFI	GVKGYGEAKFVFSFI	GVKGYGEALFVFSFI	GVKGYGEAMFVFSFI	GVKGYGEANFVFSFI	GVKGYGEAPFVFSFI	GVKGYGEAQFVFSFI	GVKGYGEARFVFSFI	GVKGYGEASFVFSFI	GVKGYGEATFVFSFI	GVKGYGEAVFVFSFI	GVKGYGEAWFVFSFI	GVKGYGEAYFVFSFI		GVKGYGEAAFVFSFI	GVKGYGEACFVFSFI	GVKGYGEADFVFSFI	GVKGYGEAEFVFSFI	GVKGYGEAFFVFSFI	GVKGYGEAGFVFSFI	GVKGYGEAHFVFSFI	GVKGYGEAIFVFSFI	GVKGYGEAKFVFSFI	GVKGYGEALFVFSFI	GVKGYGEAMFVFSFI	GVKGYGEANFVFSFI	GVKGYGEAPFVFSFI	GVKGYGEAQFVFSFI	GVKGYGEARFVFSFI	GVKGYGEASFVFSFI	GVKGYGEATFVFSFI	GVKGYGEAVFVFSFI	GVKGYGEAWFVFSFI	GVKGYGEAYFVFSFI		GVKGYGEAAFVFSFI	GVKGYGEACFVFSFI	GVKGYGEADFVFSFI	GVKGYGEAEFVFSFI	GVKGYGEAFFVFSFI	GVKGYGEAGFVFSFI
8	G	GVKGYGEAEFVFSFI	GVKGYGECEFVFSFI	GVKGYGEDEFVFSFI	GVKGYGEEEFVFSFI	GVKGYGEFEFVFSFI	GVKGYGEGEFVFSFI	GVKGYGEHEFVFSFI	GVKGYGEIEFVFSFI	GVKGYGEKEFVFSFI	GVKGYGELEFVFSFI	GVKGYGEMEFVFSFI	GVKGYGENEFVFSFI	GVKGYGEPEFVFSFI	GVKGYGEQEFVFSFI	GVKGYGEREFVFSFI	GVKGYGESEFVFSFI	GVKGYGETEFVFSFI	GVKGYGEVEFVFSFI	GVKGYGEWEFVFSFI	GVKGYGEYEFVFSFI		GVKGYGEAEFVFSFI	GVKGYGECEFVFSFI	GVKGYGEDEFVFSFI	GVKGYGEEEFVFSFI	GVKGYGEFEFVFSFI	GVKGYGEGEFVFSFI	GVKGYGEHEFVFSFI	GVKGYGEIEFVFSFI	GVKGYGEKEFVFSFI	GVKGYGELEFVFSFI	GVKGYGEMEFVFSFI	GVKGYGENEFVFSFI	GVKGYGEPEFVFSFI	GVKGYGEQEFVFSFI	GVKGYGEREFVFSFI	GVKGYGESEFVFSFI	GVKGYGETEFVFSFI	GVKGYGEVEFVFSFI	GVKGYGEWEFVFSFI	GVKGYGEYEFVFSFI		GVKGYGEAEFVFSFI	GVKGYGECEFVFSFI	GVKGYGEDEFVFSFI	GVKGYGEEEFVFSFI	GVKGYGEFEFVFSFI	GVKGYGEGEFVFSFI
9	YPYDVPDYAG	GVKGYGAAEFVFSFI	GVKGYGCAEFVFSFI	GVKGYGDAEFVFSFI	GVKGYGEAEFVFSFI	GVKGYGFAEFVFSFI	GVKGYGGAEFVFSFI	GVKGYGHAEFVFSFI	GVKGYGIAEFVFSFI	GVKGYGKAEFVFSFI	GVKGYGLAEFVFSFI	GVKGYGMAEFVFSFI	GVKGYGNAEFVFSFI	GVKGYGPAEFVFSFI	GVKGYGQAEFVFSFI	GVKGYGRAEFVFSFI	GVKGYGSAEFVFSFI	GVKGYGTAEFVFSFI	GVKGYGVAEFVFSFI	GVKGYGWAEFVFSFI	GVKGYGYAEFVFSFI		GVKGYGAAEFVFSFI	GVKGYGCAEFVFSFI	GVKGYGDAEFVFSFI	GVKGYGEAEFVFSFI	GVKGYGFAEFVFSFI	GVKGYGGAEFVFSFI	GVKGYGHAEFVFSFI	GVKGYGIAEFVFSFI	GVKGYGKAEFVFSFI	GVKGYGLAEFVFSFI	GVKGYGMAEFVFSFI	GVKGYGNAEFVFSFI	GVKGYGPAEFVFSFI	GVKGYGQAEFVFSFI	GVKGYGRAEFVFSFI	GVKGYGSAEFVFSFI	GVKGYGTAEFVFSFI	GVKGYGVAEFVFSFI	GVKGYGWAEFVFSFI	GVKGYGYAEFVFSFI		GVKGYGAAEFVFSFI	GVKGYGCAEFVFSFI	GVKGYGDAEFVFSFI	GVKGYGEAEFVFSFI	GVKGYGFAEFVFSFI	GVKGYGGAEFVFSFI
10	G	GVKGYAEAEFVFSFI	GVKGYCEAEFVFSFI	GVKGYDEAEFVFSFI	GVKGYEEAEFVFSFI	GVKGYFEAEFVFSFI	GVKGYGEAEFVFSFI	GVKGYHEAEFVFSFI	GVKGYIEAEFVFSFI	GVKGYKEAEFVFSFI	GVKGYLEAEFVFSFI	GVKGYMEAEFVFSFI	GVKGYNEAEFVFSFI	GVKGYPEAEFVFSFI	GVKGYQEAEFVFSFI	GVKGYREAEFVFSFI	GVKGYSEAEFVFSFI	GVKGYTEAEFVFSFI	GVKGYVEAEFVFSFI	GVKGYWEAEFVFSFI	GVKGYYEAEFVFSFI		GVKGYAEAEFVFSFI	GVKGYCEAEFVFSFI	GVKGYDEAEFVFSFI	GVKGYEEAEFVFSFI	GVKGYFEAEFVFSFI	GVKGYGEAEFVFSFI	GVKGYHEAEFVFSFI	GVKGYIEAEFVFSFI	GVKGYKEAEFVFSFI	GVKGYLEAEFVFSFI	GVKGYMEAEFVFSFI	GVKGYNEAEFVFSFI	GVKGYPEAEFVFSFI	GVKGYQEAEFVFSFI	GVKGYREAEFVFSFI	GVKGYSEAEFVFSFI	GVKGYTEAEFVFSFI	GVKGYVEAEFVFSFI	GVKGYWEAEFVFSFI	GVKGYYEAEFVFSFI		GVKGYAEAEFVFSFI	GVKGYCEAEFVFSFI	GVKGYDEAEFVFSFI	GVKGYEEAEFVFSFI	GVKGYFEAEFVFSFI	GVKGYGEAEFVFSFI
11	YPYDVPDYAG	GVKGAGEAEFVFSFI	GVKGCGEAEFVFSFI	GVKGDGEAEFVFSFI	GVKGEGEAEFVFSFI	GVKGFGEAEFVFSFI	GVKGGGEAEFVFSFI	GVKGHGEAEFVFSFI	GVKGIGEAEFVFSFI	GVKGKGEAEFVFSFI	GVKGLGEAEFVFSFI	GVKGMGEAEFVFSFI	GVKGNGEAEFVFSFI	GVKGPGEAEFVFSFI	GVKGQGEAEFVFSFI	GVKGRGEAEFVFSFI	GVKGSGEAEFVFSFI	GVKGTGEAEFVFSFI	GVKGVGEAEFVFSFI	GVKGWGEAEFVFSFI	GVKGYGEAEFVFSFI		GVKGAGEAEFVFSFI	GVKGCGEAEFVFSFI	GVKGDGEAEFVFSFI	GVKGEGEAEFVFSFI	GVKGFGEAEFVFSFI	GVKGGGEAEFVFSFI	GVKGHGEAEFVFSFI	GVKGIGEAEFVFSFI	GVKGKGEAEFVFSFI	GVKGLGEAEFVFSFI	GVKGMGEAEFVFSFI	GVKGNGEAEFVFSFI	GVKGPGEAEFVFSFI	GVKGQGEAEFVFSFI	GVKGRGEAEFVFSFI	GVKGSGEAEFVFSFI	GVKGTGEAEFVFSFI	GVKGVGEAEFVFSFI	GVKGWGEAEFVFSFI	GVKGYGEAEFVFSFI		GVKGAGEAEFVFSFI	GVKGCGEAEFVFSFI	GVKGDGEAEFVFSFI	GVKGEGEAEFVFSFI	GVKGFGEAEFVFSFI	GVKGGGEAEFVFSFI
12	G	GVKAYGEAEFVFSFI	GVKCYGEAEFVFSFI	GVKDYGEAEFVFSFI	GVKEYGEAEFVFSFI	GVKFYGEAEFVFSFI	GVKGYGEAEFVFSFI	GVKHYGEAEFVFSFI	GVKIYGEAEFVFSFI	GVKKYGEAEFVFSFI	GVKLYGEAEFVFSFI	GVKMYGEAEFVFSFI	GVKNYGEAEFVFSFI	GVKPYGEAEFVFSFI	GVKQYGEAEFVFSFI	GVKRYGEAEFVFSFI	GVKSYGEAEFVFSFI	GVKTYGEAEFVFSFI	GVKVYGEAEFVFSFI	GVKWYGEAEFVFSFI	GVKYYGEAEFVFSFI		GVKAYGEAEFVFSFI	GVKCYGEAEFVFSFI	GVKDYGEAEFVFSFI	GVKEYGEAEFVFSFI	GVKFYGEAEFVFSFI	GVKGYGEAEFVFSFI	GVKHYGEAEFVFSFI	GVKIYGEAEFVFSFI	GVKKYGEAEFVFSFI	GVKLYGEAEFVFSFI	GVKMYGEAEFVFSFI	GVKNYGEAEFVFSFI	GVKPYGEAEFVFSFI	GVKQYGEAEFVFSFI	GVKRYGEAEFVFSFI	GVKSYGEAEFVFSFI	GVKTYGEAEFVFSFI	GVKVYGEAEFVFSFI	GVKWYGEAEFVFSFI	GVKYYGEAEFVFSFI		GVKAYGEAEFVFSFI	GVKCYGEAEFVFSFI	GVKDYGEAEFVFSFI	GVKEYGEAEFVFSFI	GVKFYGEAEFVFSFI	GVKGYGEAEFVFSFI
13	YPYDVPDYAG	GVAGYGEAEFVFSFI	GVCGYGEAEFVFSFI	GVDGYGEAEFVFSFI	GVEGYGEAEFVFSFI	GVFGYGEAEFVFSFI	GVGGYGEAEFVFSFI	GVHGYGEAEFVFSFI	GVIGYGEAEFVFSFI	GVKGYGEAEFVFSFI	GVLGYGEAEFVFSFI	GVMGYGEAEFVFSFI	GVNGYGEAEFVFSFI	GVPGYGEAEFVFSFI	GVQGYGEAEFVFSFI	GVRGYGEAEFVFSFI	GVSGYGEAEFVFSFI	GVTGYGEAEFVFSFI	GVVGYGEAEFVFSFI	GVWGYGEAEFVFSFI	GVYGYGEAEFVFSFI		GVAGYGEAEFVFSFI	GVCGYGEAEFVFSFI	GVDGYGEAEFVFSFI	GVEGYGEAEFVFSFI	GVFGYGEAEFVFSFI	GVGGYGEAEFVFSFI	GVHGYGEAEFVFSFI	GVIGYGEAEFVFSFI	GVKGYGEAEFVFSFI	GVLGYGEAEFVFSFI	GVMGYGEAEFVFSFI	GVNGYGEAEFVFSFI	GVPGYGEAEFVFSFI	GVQGYGEAEFVFSFI	GVRGYGEAEFVFSFI	GVSGYGEAEFVFSFI	GVTGYGEAEFVFSFI	GVVGYGEAEFVFSFI	GVWGYGEAEFVFSFI	GVYGYGEAEFVFSFI		GVAGYGEAEFVFSFI	GVCGYGEAEFVFSFI	GVDGYGEAEFVFSFI	GVEGYGEAEFVFSFI	GVFGYGEAEFVFSFI	GVGGYGEAEFVFSFI
14	G	GAKGYGEAEFVFSFI	GCKGYGEAEFVFSFI	GDKGYGEAEFVFSFI	GEKGYGEAEFVFSFI	GFKGYGEAEFVFSFI	GGKGYGEAEFVFSFI	GHKGYGEAEFVFSFI	GIKGYGEAEFVFSFI	GKKGYGEAEFVFSFI	GLKGYGEAEFVFSFI	GMKGYGEAEFVFSFI	GNKGYGEAEFVFSFI	GPKGYGEAEFVFSFI	GQKGYGEAEFVFSFI	GRKGYGEAEFVFSFI	GSKGYGEAEFVFSFI	GTKGYGEAEFVFSFI	GVKGYGEAEFVFSFI	GWKGYGEAEFVFSFI	GYKGYGEAEFVFSFI		GAKGYGEAEFVFSFI	GCKGYGEAEFVFSFI	GDKGYGEAEFVFSFI	GEKGYGEAEFVFSFI	GFKGYGEAEFVFSFI	GGKGYGEAEFVFSFI	GHKGYGEAEFVFSFI	GIKGYGEAEFVFSFI	GKKGYGEAEFVFSFI	GLKGYGEAEFVFSFI	GMKGYGEAEFVFSFI	GNKGYGEAEFVFSFI	GPKGYGEAEFVFSFI	GQKGYGEAEFVFSFI	GRKGYGEAEFVFSFI	GSKGYGEAEFVFSFI	GTKGYGEAEFVFSFI	GVKGYGEAEFVFSFI	GWKGYGEAEFVFSFI	GYKGYGEAEFVFSFI		GAKGYGEAEFVFSFI	GCKGYGEAEFVFSFI	GDKGYGEAEFVFSFI	GEKGYGEAEFVFSFI	GFKGYGEAEFVFSFI	GGKGYGEAEFVFSFI
15	YPYDVPDYAG	AVKGYGEAEFVFSFI	CVKGYGEAEFVFSFI	DVKGYGEAEFVFSFI	EVKGYGEAEFVFSFI	FVKGYGEAEFVFSFI	GVKGYGEAEFVFSFI	HVKGYGEAEFVFSFI	IVKGYGEAEFVFSFI	KVKGYGEAEFVFSFI	LVKGYGEAEFVFSFI	MVKGYGEAEFVFSFI	NVKGYGEAEFVFSFI	PVKGYGEAEFVFSFI	QVKGYGEAEFVFSFI	RVKGYGEAEFVFSFI	SVKGYGEAEFVFSFI	TVKGYGEAEFVFSFI	VVKGYGEAEFVFSFI	WVKGYGEAEFVFSFI	YVKGYGEAEFVFSFI		AVKGYGEAEFVFSFI	CVKGYGEAEFVFSFI	DVKGYGEAEFVFSFI	EVKGYGEAEFVFSFI	FVKGYGEAEFVFSFI	GVKGYGEAEFVFSFI	HVKGYGEAEFVFSFI	IVKGYGEAEFVFSFI	KVKGYGEAEFVFSFI	LVKGYGEAEFVFSFI	MVKGYGEAEFVFSFI	NVKGYGEAEFVFSFI	PVKGYGEAEFVFSFI	QVKGYGEAEFVFSFI	RVKGYGEAEFVFSFI	SVKGYGEAEFVFSFI	TVKGYGEAEFVFSFI	VVKGYGEAEFVFSFI	WVKGYGEAEFVFSFI	YVKGYGEAEFVFSFI		AVKGYGEAEFVFSFI	CVKGYGEAEFVFSFI	DVKGYGEAEFVFSFI	EVKGYGEAEFVFSFI	FVKGYGEAEFVFSFI	GVKGYGEAEFVFSFI
	YPYDVPDYAG	G	YPYDVPDYAG	G	YPYDVPDYAG	G	YPYDVPDYAG	G	YPYDVPDYAG	G	YPYDVPDYAG	G	YPYDVPDYAG	G	YPYDVPDYAG	G	YPYDVPDYAG	G	YPYDVPDYAG	G	YPYDVPDYAG	G	YPYDVPDYAG	G	YPYDVPDYAG	G	YPYDVPDYAG	G	YPYDVPDYAG	G	YPYDVPDYAG	G	YPYDVPDYAG	G	YPYDVPDYAG	G	YPYDVPDYAG	G	YPYDVPDYAG	G	YPYDVPDYAG	G	YPYDVPDYAG	G	YPYDVPDYAG	G	YPYDVPDYAG	G	YPYDVPDYAG
GST, 100 µg/ml		1	2	3	4	5	6	7	8	9	10	11	12	13	14	15	16	17	18	19	20	21	22	23	24	25	26	27	28	29	30	31	32	33	34	35	36	37	38	39	40	41	42	43	44	45	46	47	48
	YPYDVPDYAG	G	YPYDVPDYAG	G	YPYDVPDYAG	G	YPYDVPDYAG	G	YPYDVPDYAG	G	YPYDVPDYAG	G	YPYDVPDYAG	G	YPYDVPDYAG	G	YPYDVPDYAG	G	YPYDVPDYAG	G	YPYDVPDYAG	G	YPYDVPDYAG	G	YPYDVPDYAG	G	YPYDVPDYAG	G	YPYDVPDYAG	G	YPYDVPDYAG	G	YPYDVPDYAG	G	YPYDVPDYAG	G	YPYDVPDYAG	G	YPYDVPDYAG	G	YPYDVPDYAG	G	YPYDVPDYAG	G	YPYDVPDYAG	G	YPYDVPDYAG	G	YPYDVPDYAG
1	YPYDVPDYAG	GVKGYGEAEFVFSFA	GVKGYGEAEFVFSFC	GVKGYGEAEFVFSFD	GVKGYGEAEFVFSFE	GVKGYGEAEFVFSFF	GVKGYGEAEFVFSFG	GVKGYGEAEFVFSFH	GVKGYGEAEFVFSFI	GVKGYGEAEFVFSFK	GVKGYGEAEFVFSFL	GVKGYGEAEFVFSFM	GVKGYGEAEFVFSFN	GVKGYGEAEFVFSFP	GVKGYGEAEFVFSFQ	GVKGYGEAEFVFSFR	GVKGYGEAEFVFSFS	GVKGYGEAEFVFSFT	GVKGYGEAEFVFSFV	GVKGYGEAEFVFSFW	GVKGYGEAEFVFSFY		GVKGYGEAEFVFSFA	GVKGYGEAEFVFSFC	GVKGYGEAEFVFSFD	GVKGYGEAEFVFSFE	GVKGYGEAEFVFSFF	GVKGYGEAEFVFSFG	GVKGYGEAEFVFSFH	GVKGYGEAEFVFSFI	GVKGYGEAEFVFSFK	GVKGYGEAEFVFSFL	GVKGYGEAEFVFSFM	GVKGYGEAEFVFSFN	GVKGYGEAEFVFSFP	GVKGYGEAEFVFSFQ	GVKGYGEAEFVFSFR	GVKGYGEAEFVFSFS	GVKGYGEAEFVFSFT	GVKGYGEAEFVFSFV	GVKGYGEAEFVFSFW	GVKGYGEAEFVFSFY		GVKGYGEAEFVFSFA	GVKGYGEAEFVFSFC	GVKGYGEAEFVFSFD	GVKGYGEAEFVFSFE	GVKGYGEAEFVFSFF	GVKGYGEAEFVFSFG
2	G	GVKGYGEAEFVFSAI	GVKGYGEAEFVFSCI	GVKGYGEAEFVFSDI	GVKGYGEAEFVFSEI	GVKGYGEAEFVFSFI	GVKGYGEAEFVFSGI	GVKGYGEAEFVFSHI	GVKGYGEAEFVFSII	GVKGYGEAEFVFSKI	GVKGYGEAEFVFSLI	GVKGYGEAEFVFSMI	GVKGYGEAEFVFSNI	GVKGYGEAEFVFSPI	GVKGYGEAEFVFSQI	GVKGYGEAEFVFSRI	GVKGYGEAEFVFSSI	GVKGYGEAEFVFSTI	GVKGYGEAEFVFSVI	GVKGYGEAEFVFSWI	GVKGYGEAEFVFSYI		GVKGYGEAEFVFSAI	GVKGYGEAEFVFSCI	GVKGYGEAEFVFSDI	GVKGYGEAEFVFSEI	GVKGYGEAEFVFSFI	GVKGYGEAEFVFSGI	GVKGYGEAEFVFSHI	GVKGYGEAEFVFSII	GVKGYGEAEFVFSKI	GVKGYGEAEFVFSLI	GVKGYGEAEFVFSMI	GVKGYGEAEFVFSNI	GVKGYGEAEFVFSPI	GVKGYGEAEFVFSQI	GVKGYGEAEFVFSRI	GVKGYGEAEFVFSSI	GVKGYGEAEFVFSTI	GVKGYGEAEFVFSVI	GVKGYGEAEFVFSWI	GVKGYGEAEFVFSYI		GVKGYGEAEFVFSAI	GVKGYGEAEFVFSCI	GVKGYGEAEFVFSDI	GVKGYGEAEFVFSEI	GVKGYGEAEFVFSFI	GVKGYGEAEFVFSGI
3	YPYDVPDYAG	GVKGYGEAEFVFAFI	GVKGYGEAEFVFCFI	GVKGYGEAEFVFDFI	GVKGYGEAEFVFEFI	GVKGYGEAEFVFFFI	GVKGYGEAEFVFGFI	GVKGYGEAEFVFHFI	GVKGYGEAEFVFIFI	GVKGYGEAEFVFKFI	GVKGYGEAEFVFLFI	GVKGYGEAEFVFMFI	GVKGYGEAEFVFNFI	GVKGYGEAEFVFPFI	GVKGYGEAEFVFQFI	GVKGYGEAEFVFRFI	GVKGYGEAEFVFSFI	GVKGYGEAEFVFTFI	GVKGYGEAEFVFVFI	GVKGYGEAEFVFWFI	GVKGYGEAEFVFYFI		GVKGYGEAEFVFAFI	GVKGYGEAEFVFCFI	GVKGYGEAEFVFDFI	GVKGYGEAEFVFEFI	GVKGYGEAEFVFFFI	GVKGYGEAEFVFGFI	GVKGYGEAEFVFHFI	GVKGYGEAEFVFIFI	GVKGYGEAEFVFKFI	GVKGYGEAEFVFLFI	GVKGYGEAEFVFMFI	GVKGYGEAEFVFNFI	GVKGYGEAEFVFPFI	GVKGYGEAEFVFQFI	GVKGYGEAEFVFRFI	GVKGYGEAEFVFSFI	GVKGYGEAEFVFTFI	GVKGYGEAEFVFVFI	GVKGYGEAEFVFWFI	GVKGYGEAEFVFYFI		GVKGYGEAEFVFAFI	GVKGYGEAEFVFCFI	GVKGYGEAEFVFDFI	GVKGYGEAEFVFEFI	GVKGYGEAEFVFFFI	GVKGYGEAEFVFGFI
4	G	GVKGYGEAEFVASFI	GVKGYGEAEFVCSFI	GVKGYGEAEFVDSFI	GVKGYGEAEFVESFI	GVKGYGEAEFVFSFI	GVKGYGEAEFVGSFI	GVKGYGEAEFVHSFI	GVKGYGEAEFVISFI	GVKGYGEAEFVKSFI	GVKGYGEAEFVLSFI	GVKGYGEAEFVMSFI	GVKGYGEAEFVNSFI	GVKGYGEAEFVPSFI	GVKGYGEAEFVQSFI	GVKGYGEAEFVRSFI	GVKGYGEAEFVSSFI	GVKGYGEAEFVTSFI	GVKGYGEAEFVVSFI	GVKGYGEAEFVWSFI	GVKGYGEAEFVYSFI		GVKGYGEAEFVASFI	GVKGYGEAEFVCSFI	GVKGYGEAEFVDSFI	GVKGYGEAEFVESFI	GVKGYGEAEFVFSFI	GVKGYGEAEFVGSFI	GVKGYGEAEFVHSFI	GVKGYGEAEFVISFI	GVKGYGEAEFVKSFI	GVKGYGEAEFVLSFI	GVKGYGEAEFVMSFI	GVKGYGEAEFVNSFI	GVKGYGEAEFVPSFI	GVKGYGEAEFVQSFI	GVKGYGEAEFVRSFI	GVKGYGEAEFVSSFI	GVKGYGEAEFVTSFI	GVKGYGEAEFVVSFI	GVKGYGEAEFVWSFI	GVKGYGEAEFVYSFI		GVKGYGEAEFVASFI	GVKGYGEAEFVCSFI	GVKGYGEAEFVDSFI	GVKGYGEAEFVESFI	GVKGYGEAEFVFSFI	GVKGYGEAEFVGSFI
5	YPYDVPDYAG	GVKGYGEAEFAFSFI	GVKGYGEAEFCFSFI	GVKGYGEAEFDFSFI	GVKGYGEAEFEFSFI	GVKGYGEAEFFFSFI	GVKGYGEAEFGFSFI	GVKGYGEAEFHFSFI	GVKGYGEAEFIFSFI	GVKGYGEAEFKFSFI	GVKGYGEAEFLFSFI	GVKGYGEAEFMFSFI	GVKGYGEAEFNFSFI	GVKGYGEAEFPFSFI	GVKGYGEAEFQFSFI	GVKGYGEAEFRFSFI	GVKGYGEAEFSFSFI	GVKGYGEAEFTFSFI	GVKGYGEAEFVFSFI	GVKGYGEAEFWFSFI	GVKGYGEAEFYFSFI		GVKGYGEAEFAFSFI	GVKGYGEAEFCFSFI	GVKGYGEAEFDFSFI	GVKGYGEAEFEFSFI	GVKGYGEAEFFFSFI	GVKGYGEAEFGFSFI	GVKGYGEAEFHFSFI	GVKGYGEAEFIFSFI	GVKGYGEAEFKFSFI	GVKGYGEAEFLFSFI	GVKGYGEAEFMFSFI	GVKGYGEAEFNFSFI	GVKGYGEAEFPFSFI	GVKGYGEAEFQFSFI	GVKGYGEAEFRFSFI	GVKGYGEAEFSFSFI	GVKGYGEAEFTFSFI	GVKGYGEAEFVFSFI	GVKGYGEAEFWFSFI	GVKGYGEAEFYFSFI		GVKGYGEAEFAFSFI	GVKGYGEAEFCFSFI	GVKGYGEAEFDFSFI	GVKGYGEAEFEFSFI	GVKGYGEAEFFFSFI	GVKGYGEAEFGFSFI
6	G	GVKGYGEAEAVFSFI	GVKGYGEAECVFSFI	GVKGYGEAEDVFSFI	GVKGYGEAEEVFSFI	GVKGYGEAEFVFSFI	GVKGYGEAEGVFSFI	GVKGYGEAEHVFSFI	GVKGYGEAEIVFSFI	GVKGYGEAEKVFSFI	GVKGYGEAELVFSFI	GVKGYGEAEMVFSFI	GVKGYGEAENVFSFI	GVKGYGEAEPVFSFI	GVKGYGEAEQVFSFI	GVKGYGEAERVFSFI	GVKGYGEAESVFSFI	GVKGYGEAETVFSFI	GVKGYGEAEVVFSFI	GVKGYGEAEWVFSFI	GVKGYGEAEYVFSFI		GVKGYGEAEAVFSFI	GVKGYGEAECVFSFI	GVKGYGEAEDVFSFI	GVKGYGEAEEVFSFI	GVKGYGEAEFVFSFI	GVKGYGEAEGVFSFI	GVKGYGEAEHVFSFI	GVKGYGEAEIVFSFI	GVKGYGEAEKVFSFI	GVKGYGEAELVFSFI	GVKGYGEAEMVFSFI	GVKGYGEAENVFSFI	GVKGYGEAEPVFSFI	GVKGYGEAEQVFSFI	GVKGYGEAERVFSFI	GVKGYGEAESVFSFI	GVKGYGEAETVFSFI	GVKGYGEAEVVFSFI	GVKGYGEAEWVFSFI	GVKGYGEAEYVFSFI		GVKGYGEAEAVFSFI	GVKGYGEAECVFSFI	GVKGYGEAEDVFSFI	GVKGYGEAEEVFSFI	GVKGYGEAEFVFSFI	GVKGYGEAEGVFSFI
7	YPYDVPDYAG	GVKGYGEAAFVFSFI	GVKGYGEACFVFSFI	GVKGYGEADFVFSFI	GVKGYGEAEFVFSFI	GVKGYGEAFFVFSFI	GVKGYGEAGFVFSFI	GVKGYGEAHFVFSFI	GVKGYGEAIFVFSFI	GVKGYGEAKFVFSFI	GVKGYGEALFVFSFI	GVKGYGEAMFVFSFI	GVKGYGEANFVFSFI	GVKGYGEAPFVFSFI	GVKGYGEAQFVFSFI	GVKGYGEARFVFSFI	GVKGYGEASFVFSFI	GVKGYGEATFVFSFI	GVKGYGEAVFVFSFI	GVKGYGEAWFVFSFI	GVKGYGEAYFVFSFI		GVKGYGEAAFVFSFI	GVKGYGEACFVFSFI	GVKGYGEADFVFSFI	GVKGYGEAEFVFSFI	GVKGYGEAFFVFSFI	GVKGYGEAGFVFSFI	GVKGYGEAHFVFSFI	GVKGYGEAIFVFSFI	GVKGYGEAKFVFSFI	GVKGYGEALFVFSFI	GVKGYGEAMFVFSFI	GVKGYGEANFVFSFI	GVKGYGEAPFVFSFI	GVKGYGEAQFVFSFI	GVKGYGEARFVFSFI	GVKGYGEASFVFSFI	GVKGYGEATFVFSFI	GVKGYGEAVFVFSFI	GVKGYGEAWFVFSFI	GVKGYGEAYFVFSFI		GVKGYGEAAFVFSFI	GVKGYGEACFVFSFI	GVKGYGEADFVFSFI	GVKGYGEAEFVFSFI	GVKGYGEAFFVFSFI	GVKGYGEAGFVFSFI
8	G	GVKGYGEAEFVFSFI	GVKGYGECEFVFSFI	GVKGYGEDEFVFSFI	GVKGYGEEEFVFSFI	GVKGYGEFEFVFSFI	GVKGYGEGEFVFSFI	GVKGYGEHEFVFSFI	GVKGYGEIEFVFSFI	GVKGYGEKEFVFSFI	GVKGYGELEFVFSFI	GVKGYGEMEFVFSFI	GVKGYGENEFVFSFI	GVKGYGEPEFVFSFI	GVKGYGEQEFVFSFI	GVKGYGEREFVFSFI	GVKGYGESEFVFSFI	GVKGYGETEFVFSFI	GVKGYGEVEFVFSFI	GVKGYGEWEFVFSFI	GVKGYGEYEFVFSFI		GVKGYGEAEFVFSFI	GVKGYGECEFVFSFI	GVKGYGEDEFVFSFI	GVKGYGEEEFVFSFI	GVKGYGEFEFVFSFI	GVKGYGEGEFVFSFI	GVKGYGEHEFVFSFI	GVKGYGEIEFVFSFI	GVKGYGEKEFVFSFI	GVKGYGELEFVFSFI	GVKGYGEMEFVFSFI	GVKGYGENEFVFSFI	GVKGYGEPEFVFSFI	GVKGYGEQEFVFSFI	GVKGYGEREFVFSFI	GVKGYGESEFVFSFI	GVKGYGETEFVFSFI	GVKGYGEVEFVFSFI	GVKGYGEWEFVFSFI	GVKGYGEYEFVFSFI		GVKGYGEAEFVFSFI	GVKGYGECEFVFSFI	GVKGYGEDEFVFSFI	GVKGYGEEEFVFSFI	GVKGYGEFEFVFSFI	GVKGYGEGEFVFSFI
9	YPYDVPDYAG	GVKGYGAAEFVFSFI	GVKGYGCAEFVFSFI	GVKGYGDAEFVFSFI	GVKGYGEAEFVFSFI	GVKGYGFAEFVFSFI	GVKGYGGAEFVFSFI	GVKGYGHAEFVFSFI	GVKGYGIAEFVFSFI	GVKGYGKAEFVFSFI	GVKGYGLAEFVFSFI	GVKGYGMAEFVFSFI	GVKGYGNAEFVFSFI	GVKGYGPAEFVFSFI	GVKGYGQAEFVFSFI	GVKGYGRAEFVFSFI	GVKGYGSAEFVFSFI	GVKGYGTAEFVFSFI	GVKGYGVAEFVFSFI	GVKGYGWAEFVFSFI	GVKGYGYAEFVFSFI		GVKGYGAAEFVFSFI	GVKGYGCAEFVFSFI	GVKGYGDAEFVFSFI	GVKGYGEAEFVFSFI	GVKGYGFAEFVFSFI	GVKGYGGAEFVFSFI	GVKGYGHAEFVFSFI	GVKGYGIAEFVFSFI	GVKGYGKAEFVFSFI	GVKGYGLAEFVFSFI	GVKGYGMAEFVFSFI	GVKGYGNAEFVFSFI	GVKGYGPAEFVFSFI	GVKGYGQAEFVFSFI	GVKGYGRAEFVFSFI	GVKGYGSAEFVFSFI	GVKGYGTAEFVFSFI	GVKGYGVAEFVFSFI	GVKGYGWAEFVFSFI	GVKGYGYAEFVFSFI		GVKGYGAAEFVFSFI	GVKGYGCAEFVFSFI	GVKGYGDAEFVFSFI	GVKGYGEAEFVFSFI	GVKGYGFAEFVFSFI	GVKGYGGAEFVFSFI
10	G	GVKGYAEAEFVFSFI	GVKGYCEAEFVFSFI	GVKGYDEAEFVFSFI	GVKGYEEAEFVFSFI	GVKGYFEAEFVFSFI	GVKGYGEAEFVFSFI	GVKGYHEAEFVFSFI	GVKGYIEAEFVFSFI	GVKGYKEAEFVFSFI	GVKGYLEAEFVFSFI	GVKGYMEAEFVFSFI	GVKGYNEAEFVFSFI	GVKGYPEAEFVFSFI	GVKGYQEAEFVFSFI	GVKGYREAEFVFSFI	GVKGYSEAEFVFSFI	GVKGYTEAEFVFSFI	GVKGYVEAEFVFSFI	GVKGYWEAEFVFSFI	GVKGYYEAEFVFSFI		GVKGYAEAEFVFSFI	GVKGYCEAEFVFSFI	GVKGYDEAEFVFSFI	GVKGYEEAEFVFSFI	GVKGYFEAEFVFSFI	GVKGYGEAEFVFSFI	GVKGYHEAEFVFSFI	GVKGYIEAEFVFSFI	GVKGYKEAEFVFSFI	GVKGYLEAEFVFSFI	GVKGYMEAEFVFSFI	GVKGYNEAEFVFSFI	GVKGYPEAEFVFSFI	GVKGYQEAEFVFSFI	GVKGYREAEFVFSFI	GVKGYSEAEFVFSFI	GVKGYTEAEFVFSFI	GVKGYVEAEFVFSFI	GVKGYWEAEFVFSFI	GVKGYYEAEFVFSFI		GVKGYAEAEFVFSFI	GVKGYCEAEFVFSFI	GVKGYDEAEFVFSFI	GVKGYEEAEFVFSFI	GVKGYFEAEFVFSFI	GVKGYGEAEFVFSFI
11	YPYDVPDYAG	GVKGAGEAEFVFSFI	GVKGCGEAEFVFSFI	GVKGDGEAEFVFSFI	GVKGEGEAEFVFSFI	GVKGFGEAEFVFSFI	GVKGGGEAEFVFSFI	GVKGHGEAEFVFSFI	GVKGIGEAEFVFSFI	GVKGKGEAEFVFSFI	GVKGLGEAEFVFSFI	GVKGMGEAEFVFSFI	GVKGNGEAEFVFSFI	GVKGPGEAEFVFSFI	GVKGQGEAEFVFSFI	GVKGRGEAEFVFSFI	GVKGSGEAEFVFSFI	GVKGTGEAEFVFSFI	GVKGVGEAEFVFSFI	GVKGWGEAEFVFSFI	GVKGYGEAEFVFSFI		GVKGAGEAEFVFSFI	GVKGCGEAEFVFSFI	GVKGDGEAEFVFSFI	GVKGEGEAEFVFSFI	GVKGFGEAEFVFSFI	GVKGGGEAEFVFSFI	GVKGHGEAEFVFSFI	GVKGIGEAEFVFSFI	GVKGKGEAEFVFSFI	GVKGLGEAEFVFSFI	GVKGMGEAEFVFSFI	GVKGNGEAEFVFSFI	GVKGPGEAEFVFSFI	GVKGQGEAEFVFSFI	GVKGRGEAEFVFSFI	GVKGSGEAEFVFSFI	GVKGTGEAEFVFSFI	GVKGVGEAEFVFSFI	GVKGWGEAEFVFSFI	GVKGYGEAEFVFSFI		GVKGAGEAEFVFSFI	GVKGCGEAEFVFSFI	GVKGDGEAEFVFSFI	GVKGEGEAEFVFSFI	GVKGFGEAEFVFSFI	GVKGGGEAEFVFSFI
12	G	GVKAYGEAEFVFSFI	GVKCYGEAEFVFSFI	GVKDYGEAEFVFSFI	GVKEYGEAEFVFSFI	GVKFYGEAEFVFSFI	GVKGYGEAEFVFSFI	GVKHYGEAEFVFSFI	GVKIYGEAEFVFSFI	GVKKYGEAEFVFSFI	GVKLYGEAEFVFSFI	GVKMYGEAEFVFSFI	GVKNYGEAEFVFSFI	GVKPYGEAEFVFSFI	GVKQYGEAEFVFSFI	GVKRYGEAEFVFSFI	GVKSYGEAEFVFSFI	GVKTYGEAEFVFSFI	GVKVYGEAEFVFSFI	GVKWYGEAEFVFSFI	GVKYYGEAEFVFSFI		GVKAYGEAEFVFSFI	GVKCYGEAEFVFSFI	GVKDYGEAEFVFSFI	GVKEYGEAEFVFSFI	GVKFYGEAEFVFSFI	GVKGYGEAEFVFSFI	GVKHYGEAEFVFSFI	GVKIYGEAEFVFSFI	GVKKYGEAEFVFSFI	GVKLYGEAEFVFSFI	GVKMYGEAEFVFSFI	GVKNYGEAEFVFSFI	GVKPYGEAEFVFSFI	GVKQYGEAEFVFSFI	GVKRYGEAEFVFSFI	GVKSYGEAEFVFSFI	GVKTYGEAEFVFSFI	GVKVYGEAEFVFSFI	GVKWYGEAEFVFSFI	GVKYYGEAEFVFSFI		GVKAYGEAEFVFSFI	GVKCYGEAEFVFSFI	GVKDYGEAEFVFSFI	GVKEYGEAEFVFSFI	GVKFYGEAEFVFSFI	GVKGYGEAEFVFSFI
13	YPYDVPDYAG	GVAGYGEAEFVFSFI	GVCGYGEAEFVFSFI	GVDGYGEAEFVFSFI	GVEGYGEAEFVFSFI	GVFGYGEAEFVFSFI	GVGGYGEAEFVFSFI	GVHGYGEAEFVFSFI	GVIGYGEAEFVFSFI	GVKGYGEAEFVFSFI	GVLGYGEAEFVFSFI	GVMGYGEAEFVFSFI	GVNGYGEAEFVFSFI	GVPGYGEAEFVFSFI	GVQGYGEAEFVFSFI	GVRGYGEAEFVFSFI	GVSGYGEAEFVFSFI	GVTGYGEAEFVFSFI	GVVGYGEAEFVFSFI	GVWGYGEAEFVFSFI	GVYGYGEAEFVFSFI		GVAGYGEAEFVFSFI	GVCGYGEAEFVFSFI	GVDGYGEAEFVFSFI	GVEGYGEAEFVFSFI	GVFGYGEAEFVFSFI	GVGGYGEAEFVFSFI	GVHGYGEAEFVFSFI	GVIGYGEAEFVFSFI	GVKGYGEAEFVFSFI	GVLGYGEAEFVFSFI	GVMGYGEAEFVFSFI	GVNGYGEAEFVFSFI	GVPGYGEAEFVFSFI	GVQGYGEAEFVFSFI	GVRGYGEAEFVFSFI	GVSGYGEAEFVFSFI	GVTGYGEAEFVFSFI	GVVGYGEAEFVFSFI	GVWGYGEAEFVFSFI	GVYGYGEAEFVFSFI		GVAGYGEAEFVFSFI	GVCGYGEAEFVFSFI	GVDGYGEAEFVFSFI	GVEGYGEAEFVFSFI	GVFGYGEAEFVFSFI	GVGGYGEAEFVFSFI
14	G	GAKGYGEAEFVFSFI	GCKGYGEAEFVFSFI	GDKGYGEAEFVFSFI	GEKGYGEAEFVFSFI	GFKGYGEAEFVFSFI	GGKGYGEAEFVFSFI	GHKGYGEAEFVFSFI	GIKGYGEAEFVFSFI	GKKGYGEAEFVFSFI	GLKGYGEAEFVFSFI	GMKGYGEAEFVFSFI	GNKGYGEAEFVFSFI	GPKGYGEAEFVFSFI	GQKGYGEAEFVFSFI	GRKGYGEAEFVFSFI	GSKGYGEAEFVFSFI	GTKGYGEAEFVFSFI	GVKGYGEAEFVFSFI	GWKGYGEAEFVFSFI	GYKGYGEAEFVFSFI		GAKGYGEAEFVFSFI	GCKGYGEAEFVFSFI	GDKGYGEAEFVFSFI	GEKGYGEAEFVFSFI	GFKGYGEAEFVFSFI	GGKGYGEAEFVFSFI	GHKGYGEAEFVFSFI	GIKGYGEAEFVFSFI	GKKGYGEAEFVFSFI	GLKGYGEAEFVFSFI	GMKGYGEAEFVFSFI	GNKGYGEAEFVFSFI	GPKGYGEAEFVFSFI	GQKGYGEAEFVFSFI	GRKGYGEAEFVFSFI	GSKGYGEAEFVFSFI	GTKGYGEAEFVFSFI	GVKGYGEAEFVFSFI	GWKGYGEAEFVFSFI	GYKGYGEAEFVFSFI		GAKGYGEAEFVFSFI	GCKGYGEAEFVFSFI	GDKGYGEAEFVFSFI	GEKGYGEAEFVFSFI	GFKGYGEAEFVFSFI	GGKGYGEAEFVFSFI
15	YPYDVPDYAG	AVKGYGEAEFVFSFI	CVKGYGEAEFVFSFI	DVKGYGEAEFVFSFI	EVKGYGEAEFVFSFI	FVKGYGEAEFVFSFI	GVKGYGEAEFVFSFI	HVKGYGEAEFVFSFI	IVKGYGEAEFVFSFI	KVKGYGEAEFVFSFI	LVKGYGEAEFVFSFI	MVKGYGEAEFVFSFI	NVKGYGEAEFVFSFI	PVKGYGEAEFVFSFI	QVKGYGEAEFVFSFI	RVKGYGEAEFVFSFI	SVKGYGEAEFVFSFI	TVKGYGEAEFVFSFI	VVKGYGEAEFVFSFI	WVKGYGEAEFVFSFI	YVKGYGEAEFVFSFI		AVKGYGEAEFVFSFI	CVKGYGEAEFVFSFI	DVKGYGEAEFVFSFI	EVKGYGEAEFVFSFI	FVKGYGEAEFVFSFI	GVKGYGEAEFVFSFI	HVKGYGEAEFVFSFI	IVKGYGEAEFVFSFI	KVKGYGEAEFVFSFI	LVKGYGEAEFVFSFI	MVKGYGEAEFVFSFI	NVKGYGEAEFVFSFI	PVKGYGEAEFVFSFI	QVKGYGEAEFVFSFI	RVKGYGEAEFVFSFI	SVKGYGEAEFVFSFI	TVKGYGEAEFVFSFI	VVKGYGEAEFVFSFI	WVKGYGEAEFVFSFI	YVKGYGEAEFVFSFI		AVKGYGEAEFVFSFI	CVKGYGEAEFVFSFI	DVKGYGEAEFVFSFI	EVKGYGEAEFVFSFI	FVKGYGEAEFVFSFI	GVKGYGEAEFVFSFI
	YPYDVPDYAG	G	YPYDVPDYAG	G	YPYDVPDYAG	G	YPYDVPDYAG	G	YPYDVPDYAG	G	YPYDVPDYAG	G	YPYDVPDYAG	G	YPYDVPDYAG	G	YPYDVPDYAG	G	YPYDVPDYAG	G	YPYDVPDYAG	G	YPYDVPDYAG	G	YPYDVPDYAG	G	YPYDVPDYAG	G	YPYDVPDYAG	G	YPYDVPDYAG	G	YPYDVPDYAG	G	YPYDVPDYAG	G	YPYDVPDYAG	G	YPYDVPDYAG	G	YPYDVPDYAG	G	YPYDVPDYAG	G	YPYDVPDYAG	G	YPYDVPDYAG	G	YPYDVPDYAG
GST, 500 µg/ml		1	2	3	4	5	6	7	8	9	10	11	12	13	14	15	16	17	18	19	20	21	22	23	24	25	26	27	28	29	30	31	32	33	34	35	36	37	38	39	40	41	42	43	44	45	46	47	48
	YPYDVPDYAG	G	YPYDVPDYAG	G	YPYDVPDYAG	G	YPYDVPDYAG	G	YPYDVPDYAG	G	YPYDVPDYAG	G	YPYDVPDYAG	G	YPYDVPDYAG	G	YPYDVPDYAG	G	YPYDVPDYAG	G	YPYDVPDYAG	G	YPYDVPDYAG	G	YPYDVPDYAG	G	YPYDVPDYAG	G	YPYDVPDYAG	G	YPYDVPDYAG	G	YPYDVPDYAG	G	YPYDVPDYAG	G	YPYDVPDYAG	G	YPYDVPDYAG	G	YPYDVPDYAG	G	YPYDVPDYAG	G	YPYDVPDYAG	G	YPYDVPDYAG	G	YPYDVPDYAG
1	YPYDVPDYAG	GVKGYGEAEFVFSFA	GVKGYGEAEFVFSFC	GVKGYGEAEFVFSFD	GVKGYGEAEFVFSFE	GVKGYGEAEFVFSFF	GVKGYGEAEFVFSFG	GVKGYGEAEFVFSFH	GVKGYGEAEFVFSFI	GVKGYGEAEFVFSFK	GVKGYGEAEFVFSFL	GVKGYGEAEFVFSFM	GVKGYGEAEFVFSFN	GVKGYGEAEFVFSFP	GVKGYGEAEFVFSFQ	GVKGYGEAEFVFSFR	GVKGYGEAEFVFSFS	GVKGYGEAEFVFSFT	GVKGYGEAEFVFSFV	GVKGYGEAEFVFSFW	GVKGYGEAEFVFSFY		GVKGYGEAEFVFSFA	GVKGYGEAEFVFSFC	GVKGYGEAEFVFSFD	GVKGYGEAEFVFSFE	GVKGYGEAEFVFSFF	GVKGYGEAEFVFSFG	GVKGYGEAEFVFSFH	GVKGYGEAEFVFSFI	GVKGYGEAEFVFSFK	GVKGYGEAEFVFSFL	GVKGYGEAEFVFSFM	GVKGYGEAEFVFSFN	GVKGYGEAEFVFSFP	GVKGYGEAEFVFSFQ	GVKGYGEAEFVFSFR	GVKGYGEAEFVFSFS	GVKGYGEAEFVFSFT	GVKGYGEAEFVFSFV	GVKGYGEAEFVFSFW	GVKGYGEAEFVFSFY		GVKGYGEAEFVFSFA	GVKGYGEAEFVFSFC	GVKGYGEAEFVFSFD	GVKGYGEAEFVFSFE	GVKGYGEAEFVFSFF	GVKGYGEAEFVFSFG
2	G	GVKGYGEAEFVFSAI	GVKGYGEAEFVFSCI	GVKGYGEAEFVFSDI	GVKGYGEAEFVFSEI	GVKGYGEAEFVFSFI	GVKGYGEAEFVFSGI	GVKGYGEAEFVFSHI	GVKGYGEAEFVFSII	GVKGYGEAEFVFSKI	GVKGYGEAEFVFSLI	GVKGYGEAEFVFSMI	GVKGYGEAEFVFSNI	GVKGYGEAEFVFSPI	GVKGYGEAEFVFSQI	GVKGYGEAEFVFSRI	GVKGYGEAEFVFSSI	GVKGYGEAEFVFSTI	GVKGYGEAEFVFSVI	GVKGYGEAEFVFSWI	GVKGYGEAEFVFSYI		GVKGYGEAEFVFSAI	GVKGYGEAEFVFSCI	GVKGYGEAEFVFSDI	GVKGYGEAEFVFSEI	GVKGYGEAEFVFSFI	GVKGYGEAEFVFSGI	GVKGYGEAEFVFSHI	GVKGYGEAEFVFSII	GVKGYGEAEFVFSKI	GVKGYGEAEFVFSLI	GVKGYGEAEFVFSMI	GVKGYGEAEFVFSNI	GVKGYGEAEFVFSPI	GVKGYGEAEFVFSQI	GVKGYGEAEFVFSRI	GVKGYGEAEFVFSSI	GVKGYGEAEFVFSTI	GVKGYGEAEFVFSVI	GVKGYGEAEFVFSWI	GVKGYGEAEFVFSYI		GVKGYGEAEFVFSAI	GVKGYGEAEFVFSCI	GVKGYGEAEFVFSDI	GVKGYGEAEFVFSEI	GVKGYGEAEFVFSFI	GVKGYGEAEFVFSGI
3	YPYDVPDYAG	GVKGYGEAEFVFAFI	GVKGYGEAEFVFCFI	GVKGYGEAEFVFDFI	GVKGYGEAEFVFEFI	GVKGYGEAEFVFFFI	GVKGYGEAEFVFGFI	GVKGYGEAEFVFHFI	GVKGYGEAEFVFIFI	GVKGYGEAEFVFKFI	GVKGYGEAEFVFLFI	GVKGYGEAEFVFMFI	GVKGYGEAEFVFNFI	GVKGYGEAEFVFPFI	GVKGYGEAEFVFQFI	GVKGYGEAEFVFRFI	GVKGYGEAEFVFSFI	GVKGYGEAEFVFTFI	GVKGYGEAEFVFVFI	GVKGYGEAEFVFWFI	GVKGYGEAEFVFYFI		GVKGYGEAEFVFAFI	GVKGYGEAEFVFCFI	GVKGYGEAEFVFDFI	GVKGYGEAEFVFEFI	GVKGYGEAEFVFFFI	GVKGYGEAEFVFGFI	GVKGYGEAEFVFHFI	GVKGYGEAEFVFIFI	GVKGYGEAEFVFKFI	GVKGYGEAEFVFLFI	GVKGYGEAEFVFMFI	GVKGYGEAEFVFNFI	GVKGYGEAEFVFPFI	GVKGYGEAEFVFQFI	GVKGYGEAEFVFRFI	GVKGYGEAEFVFSFI	GVKGYGEAEFVFTFI	GVKGYGEAEFVFVFI	GVKGYGEAEFVFWFI	GVKGYGEAEFVFYFI		GVKGYGEAEFVFAFI	GVKGYGEAEFVFCFI	GVKGYGEAEFVFDFI	GVKGYGEAEFVFEFI	GVKGYGEAEFVFFFI	GVKGYGEAEFVFGFI
4	G	GVKGYGEAEFVASFI	GVKGYGEAEFVCSFI	GVKGYGEAEFVDSFI	GVKGYGEAEFVESFI	GVKGYGEAEFVFSFI	GVKGYGEAEFVGSFI	GVKGYGEAEFVHSFI	GVKGYGEAEFVISFI	GVKGYGEAEFVKSFI	GVKGYGEAEFVLSFI	GVKGYGEAEFVMSFI	GVKGYGEAEFVNSFI	GVKGYGEAEFVPSFI	GVKGYGEAEFVQSFI	GVKGYGEAEFVRSFI	GVKGYGEAEFVSSFI	GVKGYGEAEFVTSFI	GVKGYGEAEFVVSFI	GVKGYGEAEFVWSFI	GVKGYGEAEFVYSFI		GVKGYGEAEFVASFI	GVKGYGEAEFVCSFI	GVKGYGEAEFVDSFI	GVKGYGEAEFVESFI	GVKGYGEAEFVFSFI	GVKGYGEAEFVGSFI	GVKGYGEAEFVHSFI	GVKGYGEAEFVISFI	GVKGYGEAEFVKSFI	GVKGYGEAEFVLSFI	GVKGYGEAEFVMSFI	GVKGYGEAEFVNSFI	GVKGYGEAEFVPSFI	GVKGYGEAEFVQSFI	GVKGYGEAEFVRSFI	GVKGYGEAEFVSSFI	GVKGYGEAEFVTSFI	GVKGYGEAEFVVSFI	GVKGYGEAEFVWSFI	GVKGYGEAEFVYSFI		GVKGYGEAEFVASFI	GVKGYGEAEFVCSFI	GVKGYGEAEFVDSFI	GVKGYGEAEFVESFI	GVKGYGEAEFVFSFI	GVKGYGEAEFVGSFI
5	YPYDVPDYAG	GVKGYGEAEFAFSFI	GVKGYGEAEFCFSFI	GVKGYGEAEFDFSFI	GVKGYGEAEFEFSFI	GVKGYGEAEFFFSFI	GVKGYGEAEFGFSFI	GVKGYGEAEFHFSFI	GVKGYGEAEFIFSFI	GVKGYGEAEFKFSFI	GVKGYGEAEFLFSFI	GVKGYGEAEFMFSFI	GVKGYGEAEFNFSFI	GVKGYGEAEFPFSFI	GVKGYGEAEFQFSFI	GVKGYGEAEFRFSFI	GVKGYGEAEFSFSFI	GVKGYGEAEFTFSFI	GVKGYGEAEFVFSFI	GVKGYGEAEFWFSFI	GVKGYGEAEFYFSFI		GVKGYGEAEFAFSFI	GVKGYGEAEFCFSFI	GVKGYGEAEFDFSFI	GVKGYGEAEFEFSFI	GVKGYGEAEFFFSFI	GVKGYGEAEFGFSFI	GVKGYGEAEFHFSFI	GVKGYGEAEFIFSFI	GVKGYGEAEFKFSFI	GVKGYGEAEFLFSFI	GVKGYGEAEFMFSFI	GVKGYGEAEFNFSFI	GVKGYGEAEFPFSFI	GVKGYGEAEFQFSFI	GVKGYGEAEFRFSFI	GVKGYGEAEFSFSFI	GVKGYGEAEFTFSFI	GVKGYGEAEFVFSFI	GVKGYGEAEFWFSFI	GVKGYGEAEFYFSFI		GVKGYGEAEFAFSFI	GVKGYGEAEFCFSFI	GVKGYGEAEFDFSFI	GVKGYGEAEFEFSFI	GVKGYGEAEFFFSFI	GVKGYGEAEFGFSFI
6	G	GVKGYGEAEAVFSFI	GVKGYGEAECVFSFI	GVKGYGEAEDVFSFI	GVKGYGEAEEVFSFI	GVKGYGEAEFVFSFI	GVKGYGEAEGVFSFI	GVKGYGEAEHVFSFI	GVKGYGEAEIVFSFI	GVKGYGEAEKVFSFI	GVKGYGEAELVFSFI	GVKGYGEAEMVFSFI	GVKGYGEAENVFSFI	GVKGYGEAEPVFSFI	GVKGYGEAEQVFSFI	GVKGYGEAERVFSFI	GVKGYGEAESVFSFI	GVKGYGEAETVFSFI	GVKGYGEAEVVFSFI	GVKGYGEAEWVFSFI	GVKGYGEAEYVFSFI		GVKGYGEAEAVFSFI	GVKGYGEAECVFSFI	GVKGYGEAEDVFSFI	GVKGYGEAEEVFSFI	GVKGYGEAEFVFSFI	GVKGYGEAEGVFSFI	GVKGYGEAEHVFSFI	GVKGYGEAEIVFSFI	GVKGYGEAEKVFSFI	GVKGYGEAELVFSFI	GVKGYGEAEMVFSFI	GVKGYGEAENVFSFI	GVKGYGEAEPVFSFI	GVKGYGEAEQVFSFI	GVKGYGEAERVFSFI	GVKGYGEAESVFSFI	GVKGYGEAETVFSFI	GVKGYGEAEVVFSFI	GVKGYGEAEWVFSFI	GVKGYGEAEYVFSFI		GVKGYGEAEAVFSFI	GVKGYGEAECVFSFI	GVKGYGEAEDVFSFI	GVKGYGEAEEVFSFI	GVKGYGEAEFVFSFI	GVKGYGEAEGVFSFI
7	YPYDVPDYAG	GVKGYGEAAFVFSFI	GVKGYGEACFVFSFI	GVKGYGEADFVFSFI	GVKGYGEAEFVFSFI	GVKGYGEAFFVFSFI	GVKGYGEAGFVFSFI	GVKGYGEAHFVFSFI	GVKGYGEAIFVFSFI	GVKGYGEAKFVFSFI	GVKGYGEALFVFSFI	GVKGYGEAMFVFSFI	GVKGYGEANFVFSFI	GVKGYGEAPFVFSFI	GVKGYGEAQFVFSFI	GVKGYGEARFVFSFI	GVKGYGEASFVFSFI	GVKGYGEATFVFSFI	GVKGYGEAVFVFSFI	GVKGYGEAWFVFSFI	GVKGYGEAYFVFSFI		GVKGYGEAAFVFSFI	GVKGYGEACFVFSFI	GVKGYGEADFVFSFI	GVKGYGEAEFVFSFI	GVKGYGEAFFVFSFI	GVKGYGEAGFVFSFI	GVKGYGEAHFVFSFI	GVKGYGEAIFVFSFI	GVKGYGEAKFVFSFI	GVKGYGEALFVFSFI	GVKGYGEAMFVFSFI	GVKGYGEANFVFSFI	GVKGYGEAPFVFSFI	GVKGYGEAQFVFSFI	GVKGYGEARFVFSFI	GVKGYGEASFVFSFI	GVKGYGEATFVFSFI	GVKGYGEAVFVFSFI	GVKGYGEAWFVFSFI	GVKGYGEAYFVFSFI		GVKGYGEAAFVFSFI	GVKGYGEACFVFSFI	GVKGYGEADFVFSFI	GVKGYGEAEFVFSFI	GVKGYGEAFFVFSFI	GVKGYGEAGFVFSFI
8	G	GVKGYGEAEFVFSFI	GVKGYGECEFVFSFI	GVKGYGEDEFVFSFI	GVKGYGEEEFVFSFI	GVKGYGEFEFVFSFI	GVKGYGEGEFVFSFI	GVKGYGEHEFVFSFI	GVKGYGEIEFVFSFI	GVKGYGEKEFVFSFI	GVKGYGELEFVFSFI	GVKGYGEMEFVFSFI	GVKGYGENEFVFSFI	GVKGYGEPEFVFSFI	GVKGYGEQEFVFSFI	GVKGYGEREFVFSFI	GVKGYGESEFVFSFI	GVKGYGETEFVFSFI	GVKGYGEVEFVFSFI	GVKGYGEWEFVFSFI	GVKGYGEYEFVFSFI		GVKGYGEAEFVFSFI	GVKGYGECEFVFSFI	GVKGYGEDEFVFSFI	GVKGYGEEEFVFSFI	GVKGYGEFEFVFSFI	GVKGYGEGEFVFSFI	GVKGYGEHEFVFSFI	GVKGYGEIEFVFSFI	GVKGYGEKEFVFSFI	GVKGYGELEFVFSFI	GVKGYGEMEFVFSFI	GVKGYGENEFVFSFI	GVKGYGEPEFVFSFI	GVKGYGEQEFVFSFI	GVKGYGEREFVFSFI	GVKGYGESEFVFSFI	GVKGYGETEFVFSFI	GVKGYGEVEFVFSFI	GVKGYGEWEFVFSFI	GVKGYGEYEFVFSFI		GVKGYGEAEFVFSFI	GVKGYGECEFVFSFI	GVKGYGEDEFVFSFI	GVKGYGEEEFVFSFI	GVKGYGEFEFVFSFI	GVKGYGEGEFVFSFI
9	YPYDVPDYAG	GVKGYGAAEFVFSFI	GVKGYGCAEFVFSFI	GVKGYGDAEFVFSFI	GVKGYGEAEFVFSFI	GVKGYGFAEFVFSFI	GVKGYGGAEFVFSFI	GVKGYGHAEFVFSFI	GVKGYGIAEFVFSFI	GVKGYGKAEFVFSFI	GVKGYGLAEFVFSFI	GVKGYGMAEFVFSFI	GVKGYGNAEFVFSFI	GVKGYGPAEFVFSFI	GVKGYGQAEFVFSFI	GVKGYGRAEFVFSFI	GVKGYGSAEFVFSFI	GVKGYGTAEFVFSFI	GVKGYGVAEFVFSFI	GVKGYGWAEFVFSFI	GVKGYGYAEFVFSFI		GVKGYGAAEFVFSFI	GVKGYGCAEFVFSFI	GVKGYGDAEFVFSFI	GVKGYGEAEFVFSFI	GVKGYGFAEFVFSFI	GVKGYGGAEFVFSFI	GVKGYGHAEFVFSFI	GVKGYGIAEFVFSFI	GVKGYGKAEFVFSFI	GVKGYGLAEFVFSFI	GVKGYGMAEFVFSFI	GVKGYGNAEFVFSFI	GVKGYGPAEFVFSFI	GVKGYGQAEFVFSFI	GVKGYGRAEFVFSFI	GVKGYGSAEFVFSFI	GVKGYGTAEFVFSFI	GVKGYGVAEFVFSFI	GVKGYGWAEFVFSFI	GVKGYGYAEFVFSFI		GVKGYGAAEFVFSFI	GVKGYGCAEFVFSFI	GVKGYGDAEFVFSFI	GVKGYGEAEFVFSFI	GVKGYGFAEFVFSFI	GVKGYGGAEFVFSFI
10	G	GVKGYAEAEFVFSFI	GVKGYCEAEFVFSFI	GVKGYDEAEFVFSFI	GVKGYEEAEFVFSFI	GVKGYFEAEFVFSFI	GVKGYGEAEFVFSFI	GVKGYHEAEFVFSFI	GVKGYIEAEFVFSFI	GVKGYKEAEFVFSFI	GVKGYLEAEFVFSFI	GVKGYMEAEFVFSFI	GVKGYNEAEFVFSFI	GVKGYPEAEFVFSFI	GVKGYQEAEFVFSFI	GVKGYREAEFVFSFI	GVKGYSEAEFVFSFI	GVKGYTEAEFVFSFI	GVKGYVEAEFVFSFI	GVKGYWEAEFVFSFI	GVKGYYEAEFVFSFI		GVKGYAEAEFVFSFI	GVKGYCEAEFVFSFI	GVKGYDEAEFVFSFI	GVKGYEEAEFVFSFI	GVKGYFEAEFVFSFI	GVKGYGEAEFVFSFI	GVKGYHEAEFVFSFI	GVKGYIEAEFVFSFI	GVKGYKEAEFVFSFI	GVKGYLEAEFVFSFI	GVKGYMEAEFVFSFI	GVKGYNEAEFVFSFI	GVKGYPEAEFVFSFI	GVKGYQEAEFVFSFI	GVKGYREAEFVFSFI	GVKGYSEAEFVFSFI	GVKGYTEAEFVFSFI	GVKGYVEAEFVFSFI	GVKGYWEAEFVFSFI	GVKGYYEAEFVFSFI		GVKGYAEAEFVFSFI	GVKGYCEAEFVFSFI	GVKGYDEAEFVFSFI	GVKGYEEAEFVFSFI	GVKGYFEAEFVFSFI	GVKGYGEAEFVFSFI
11	YPYDVPDYAG	GVKGAGEAEFVFSFI	GVKGCGEAEFVFSFI	GVKGDGEAEFVFSFI	GVKGEGEAEFVFSFI	GVKGFGEAEFVFSFI	GVKGGGEAEFVFSFI	GVKGHGEAEFVFSFI	GVKGIGEAEFVFSFI	GVKGKGEAEFVFSFI	GVKGLGEAEFVFSFI	GVKGMGEAEFVFSFI	GVKGNGEAEFVFSFI	GVKGPGEAEFVFSFI	GVKGQGEAEFVFSFI	GVKGRGEAEFVFSFI	GVKGSGEAEFVFSFI	GVKGTGEAEFVFSFI	GVKGVGEAEFVFSFI	GVKGWGEAEFVFSFI	GVKGYGEAEFVFSFI		GVKGAGEAEFVFSFI	GVKGCGEAEFVFSFI	GVKGDGEAEFVFSFI	GVKGEGEAEFVFSFI	GVKGFGEAEFVFSFI	GVKGGGEAEFVFSFI	GVKGHGEAEFVFSFI	GVKGIGEAEFVFSFI	GVKGKGEAEFVFSFI	GVKGLGEAEFVFSFI	GVKGMGEAEFVFSFI	GVKGNGEAEFVFSFI	GVKGPGEAEFVFSFI	GVKGQGEAEFVFSFI	GVKGRGEAEFVFSFI	GVKGSGEAEFVFSFI	GVKGTGEAEFVFSFI	GVKGVGEAEFVFSFI	GVKGWGEAEFVFSFI	GVKGYGEAEFVFSFI		GVKGAGEAEFVFSFI	GVKGCGEAEFVFSFI	GVKGDGEAEFVFSFI	GVKGEGEAEFVFSFI	GVKGFGEAEFVFSFI	GVKGGGEAEFVFSFI
12	G	GVKAYGEAEFVFSFI	GVKCYGEAEFVFSFI	GVKDYGEAEFVFSFI	GVKEYGEAEFVFSFI	GVKFYGEAEFVFSFI	GVKGYGEAEFVFSFI	GVKHYGEAEFVFSFI	GVKIYGEAEFVFSFI	GVKKYGEAEFVFSFI	GVKLYGEAEFVFSFI	GVKMYGEAEFVFSFI	GVKNYGEAEFVFSFI	GVKPYGEAEFVFSFI	GVKQYGEAEFVFSFI	GVKRYGEAEFVFSFI	GVKSYGEAEFVFSFI	GVKTYGEAEFVFSFI	GVKVYGEAEFVFSFI	GVKWYGEAEFVFSFI	GVKYYGEAEFVFSFI		GVKAYGEAEFVFSFI	GVKCYGEAEFVFSFI	GVKDYGEAEFVFSFI	GVKEYGEAEFVFSFI	GVKFYGEAEFVFSFI	GVKGYGEAEFVFSFI	GVKHYGEAEFVFSFI	GVKIYGEAEFVFSFI	GVKKYGEAEFVFSFI	GVKLYGEAEFVFSFI	GVKMYGEAEFVFSFI	GVKNYGEAEFVFSFI	GVKPYGEAEFVFSFI	GVKQYGEAEFVFSFI	GVKRYGEAEFVFSFI	GVKSYGEAEFVFSFI	GVKTYGEAEFVFSFI	GVKVYGEAEFVFSFI	GVKWYGEAEFVFSFI	GVKYYGEAEFVFSFI		GVKAYGEAEFVFSFI	GVKCYGEAEFVFSFI	GVKDYGEAEFVFSFI	GVKEYGEAEFVFSFI	GVKFYGEAEFVFSFI	GVKGYGEAEFVFSFI
13	YPYDVPDYAG	GVAGYGEAEFVFSFI	GVCGYGEAEFVFSFI	GVDGYGEAEFVFSFI	GVEGYGEAEFVFSFI	GVFGYGEAEFVFSFI	GVGGYGEAEFVFSFI	GVHGYGEAEFVFSFI	GVIGYGEAEFVFSFI	GVKGYGEAEFVFSFI	GVLGYGEAEFVFSFI	GVMGYGEAEFVFSFI	GVNGYGEAEFVFSFI	GVPGYGEAEFVFSFI	GVQGYGEAEFVFSFI	GVRGYGEAEFVFSFI	GVSGYGEAEFVFSFI	GVTGYGEAEFVFSFI	GVVGYGEAEFVFSFI	GVWGYGEAEFVFSFI	GVYGYGEAEFVFSFI		GVAGYGEAEFVFSFI	GVCGYGEAEFVFSFI	GVDGYGEAEFVFSFI	GVEGYGEAEFVFSFI	GVFGYGEAEFVFSFI	GVGGYGEAEFVFSFI	GVHGYGEAEFVFSFI	GVIGYGEAEFVFSFI	GVKGYGEAEFVFSFI	GVLGYGEAEFVFSFI	GVMGYGEAEFVFSFI	GVNGYGEAEFVFSFI	GVPGYGEAEFVFSFI	GVQGYGEAEFVFSFI	GVRGYGEAEFVFSFI	GVSGYGEAEFVFSFI	GVTGYGEAEFVFSFI	GVVGYGEAEFVFSFI	GVWGYGEAEFVFSFI	GVYGYGEAEFVFSFI		GVAGYGEAEFVFSFI	GVCGYGEAEFVFSFI	GVDGYGEAEFVFSFI	GVEGYGEAEFVFSFI	GVFGYGEAEFVFSFI	GVGGYGEAEFVFSFI
14	G	GAKGYGEAEFVFSFI	GCKGYGEAEFVFSFI	GDKGYGEAEFVFSFI	GEKGYGEAEFVFSFI	GFKGYGEAEFVFSFI	GGKGYGEAEFVFSFI	GHKGYGEAEFVFSFI	GIKGYGEAEFVFSFI	GKKGYGEAEFVFSFI	GLKGYGEAEFVFSFI	GMKGYGEAEFVFSFI	GNKGYGEAEFVFSFI	GPKGYGEAEFVFSFI	GQKGYGEAEFVFSFI	GRKGYGEAEFVFSFI	GSKGYGEAEFVFSFI	GTKGYGEAEFVFSFI	GVKGYGEAEFVFSFI	GWKGYGEAEFVFSFI	GYKGYGEAEFVFSFI		GAKGYGEAEFVFSFI	GCKGYGEAEFVFSFI	GDKGYGEAEFVFSFI	GEKGYGEAEFVFSFI	GFKGYGEAEFVFSFI	GGKGYGEAEFVFSFI	GHKGYGEAEFVFSFI	GIKGYGEAEFVFSFI	GKKGYGEAEFVFSFI	GLKGYGEAEFVFSFI	GMKGYGEAEFVFSFI	GNKGYGEAEFVFSFI	GPKGYGEAEFVFSFI	GQKGYGEAEFVFSFI	GRKGYGEAEFVFSFI	GSKGYGEAEFVFSFI	GTKGYGEAEFVFSFI	GVKGYGEAEFVFSFI	GWKGYGEAEFVFSFI	GYKGYGEAEFVFSFI		GAKGYGEAEFVFSFI	GCKGYGEAEFVFSFI	GDKGYGEAEFVFSFI	GEKGYGEAEFVFSFI	GFKGYGEAEFVFSFI	GGKGYGEAEFVFSFI
15	YPYDVPDYAG	AVKGYGEAEFVFSFI	CVKGYGEAEFVFSFI	DVKGYGEAEFVFSFI	EVKGYGEAEFVFSFI	FVKGYGEAEFVFSFI	GVKGYGEAEFVFSFI	HVKGYGEAEFVFSFI	IVKGYGEAEFVFSFI	KVKGYGEAEFVFSFI	LVKGYGEAEFVFSFI	MVKGYGEAEFVFSFI	NVKGYGEAEFVFSFI	PVKGYGEAEFVFSFI	QVKGYGEAEFVFSFI	RVKGYGEAEFVFSFI	SVKGYGEAEFVFSFI	TVKGYGEAEFVFSFI	VVKGYGEAEFVFSFI	WVKGYGEAEFVFSFI	YVKGYGEAEFVFSFI		AVKGYGEAEFVFSFI	CVKGYGEAEFVFSFI	DVKGYGEAEFVFSFI	EVKGYGEAEFVFSFI	FVKGYGEAEFVFSFI	GVKGYGEAEFVFSFI	HVKGYGEAEFVFSFI	IVKGYGEAEFVFSFI	KVKGYGEAEFVFSFI	LVKGYGEAEFVFSFI	MVKGYGEAEFVFSFI	NVKGYGEAEFVFSFI	PVKGYGEAEFVFSFI	QVKGYGEAEFVFSFI	RVKGYGEAEFVFSFI	SVKGYGEAEFVFSFI	TVKGYGEAEFVFSFI	VVKGYGEAEFVFSFI	WVKGYGEAEFVFSFI	YVKGYGEAEFVFSFI		AVKGYGEAEFVFSFI	CVKGYGEAEFVFSFI	DVKGYGEAEFVFSFI	EVKGYGEAEFVFSFI	FVKGYGEAEFVFSFI	GVKGYGEAEFVFSFI
	YPYDVPDYAG	G	YPYDVPDYAG	G	YPYDVPDYAG	G	YPYDVPDYAG	G	YPYDVPDYAG	G	YPYDVPDYAG	G	YPYDVPDYAG	G	YPYDVPDYAG	G	YPYDVPDYAG	G	YPYDVPDYAG	G	YPYDVPDYAG	G	YPYDVPDYAG	G	YPYDVPDYAG	G	YPYDVPDYAG	G	YPYDVPDYAG	G	YPYDVPDYAG	G	YPYDVPDYAG	G	YPYDVPDYAG	G	YPYDVPDYAG	G	YPYDVPDYAG	G	YPYDVPDYAG	G	YPYDVPDYAG	G	YPYDVPDYAG	G	YPYDVPDYAG	G	YPYDVPDYAG
[truncated: 15 more columns]

## Sheet: Intensity Map
Intensity Map Substitution Scan GVKGYGEAEFVFSFI (PEP2016511461) - GST-Sch9
Microarray Content:	Substitution scan of peptide GVKGYGEAEFVFSFI with exchange of all amino acid positions by 20 amino acids
Sample:	GST-Sch9
Peptide Length:	15 aa
Number of Peptides:	300
Number of Spots:	900 (peptides in triplicate)
HA Controls:	YPYDVPDYAG	80 spots
GST-Sch9, 100 µg/ml		1	2	3	4	5	6	7	8	9	10	11	12	13	14	15	16	17	18	19	20	21	22	23	24	25	26	27	28	29	30	31	32	33	34	35	36	37	38	39	40	41	42	43	44	45	46	47	48
	YPYDVPDYAG	G	YPYDVPDYAG	G	YPYDVPDYAG	G	YPYDVPDYAG	G	YPYDVPDYAG	G	YPYDVPDYAG	G	YPYDVPDYAG	G	YPYDVPDYAG	G	YPYDVPDYAG	G	YPYDVPDYAG	G	YPYDVPDYAG	G	YPYDVPDYAG	G	YPYDVPDYAG	G	YPYDVPDYAG	G	YPYDVPDYAG	G	YPYDVPDYAG	G	YPYDVPDYAG	G	YPYDVPDYAG	G	YPYDVPDYAG	G	YPYDVPDYAG	G	YPYDVPDYAG	G	YPYDVPDYAG	G	YPYDVPDYAG	G	YPYDVPDYAG	G	YPYDVPDYAG
1	YPYDVPDYAG	0	22.6667	245.333	417.667	77.6667	0	0	129.6	67.0667	67.0667	66.4667	64.2667	64.2667	62.3556	62.4222	62.4222	53.1556	48.1778	36.6667	38.4667		0	22.6667	245.333	417.667	77.6667	0	0	129.6	67.0667	67.0667	66.4667	64.2667	64.2667	62.3556	62.4222	62.4222	53.1556	48.1778	36.6667	38.4667		0	22.6667	245.333	417.667	77.6667	0
2	G	0	12.3333	0	20.3333	129.6	36.4222	53.7778	87.9556	84.5333	114.433	111.9	114.322	138.144	138.144	148.233	148.233	146.944	145.389	135.944	133.811		0	12.3333	0	20.3333	129.6	36.4222	53.7778	87.9556	84.5333	114.433	111.9	114.322	138.144	138.144	148.233	148.233	146.944	145.389	135.944	133.811		0	12.3333	0	20.3333	129.6	36.4222
3	YPYDVPDYAG	104.333	263.667	262	1184	502.667	53	87.3333	429.333	0	512.667	133.667	4.33333	0	83.6667	44	129.6	124.456	107.1	94.1222	87.9667		104.333	263.667	262	1184	502.667	53	87.3333	429.333	0	512.667	133.667	4.33333	0	83.6667	44	129.6	124.456	107.1	94.1222	87.9667		104.333	263.667	262	1184	502.667	53
4	G	0	25.6667	0	0	129.6	60.0444	60.0444	70.0889	46.2667	46.7333	53.8	56.6444	67.9778	67.9778	67.9778	67.9778	67.9778	67.9778	46.7778	46.7778		0	25.6667	0	0	129.6	60.0444	60.0444	70.0889	46.2667	46.7333	53.8	56.6444	67.9778	67.9778	67.9778	67.9778	67.9778	67.9778	46.7778	46.7778		0	25.6667	0	0	129.6	60.0444
5	YPYDVPDYAG	8.66667	106	62.6667	660	107.333	0	0	142.667	0	75.6667	22.3333	0	0	9.33333	0	45	94	129.6	58.8889	59.2444		8.66667	106	62.6667	660	107.333	0	0	142.667	0	75.6667	22.3333	0	0	9.33333	0	45	94	129.6	58.8889	59.2444		8.66667	106	62.6667	660	107.333	0
6	G	0	0	0	0	129.6	55.7333	55.7333	55.2667	37.5778	34.7778	23.4444	23.4444	23.4444	23.4444	23.4444	23.4444	23.4444	23.4444	9.53333	9.42222		0	0	0	0	129.6	55.7333	55.7333	55.2667	37.5778	34.7778	23.4444	23.4444	23.4444	23.4444	23.4444	23.4444	23.4444	23.4444	9.53333	9.42222		0	0	0	0	129.6	55.7333
7	YPYDVPDYAG	0	0	57.6667	129.6	0.466667	1	11.8333	45.8333	81.9222	102.767	112.322	123.767	156.522	171.856	194.5	205.5	214.433	223.233	232.211	236.744		0	0	57.6667	129.6	0.466667	1	11.8333	45.8333	81.9222	102.767	112.322	123.767	156.522	171.856	194.5	205.5	214.433	223.233	232.211	236.744		0	0	57.6667	129.6	0.466667	1
8	G	129.6	249.433	255.822	245.933	225.156	229.689	220.133	208.689	175.933	160.6	137.956	126.956	118.444	109.556	100.378	96.9556	83.7333	66.5111	42.4	27.0444		129.6	249.433	255.822	245.933	225.156	229.689	220.133	208.689	175.933	160.6	137.956	126.956	118.444	109.556	100.378	96.9556	83.7333	66.5111	42.4	27.0444		129.6	249.433	255.822	245.933	225.156	229.689
9	YPYDVPDYAG	0	0	80.6667	129.6	1.66667	2.2	8.24444	29.6222	37.4889	54.8222	62.4222	73.7556	78.2222	90.0667	94.2667	102.867	112.978	128.689	147.089	168.822		0	0	80.6667	129.6	1.66667	2.2	8.24444	29.6222	37.4889	54.8222	62.4222	73.7556	78.2222	90.0667	94.2667	102.867	112.978	128.689	147.089	168.822		0	0	80.6667	129.6	1.66667	2.2
10	G	97.1667	93.3333	386.833	381.5	285.667	129.6	173.978	178.978	160.467	160.911	152.622	155	149.044	154.733	147.978	146.8	145.689	143.622	136.2	127.022		97.1667	93.3333	386.833	381.5	285.667	129.6	173.978	178.978	160.467	160.911	152.622	155	149.044	154.733	147.978	146.8	145.689	143.622	136.2	127.022		97.1667	93.3333	386.833	381.5	285.667	129.6
11	YPYDVPDYAG	12.1667	22.8333	125	129	62.3333	12.6667	7.66667	55.3333	0	53	22.6667	75.3333	54	72	10	22.3333	27.6667	14.3333	54.6667	129.6		12.1667	22.8333	125	129	62.3333	12.6667	7.66667	55.3333	0	53	22.6667	75.3333	54	72	10	22.3333	27.6667	14.3333	54.6667	129.6		12.1667	22.8333	125	129	62.3333	12.6667
12	G	54	72	240.333	237.667	128.667	129.6	122.111	131.656	139.278	150.856	160.722	163.522	168.389	176.5	179.033	190.011	203.233	202.122	199.411	197.678		54	72	240.333	237.667	128.667	129.6	122.111	131.656	139.278	150.856	160.722	163.522	168.389	176.5	179.033	190.011	203.233	202.122	199.411	197.678		54	72	240.333	237.667	128.667	129.6
13	YPYDVPDYAG	124.333	190.333	450.5	446	212	250.667	197.667	239	129.6	199.256	186.567	180.044	170.933	165.556	155.267	154.889	147.156	143.278	139.611	131.611		124.333	190.333	450.5	446	212	250.667	197.667	239	129.6	199.256	186.567	180.044	170.933	165.556	155.267	154.889	147.156	143.278	139.611	131.611		124.333	190.333	450.5	446	212	250.667
14	G	23	100.667	144.333	151	112	79.6667	60.6667	135	67.5	121.667	83.3333	112.333	118	118.333	85.5	97.3333	93	129.6	123.944	123.922		23	100.667	144.333	151	112	79.6667	60.6667	135	67.5	121.667	83.3333	112.333	118	118.333	85.5	97.3333	93	129.6	123.944	123.922		23	100.667	144.333	151	112	79.6667
15	YPYDVPDYAG	94	153.5	183.667	197	191	129.6	127.06	129.269	126.542	132.409	132.583	131.389	130.812	132.595	126.028	129.9	124.75	120.778	120.333	95.3333		94	153.5	183.667	197	191	129.6	127.06	129.269	126.542	132.409	132.583	131.389	130.812	132.595	126.028	129.9	124.75	120.778	120.333	95.3333		94	153.5	183.667	197	191	129.6
	YPYDVPDYAG	G	YPYDVPDYAG	G	YPYDVPDYAG	G	YPYDVPDYAG	G	YPYDVPDYAG	G	YPYDVPDYAG	G	YPYDVPDYAG	G	YPYDVPDYAG	G	YPYDVPDYAG	G	YPYDVPDYAG	G	YPYDVPDYAG	G	YPYDVPDYAG	G	YPYDVPDYAG	G	YPYDVPDYAG	G	YPYDVPDYAG	G	YPYDVPDYAG	G	YPYDVPDYAG	G	YPYDVPDYAG	G	YPYDVPDYAG	G	YPYDVPDYAG	G	YPYDVPDYAG	G	YPYDVPDYAG	G	YPYDVPDYAG	G	YPYDVPDYAG	G	YPYDVPDYAG
GST-Sch9, 500 µg/ml		1	2	3	4	5	6	7	8	9	10	11	12	13	14	15	16	17	18	19	20	21	22	23	24	25	26	27	28	29	30	31	32	33	34	35	36	37	38	39	40	41	42	43	44	45	46	47	48
	YPYDVPDYAG	G	YPYDVPDYAG	G	YPYDVPDYAG	G	YPYDVPDYAG	G	YPYDVPDYAG	G	YPYDVPDYAG	G	YPYDVPDYAG	G	YPYDVPDYAG	G	YPYDVPDYAG	G	YPYDVPDYAG	G	YPYDVPDYAG	G	YPYDVPDYAG	G	YPYDVPDYAG	G	YPYDVPDYAG	G	YPYDVPDYAG	G	YPYDVPDYAG	G	YPYDVPDYAG	G	YPYDVPDYAG	G	YPYDVPDYAG	G	YPYDVPDYAG	G	YPYDVPDYAG	G	YPYDVPDYAG	G	YPYDVPDYAG	G	YPYDVPDYAG	G	YPYDVPDYAG
1	YPYDVPDYAG	0	0	263	468	208.667	0	59.6667	320.689	115.567	115.567	110.178	110.178	110.656	109.767	109.767	109.767	106.056	106.056	81.6667	71.6889		0	0	263	468	208.667	0	59.6667	320.689	115.567	115.567	110.178	110.178	110.656	109.767	109.767	109.767	106.056	106.056	81.6667	71.6889		0	0	263	468	208.667	0
2	G	0	7	0	0	320.689	68.2333	99.2778	172.822	166.733	254.411	243.289	266.422	316.911	323.367	339.967	339.967	339.967	339.967	320.056	320.056		0	7	0	0	320.689	68.2333	99.2778	172.822	166.733	254.411	243.289	266.422	316.911	323.367	339.967	339.967	339.967	339.967	320.056	320.056		0	7	0	0	320.689	68.2333
3	YPYDVPDYAG	364.333	768.167	36.3333	1663.83	1274.33	8.33333	220.333	1304.17	109.333	1632	217	0	0	0	95.8333	320.689	297.789	272.089	228.822	222.356		364.333	768.167	36.3333	1663.83	1274.33	8.33333	220.333	1304.17	109.333	1632	217	0	0	0	95.8333	320.689	297.789	272.089	228.822	222.356		364.333	768.167	36.3333	1663.83	1274.33	8.33333
4	G	0	0	0	0	320.689	136.678	141.878	143.367	92.4	92.9	115.944	119.544	144.033	144.033	144.033	144.033	144.033	138.689	106.511	106.511		0	0	0	0	320.689	136.678	141.878	143.367	92.4	92.9	115.944	119.544	144.033	144.033	144.033	144.033	144.033	138.689	106.511	106.511		0	0	0	0	320.689	136.678
5	YPYDVPDYAG	83.5	208	0	924.333	304	0	0	141.333	0	3.33333	23.6667	0	0	4.66667	54.5	18.6667	110.333	320.689	129.2	124.333		83.5	208	0	924.333	304	0	0	141.333	0	3.33333	23.6667	0	0	4.66667	54.5	18.6667	110.333	320.689	129.2	124.333		83.5	208	0	924.333	304	0
6	G	0	0	0	0	320.689	111.767	115.078	108.122	68.4778	67.9	43.4111	47.1	47.1	47.1	47.1	48.1222	48.1222	48.1222	24.8111	31.7444		0	0	0	0	320.689	111.767	115.078	108.122	68.4778	67.9	43.4111	47.1	47.1	47.1	47.1	48.1222	48.1222	48.1222	24.8111	31.7444		0	0	0	0	320.689	111.767
7	YPYDVPDYAG	0	0	33	320.689	22.6444	39.9333	73.1333	118.811	173.789	257.178	272.756	299.556	383.422	409.722	465.322	478.011	488.544	500.633	519.944	527.033		0	0	33	320.689	22.6444	39.9333	73.1333	118.811	173.789	257.178	272.756	299.556	383.422	409.722	465.322	478.011	488.544	500.633	519.944	527.033		0	0	33	320.689	22.6444	39.9333
8	G	320.689	545	567.156	606.078	585.656	588.756	573.533	548.356	469.533	447.789	391.167	378.478	369.733	359.844	333.978	331.156	303.622	252	171.511	136.733		320.689	545	567.156	606.078	585.656	588.756	573.533	548.356	469.533	447.789	391.167	378.478	369.733	359.844	333.978	331.156	303.622	252	171.511	136.733		320.689	545	567.156	606.078	585.656	588.756
9	YPYDVPDYAG	8.33333	18	219	320.689	51.1778	53.6889	89.9556	165.2	170.411	221.489	233.222	255.478	265.1	296.233	316.722	333.4	365.022	424.344	472.833	539.7		8.33333	18	219	320.689	51.1778	53.6889	89.9556	165.2	170.411	221.489	233.222	255.478	265.1	296.233	316.722	333.4	365.022	424.344	472.833	539.7		8.33333	18	219	320.689	51.1778	53.6889
10	G	226	398.333	698	781.833	1048.67	320.689	544.789	537.3	463.767	471.4	423.9	426.656	411.978	418.622	401.844	390.444	374.911	362.844	321.678	287.7		226	398.333	698	781.833	1048.67	320.689	544.789	537.3	463.767	471.4	423.9	426.656	411.978	418.622	401.844	390.444	374.911	362.844	321.678	287.7		226	398.333	698	781.833	1048.67	320.689
11	YPYDVPDYAG	16	0	43	156.167	307.667	105.667	169.5	206.5	0	45.1667	19	61.6667	0.666667	143.333	31.3333	0	59.3333	29.3333	124.667	320.689		16	0	43	156.167	307.667	105.667	169.5	206.5	0	45.1667	19	61.6667	0.666667	143.333	31.3333	0	59.3333	29.3333	124.667	320.689		16	0	43	156.167	307.667	105.667
12	G	56.6667	86.6667	441	595	495	320.689	245.478	249.456	242.833	256.3	278.633	304.878	320.744	345.456	354.878	352.111	349.911	347.933	344.156	341.022		56.6667	86.6667	441	595	495	320.689	245.478	249.456	242.833	256.3	278.633	304.878	320.744	345.456	354.878	352.111	349.911	347.933	344.156	341.022		56.6667	86.6667	441	595	495	320.689
13	YPYDVPDYAG	243.667	347.333	753.833	705.333	699.333	456.333	551.333	636.333	320.689	346.589	331.367	337.078	334.744	331.789	307.211	288.178	264.956	233.944	209.633	212.178		243.667	347.333	753.833	705.333	699.333	456.333	551.333	636.333	320.689	346.589	331.367	337.078	334.744	331.789	307.211	288.178	264.956	233.944	209.633	212.178		243.667	347.333	753.833	705.333	699.333	456.333
14	G	108.333	204.167	242	209	248.667	253.333	200.167	208.833	59.3333	202	99.6667	303.333	258.5	328.5	288.667	200.667	163.333	320.689	214.567	220.156		108.333	204.167	242	209	248.667	253.333	200.167	208.833	59.3333	202	99.6667	303.333	258.5	328.5	288.667	200.667	163.333	320.689	214.567	220.156		108.333	204.167	242	209	248.667	253.333
15	YPYDVPDYAG	48.3333	168.333	134.667	275.667	443	320.689	214.976	209.436	198.292	202.197	190.417	175.833	165.438	156.595	155.722	165.467	195.333	235.667	242.167	236.833		48.3333	168.333	134.667	275.667	443	320.689	214.976	209.436	198.292	202.197	190.417	175.833	165.438	156.595	155.722	165.467	195.333	235.667	242.167	236.833		48.3333	168.333	134.667	275.667	443	320.689
	YPYDVPDYAG	G	YPYDVPDYAG	G	YPYDVPDYAG	G	YPYDVPDYAG	G	YPYDVPDYAG	G	YPYDVPDYAG	G	YPYDVPDYAG	G	YPYDVPDYAG	G	YPYDVPDYAG	G	YPYDVPDYAG	G	YPYDVPDYAG	G	YPYDVPDYAG	G	YPYDVPDYAG	G	YPYDVPDYAG	G	YPYDVPDYAG	G	YPYDVPDYAG	G	YPYDVPDYAG	G	YPYDVPDYAG	G	YPYDVPDYAG	G	YPYDVPDYAG	G	YPYDVPDYAG	G	YPYDVPDYAG	G	YPYDVPDYAG	G	YPYDVPDYAG	G	YPYDVPDYAG
GST, 100 µg/ml		1	2	3	4	5	6	7	8	9	10	11	12	13	14	15	16	17	18	19	20	21	22	23	24	25	26	27	28	29	30	31	32	33	34	35	36	37	38	39	40	41	42	43	44	45	46	47	48
	YPYDVPDYAG	G	YPYDVPDYAG	G	YPYDVPDYAG	G	YPYDVPDYAG	G	YPYDVPDYAG	G	YPYDVPDYAG	G	YPYDVPDYAG	G	YPYDVPDYAG	G	YPYDVPDYAG	G	YPYDVPDYAG	G	YPYDVPDYAG	G	YPYDVPDYAG	G	YPYDVPDYAG	G	YPYDVPDYAG	G	YPYDVPDYAG	G	YPYDVPDYAG	G	YPYDVPDYAG	G	YPYDVPDYAG	G	YPYDVPDYAG	G	YPYDVPDYAG	G	YPYDVPDYAG	G	YPYDVPDYAG	G	YPYDVPDYAG	G	YPYDVPDYAG	G	YPYDVPDYAG
1	YPYDVPDYAG	0	0.666667	0	2.66667	0.666667	9.66667	0.666667	0.4	0.666667	0.844444	0.844444	0.844444	0.755556	0.644444	0.644444	0.755556	0.755556	0.711111	0.733333	0.688889		0	0.666667	0	2.66667	0.666667	9.66667	0.666667	0.4	0.666667	0.844444	0.844444	0.844444	0.755556	0.644444	0.644444	0.755556	0.755556	0.711111	0.733333	0.688889		0	0.666667	0	2.66667	0.666667	9.66667
2	G	0	0	0	0	0.4	0.644444	0.6	0.866667	0.911111	0.733333	0.777778	0.777778	0.822222	0.822222	0.866667	0.622222	0.644444	0.666667	0.688889	0.955556		0	0	0	0	0.4	0.644444	0.6	0.866667	0.911111	0.733333	0.777778	0.777778	0.822222	0.822222	0.866667	0.622222	0.644444	0.666667	0.688889	0.955556		0	0	0	0	0.4	0.644444
3	YPYDVPDYAG	0.666667	1.33333	0	0	0	0.666667	0	0	0	0	0	0	0.666667	0	2.33333	0.4	0.844444	0.844444	0.577778	0.644444		0.666667	1.33333	0	0	0	0.666667	0	0	0	0	0	0	0.666667	0	2.33333	0.4	0.844444	0.844444	0.577778	0.644444		0.666667	1.33333	0	0	0	0.666667
4	G	0	0.666667	0	0	0.4	0.644444	0.644444	0.644444	0.688889	0.711111	0.666667	0.711111	0.688889	0.666667	0.622222	0.422222	0.422222	0.422222	0.422222	0.311111		0	0.666667	0	0	0.4	0.644444	0.644444	0.644444	0.688889	0.711111	0.666667	0.711111	0.688889	0.666667	0.622222	0.422222	0.422222	0.422222	0.422222	0.311111		0	0.666667	0	0	0.4	0.644444
5	YPYDVPDYAG	0.333333	0	0	2	0	1.33333	0	0.333333	0	0	4	1	2.33333	0	3.66667	0	0.333333	0.4	0.311111	0.266667		0.333333	0	0	2	0	1.33333	0	0.333333	0	0	4	1	2.33333	0	3.66667	0	0.333333	0.4	0.311111	0.266667		0.333333	0	0	2	0	1.33333
6	G	0	0	1.66667	0	0.4	0.266667	0.222222	0.222222	0.222222	0.133333	0.133333	0.133333	0.133333	0.0666667	0.0666667	0.0666667	0.0666667	0.155556	0.155556	0.155556		0	0	1.66667	0	0.4	0.266667	0.222222	0.222222	0.222222	0.133333	0.133333	0.133333	0.133333	0.0666667	0.0666667	0.0666667	0.0666667	0.155556	0.155556	0.155556		0	0	1.66667	0	0.4	0.266667
7	YPYDVPDYAG	0.333333	0	0	0.4	0.155556	0.111111	0.0888889	0.133333	0.244444	0.288889	0.533333	0.533333	0.577778	0.6	0.6	0.644444	0.666667	0.822222	0.911111	1.08889		0.333333	0	0	0.4	0.155556	0.111111	0.0888889	0.133333	0.244444	0.288889	0.533333	0.533333	0.577778	0.6	0.6	0.644444	0.666667	0.822222	0.911111	1.08889		0.333333	0	0	0.4	0.155556	0.111111
8	G	0.4	1.08889	1.08889	1.13333	1.26667	1.53333	1.33333	1.33333	1.33333	1.37778	1.37778	1.33333	1.22222	1.24444	1.28889	1.11111	1.11111	1.11111	1.02222	0.933333		0.4	1.08889	1.08889	1.13333	1.26667	1.53333	1.33333	1.33333	1.33333	1.37778	1.37778	1.33333	1.22222	1.24444	1.28889	1.11111	1.11111	1.11111	1.02222	0.933333		0.4	1.08889	1.08889	1.13333	1.26667	1.53333
9	YPYDVPDYAG	0.666667	0	1	0.4	0.622222	0.622222	0.622222	0.6	0.533333	0.533333	0.755556	0.755556	0.622222	0.511111	0.511111	0.511111	0.511111	0.511111	0.511111	0.511111		0.666667	0	1	0.4	0.622222	0.622222	0.622222	0.6	0.533333	0.533333	0.755556	0.755556	0.622222	0.511111	0.511111	0.511111	0.511111	0.511111	0.511111	0.511111		0.666667	0	1	0.4	0.622222	0.622222
10	G	0	0	0.666667	0	0	0.4	0.511111	0.511111	0.488889	0.488889	0.488889	0.266667	0.266667	0.222222	0.2	0.2	0.288889	0.377778	0.377778	0.222222		0	0	0.666667	0	0	0.4	0.511111	0.511111	0.488889	0.488889	0.488889	0.266667	0.266667	0.222222	0.2	0.2	0.288889	0.377778	0.377778	0.222222		0	0	0.666667	0	0	0.4
11	YPYDVPDYAG	0	0.333333	2.66667	0	0	0.666667	6.33333	1.33333	0.666667	1.66667	0	2	1.33333	0	2	0	0.666667	0	0	0.4		0	0.333333	2.66667	0	0	0.666667	6.33333	1.33333	0.666667	1.66667	0	2	1.33333	0	2	0	0.666667	0	0	0.4		0	0.333333	2.66667	0	0	0.666667
12	G	0	0	0	0	0	0.4	0.222222	0.355556	0.4	0.4	0.444444	0.488889	0.577778	0.711111	0.822222	0.866667	0.888889	0.822222	0.733333	0.8		0	0	0	0	0	0.4	0.222222	0.355556	0.4	0.4	0.444444	0.488889	0.577778	0.711111	0.822222	0.866667	0.888889	0.822222	0.733333	0.8		0	0	0	0	0	0.4
13	YPYDVPDYAG	0	0	0	1.33333	1.33333	1.33333	0	0	0.4	0.8	0.8	0.622222	0.577778	0.577778	0.533333	0.488889	0.4	0.266667	0.155556	0.111111		0	0	0	1.33333	1.33333	1.33333	0	0	0.4	0.8	0.8	0.622222	0.577778	0.577778	0.533333	0.488889	0.4	0.266667	0.155556	0.111111		0	0	0	1.33333	1.33333	1.33333
14	G	0	0	0	0	2.33333	0	0	0	0	0.666667	2	1.33333	0	2	0	2	0.666667	0.4	0.0888889	0.0666667		0	0	0	0	2.33333	0	0	0	0	0.666667	2	1.33333	0	2	0	2	0.666667	0.4	0.0888889	0.0666667		0	0	0	0	2.33333	0
15	YPYDVPDYAG	0	1	1.66667	0	0	0.4	0.0714286	0	0	0	0	0	0	0	0	0	0	0	0	0		0	1	1.66667	0	0	0.4	0.0714286	0	0	0	0	0	0	0	0	0	0	0	0	0		0	1	1.66667	0	0	0.4
	YPYDVPDYAG	G	YPYDVPDYAG	G	YPYDVPDYAG	G	YPYDVPDYAG	G	YPYDVPDYAG	G	YPYDVPDYAG	G	YPYDVPDYAG	G	YPYDVPDYAG	G	YPYDVPDYAG	G	YPYDVPDYAG	G	YPYDVPDYAG	G	YPYDVPDYAG	G	YPYDVPDYAG	G	YPYDVPDYAG	G	YPYDVPDYAG	G	YPYDVPDYAG	G	YPYDVPDYAG	G	YPYDVPDYAG	G	YPYDVPDYAG	G	YPYDVPDYAG	G	YPYDVPDYAG	G	YPYDVPDYAG	G	YPYDVPDYAG	G	YPYDVPDYAG	G	YPYDVPDYAG
GST, 500 µg/ml		1	2	3	4	5	6	7	8	9	10	11	12	13	14	15	16	17	18	19	20	21	22	23	24	25	26	27	28	29	30	31	32	33	34	35	36	37	38	39	40	41	42	43	44	45	46	47	48
	YPYDVPDYAG	G	YPYDVPDYAG	G	YPYDVPDYAG	G	YPYDVPDYAG	G	YPYDVPDYAG	G	YPYDVPDYAG	G	YPYDVPDYAG	G	YPYDVPDYAG	G	YPYDVPDYAG	G	YPYDVPDYAG	G	YPYDVPDYAG	G	YPYDVPDYAG	G	YPYDVPDYAG	G	YPYDVPDYAG	G	YPYDVPDYAG	G	YPYDVPDYAG	G	YPYDVPDYAG	G	YPYDVPDYAG	G	YPYDVPDYAG	G	YPYDVPDYAG	G	YPYDVPDYAG	G	YPYDVPDYAG	G	YPYDVPDYAG	G	YPYDVPDYAG	G	YPYDVPDYAG
1	YPYDVPDYAG	0.666667	0.666667	5.66667	2.66667	6	1.66667	0	0.644444	0.244444	0.244444	0.288889	0.311111	0.311111	0.311111	0.355556	0.355556	0.4	0.4	0.4	0.2		0.666667	0.666667	5.66667	2.66667	6	1.66667	0	0.644444	0.244444	0.244444	0.288889	0.311111	0.311111	0.311111	0.355556	0.355556	0.4	0.4	0.4	0.2		0.666667	0.666667	5.66667	2.66667	6	1.66667
2	G	0	0	0	1	0.644444	0.311111	0.266667	0.622222	0.733333	0.733333	0.688889	0.666667	0.666667	0.666667	0.622222	0.622222	0.577778	0.6	0.6	0.6		0	0	0	1	0.644444	0.311111	0.266667	0.622222	0.733333	0.733333	0.688889	0.666667	0.666667	0.666667	0.622222	0.622222	0.577778	0.6	0.6	0.6		0	0	0	1	0.644444	0.311111
3	YPYDVPDYAG	1.33333	9.33333	4.66667	3.33333	0	0	0	0	0	0	0.333333	0	0	0	0	0.644444	0.488889	0.488889	0.133333	0.155556		1.33333	9.33333	4.66667	3.33333	0	0	0	0	0	0	0.333333	0	0	0	0	0.644444	0.488889	0.488889	0.133333	0.155556		1.33333	9.33333	4.66667	3.33333	0	0
4	G	3.66667	6.33333	10	2.33333	0.644444	0.155556	0.155556	0.288889	0.288889	0.288889	0.288889	0.288889	0.333333	0.311111	0.311111	0.311111	0.311111	0.4	0.4	0.266667		3.66667	6.33333	10	2.33333	0.644444	0.155556	0.155556	0.288889	0.288889	0.288889	0.288889	0.288889	0.333333	0.311111	0.311111	0.311111	0.311111	0.4	0.4	0.266667		3.66667	6.33333	10	2.33333	0.644444	0.155556
5	YPYDVPDYAG	3.33333	2	4.33333	9.66667	0	0	0	0.333333	0	0	0.666667	0	0	0	0	0	0	0.644444	0.555556	0.7		3.33333	2	4.33333	9.66667	0	0	0	0.333333	0	0	0.666667	0	0	0	0	0	0	0.644444	0.555556	0.7		3.33333	2	4.33333	9.66667	0	0
6	G	0	0	0	0	0.644444	0.766667	0.766667	0.766667	0.766667	0.766667	0.722222	0.722222	0.722222	0.722222	0.722222	0.677778	0.677778	0.677778	0.388889	0.244444		0	0	0	0	0.644444	0.766667	0.766667	0.766667	0.766667	0.766667	0.722222	0.722222	0.722222	0.722222	0.722222	0.677778	0.677778	0.677778	0.388889	0.244444		0	0	0	0	0.644444	0.766667
7	YPYDVPDYAG	0	0	0	0.644444	0.0888889	0.177778	0.177778	0.177778	0.177778	0.177778	0.266667	0.266667	0.266667	0.266667	0.222222	0.222222	0.222222	0.222222	0.266667	0.444444		0	0	0	0.644444	0.0888889	0.177778	0.177778	0.177778	0.177778	0.177778	0.266667	0.266667	0.266667	0.266667	0.222222	0.222222	0.222222	0.222222	0.266667	0.444444		0	0	0	0.644444	0.0888889	0.177778
8	G	0.644444	0.533333	0.533333	0.577778	0.622222	0.622222	0.533333	0.533333	0.533333	0.555556	0.555556	0.555556	0.555556	0.555556	0.511111	0.333333	0.155556	0.155556	0.133333	0.177778		0.644444	0.533333	0.533333	0.577778	0.622222	0.622222	0.533333	0.533333	0.533333	0.555556	0.555556	0.555556	0.555556	0.555556	0.511111	0.333333	0.155556	0.155556	0.133333	0.177778		0.644444	0.533333	0.533333	0.577778	0.622222	0.622222
9	YPYDVPDYAG	1.33333	0	0	0.644444	0.177778	0.177778	0.177778	0.177778	0.155556	0.155556	0.155556	0.244444	0.288889	0.311111	0.266667	0.266667	0.755556	0.777778	1.02222	1.26667		1.33333	0	0	0.644444	0.177778	0.177778	0.177778	0.177778	0.155556	0.155556	0.155556	0.244444	0.288889	0.311111	0.266667	0.266667	0.755556	0.777778	1.02222	1.26667		1.33333	0	0	0.644444	0.177778	0.177778
10	G	0.666667	7	0.333333	0	0	0.644444	1.46667	1.48889	1.48889	1.48889	1.48889	1.57778	1.75556	1.71111	2.11111	2.35556	2.64444	2.53333	2.66667	2.37778		0.666667	7	0.333333	0	0	0.644444	1.46667	1.48889	1.48889	1.48889	1.48889	1.57778	1.75556	1.71111	2.11111	2.35556	2.64444	2.53333	2.66667	2.37778		0.666667	7	0.333333	0	0	0.644444
11	YPYDVPDYAG	3.66667	0	0.333333	0.666667	0	1	2.66667	0.333333	0	0	2	1.33333	1.33333	0	0	0	0	0	0	0.644444		3.66667	0	0.333333	0.666667	0	1	2.66667	0.333333	0	0	2	1.33333	1.33333	0	0	0	0	0	0	0.644444		3.66667	0	0.333333	0.666667	0	1
12	G	9	0	3	2	4.33333	0.644444	2.13333	1.93333	1.91111	2.04444	2.04444	2.6	2.91111	2.68889	2.77778	2.35556	2.33333	2.04444	1.84444	1.66667		9	0	3	2	4.33333	0.644444	2.13333	1.93333	1.91111	2.04444	2.04444	2.6	2.91111	2.68889	2.77778	2.35556	2.33333	2.04444	1.84444	1.66667		9	0	3	2	4.33333	0.644444
13	YPYDVPDYAG	8	0	2	2	0	0	2	1.33333	0.644444	1.71111	1.71111	1.71111	1.71111	1.57778	1.57778	1.04444	0.644444	0.6	0.511111	0.511111		8	0	2	2	0	0	2	1.33333	0.644444	1.71111	1.71111	1.71111	1.71111	1.57778	1.57778	1.04444	0.644444	0.6	0.511111	0.511111		8	0	2	2	0	0
14	G	5.33333	0	0	3.33333	1.83333	0	2.66667	0	0	0.666667	0	2.66667	2	0	0	0	0	0.644444	0.288889	0.377778		5.33333	0	0	3.33333	1.83333	0	2.66667	0	0	0.666667	0	2.66667	2	0	0	0	0	0.644444	0.288889	0.377778		5.33333	0	0	3.33333	1.83333	0
15	YPYDVPDYAG	5.66667	0	0.333333	0	1.33333	0.644444	0.214286	0.230769	0.138889	0.151515	0.166667	0.185185	0.208333	0.238095	0.222222	0.266667	0.333333	0.444444	0.666667	1.33333		5.66667	0	0.333333	0	1.33333	0.644444	0.214286	0.230769	0.138889	0.151515	0.166667	0.185185	0.208333	0.238095	0.222222	0.266667	0.333333	0.444444	0.666667	1.33333		5.66667	0	0.333333	0	1.33333	0.644444
	YPYDVPDYAG	G	YPYDVPDYAG	G	YPYDVPDYAG	G	YPYDVPDYAG	G	YPYDVPDYAG	G	YPYDVPDYAG	G	YPYDVPDYAG	G	YPYDVPDYAG	G	YPYDVPDYAG	G	YPYDVPDYAG	G	YPYDVPDYAG	G	YPYDVPDYAG	G	YPYDVPDYAG	G	YPYDVPDYAG	G	YPYDVPDYAG	G	YPYDVPDYAG	G	YPYDVPDYAG	G	YPYDVPDYAG	G	YPYDVPDYAG	G	YPYDVPDYAG	G	YPYDVPDYAG	G	YPYDVPDYAG	G	YPYDVPDYAG	G	YPYDVPDYAG	G	YPYDVPDYAG
[truncated: 15 more columns]

## Sheet: Intensity Plot
#Date:Do Jan 26 2017 12:02:24
#Green Channel Image File:
#Red Channel Image File:X:\Auswertungen\Rohdaten\2017.01.18_Thevelein_PEP2016511461\2017.01.19_Thevelein_1460-12-13-14_main_7-R_fi\700.TIF
#Array File:X:\Auswertungen\Rohdaten\2017.01.18_Thevelein_PEP2016511461\PSA-Exports\Grid_1460-14.psf
Spot Family	Row	Column	Peptide	GST, 100 µg/ml	GST-Sch9, 100 µg/ml	GST, 500 µg/ml	GST-Sch9, 500 µg/ml
Thevelein, Subst. Scan GVKGYGEAEFVFSFI (PEP2016511461)	2	2	GVKGYGEAEFVFSFA	0	500	250.667	1000
Thevelein, Subst. Scan GVKGYGEAEFVFSFI (PEP2016511461)	2	3	GVKGYGEAEFVFSFC	0.666667	522.667	250.667	1000
Thevelein, Subst. Scan GVKGYGEAEFVFSFI (PEP2016511461)	2	4	GVKGYGEAEFVFSFD	0	745.333	255.667	1263
Thevelein, Subst. Scan GVKGYGEAEFVFSFI (PEP2016511461)	2	5	GVKGYGEAEFVFSFE	2.66667	917.667	252.667	1468
Thevelein, Subst. Scan GVKGYGEAEFVFSFI (PEP2016511461)	2	6	GVKGYGEAEFVFSFF	0.666667	577.667	256	1208.67
Thevelein, Subst. Scan GVKGYGEAEFVFSFI (PEP2016511461)	2	7	GVKGYGEAEFVFSFG	9.66667	500	251.667	1000
Thevelein, Subst. Scan GVKGYGEAEFVFSFI (PEP2016511461)	2	8	GVKGYGEAEFVFSFH	0.666667	500	250	1059.67
Thevelein, Subst. Scan GVKGYGEAEFVFSFI (PEP2016511461)	2	10	GVKGYGEAEFVFSFK	0.666667	567.067	250.244	1115.57
Thevelein, Subst. Scan GVKGYGEAEFVFSFI (PEP2016511461)	2	11	GVKGYGEAEFVFSFL	0.844444	567.067	250.244	1115.57
Thevelein, Subst. Scan GVKGYGEAEFVFSFI (PEP2016511461)	2	12	GVKGYGEAEFVFSFM	0.844444	566.467	250.289	1110.18
Thevelein, Subst. Scan GVKGYGEAEFVFSFI (PEP2016511461)	2	13	GVKGYGEAEFVFSFN	0.844444	564.267	250.311	1110.18
Thevelein, Subst. Scan GVKGYGEAEFVFSFI (PEP2016511461)	2	14	GVKGYGEAEFVFSFP	0.755556	564.267	250.311	1110.66
Thevelein, Subst. Scan GVKGYGEAEFVFSFI (PEP2016511461)	2	15	GVKGYGEAEFVFSFQ	0.644444	562.356	250.311	1109.77
Thevelein, Subst. Scan GVKGYGEAEFVFSFI (PEP2016511461)	2	16	GVKGYGEAEFVFSFR	0.644444	562.422	250.356	1109.77
Thevelein, Subst. Scan GVKGYGEAEFVFSFI (PEP2016511461)	2	17	GVKGYGEAEFVFSFS	0.755556	562.422	250.356	1109.77
Thevelein, Subst. Scan GVKGYGEAEFVFSFI (PEP2016511461)	2	18	GVKGYGEAEFVFSFT	0.755556	553.156	250.4	1106.06
Thevelein, Subst. Scan GVKGYGEAEFVFSFI (PEP2016511461)	2	19	GVKGYGEAEFVFSFV	0.711111	548.178	250.4	1106.06
Thevelein, Subst. Scan GVKGYGEAEFVFSFI (PEP2016511461)	2	20	GVKGYGEAEFVFSFW	0.733333	536.667	250.4	1081.67
Thevelein, Subst. Scan GVKGYGEAEFVFSFI (PEP2016511461)	2	21	GVKGYGEAEFVFSFY	0.688889	538.467	250.2	1071.69
Thevelein, Subst. Scan GVKGYGEAEFVFSFI (PEP2016511461)	3	2	GVKGYGEAEFVFSAI	0	500	250	1000
Thevelein, Subst. Scan GVKGYGEAEFVFSFI (PEP2016511461)	3	3	GVKGYGEAEFVFSCI	0	512.333	250	1007
Thevelein, Subst. Scan GVKGYGEAEFVFSFI (PEP2016511461)	3	4	GVKGYGEAEFVFSDI	0	500	250	1000
Thevelein, Subst. Scan GVKGYGEAEFVFSFI (PEP2016511461)	3	5	GVKGYGEAEFVFSEI	0	520.333	251	1000
Thevelein, Subst. Scan GVKGYGEAEFVFSFI (PEP2016511461)	3	7	GVKGYGEAEFVFSGI	0.644444	536.422	250.311	1068.23
Thevelein, Subst. Scan GVKGYGEAEFVFSFI (PEP2016511461)	3	8	GVKGYGEAEFVFSHI	0.6	553.778	250.267	1099.28
Thevelein, Subst. Scan GVKGYGEAEFVFSFI (PEP2016511461)	3	9	GVKGYGEAEFVFSII	0.866667	587.956	250.622	1172.82
Thevelein, Subst. Scan GVKGYGEAEFVFSFI (PEP2016511461)	3	10	GVKGYGEAEFVFSKI	0.911111	584.533	250.733	1166.73
Thevelein, Subst. Scan GVKGYGEAEFVFSFI (PEP2016511461)	3	11	GVKGYGEAEFVFSLI	0.733333	614.433	250.733	1254.41
Thevelein, Subst. Scan GVKGYGEAEFVFSFI (PEP2016511461)	3	12	GVKGYGEAEFVFSMI	0.777778	611.9	250.689	1243.29
Thevelein, Subst. Scan GVKGYGEAEFVFSFI (PEP2016511461)	3	13	GVKGYGEAEFVFSNI	0.777778	614.322	250.667	1266.42
Thevelein, Subst. Scan GVKGYGEAEFVFSFI (PEP2016511461)	3	14	GVKGYGEAEFVFSPI	0.822222	638.144	250.667	1316.91
Thevelein, Subst. Scan GVKGYGEAEFVFSFI (PEP2016511461)	3	15	GVKGYGEAEFVFSQI	0.822222	638.144	250.667	1323.37
Thevelein, Subst. Scan GVKGYGEAEFVFSFI (PEP2016511461)	3	16	GVKGYGEAEFVFSRI	0.866667	648.233	250.622	1339.97
Thevelein, Subst. Scan GVKGYGEAEFVFSFI (PEP2016511461)	3	17	GVKGYGEAEFVFSSI	0.622222	648.233	250.622	1339.97
Thevelein, Subst. Scan GVKGYGEAEFVFSFI (PEP2016511461)	3	18	GVKGYGEAEFVFSTI	0.644444	646.944	250.578	1339.97
Thevelein, Subst. Scan GVKGYGEAEFVFSFI (PEP2016511461)	3	19	GVKGYGEAEFVFSVI	0.666667	645.389	250.6	1339.97
Thevelein, Subst. Scan GVKGYGEAEFVFSFI (PEP2016511461)	3	20	GVKGYGEAEFVFSWI	0.688889	635.944	250.6	1320.06
Thevelein, Subst. Scan GVKGYGEAEFVFSFI (PEP2016511461)	3	21	GVKGYGEAEFVFSYI	0.955556	633.811	250.6	1320.06
Thevelein, Subst. Scan GVKGYGEAEFVFSFI (PEP2016511461)	4	2	GVKGYGEAEFVFAFI	0.666667	604.333	251.333	1364.33
Thevelein, Subst. Scan GVKGYGEAEFVFSFI (PEP2016511461)	4	3	GVKGYGEAEFVFCFI	1.33333	763.667	259.333	1768.17
Thevelein, Subst. Scan GVKGYGEAEFVFSFI (PEP2016511461)	4	4	GVKGYGEAEFVFDFI	0	762	254.667	1036.33
Thevelein, Subst. Scan GVKGYGEAEFVFSFI (PEP2016511461)	4	5	GVKGYGEAEFVFEFI	0	1684	253.333	2663.83
Thevelein, Subst. Scan GVKGYGEAEFVFSFI (PEP2016511461)	4	6	GVKGYGEAEFVFFFI	0	1002.67	250	2274.33
Thevelein, Subst. Scan GVKGYGEAEFVFSFI (PEP2016511461)	4	7	GVKGYGEAEFVFGFI	0.666667	553	250	1008.33
Thevelein, Subst. Scan GVKGYGEAEFVFSFI (PEP2016511461)	4	8	GVKGYGEAEFVFHFI	0	587.333	250	1220.33
Thevelein, Subst. Scan GVKGYGEAEFVFSFI (PEP2016511461)	4	9	GVKGYGEAEFVFIFI	0	929.333	250	2304.17
Thevelein, Subst. Scan GVKGYGEAEFVFSFI (PEP2016511461)	4	10	GVKGYGEAEFVFKFI	0	500	250	1109.33
Thevelein, Subst. Scan GVKGYGEAEFVFSFI (PEP2016511461)	4	11	GVKGYGEAEFVFLFI	0	1012.67	250	2632
Thevelein, Subst. Scan GVKGYGEAEFVFSFI (PEP2016511461)	4	12	GVKGYGEAEFVFMFI	0	633.667	250.333	1217
Thevelein, Subst. Scan GVKGYGEAEFVFSFI (PEP2016511461)	4	13	GVKGYGEAEFVFNFI	0	504.333	250	1000
Thevelein, Subst. Scan GVKGYGEAEFVFSFI (PEP2016511461)	4	14	GVKGYGEAEFVFPFI	0.666667	500	250	1000
Thevelein, Subst. Scan GVKGYGEAEFVFSFI (PEP2016511461)	4	15	GVKGYGEAEFVFQFI	0	583.667	250	1000
Thevelein, Subst. Scan GVKGYGEAEFVFSFI (PEP2016511461)	4	16	GVKGYGEAEFVFRFI	2.33333	544	250	1095.83
Thevelein, Subst. Scan GVKGYGEAEFVFSFI (PEP2016511461)	4	18	GVKGYGEAEFVFTFI	0.844444	624.456	250.489	1297.79
Thevelein, Subst. Scan GVKGYGEAEFVFSFI (PEP2016511461)	4	19	GVKGYGEAEFVFVFI	0.844444	607.1	250.489	1272.09
Thevelein, Subst. Scan GVKGYGEAEFVFSFI (PEP2016511461)	4	20	GVKGYGEAEFVFWFI	0.577778	594.122	250.133	1228.82
Thevelein, Subst. Scan GVKGYGEAEFVFSFI (PEP2016511461)	4	21	GVKGYGEAEFVFYFI	0.644444	587.967	250.156	1222.36
Thevelein, Subst. Scan GVKGYGEAEFVFSFI (PEP2016511461)	5	2	GVKGYGEAEFVASFI	0	500	253.667	1000
Thevelein, Subst. Scan GVKGYGEAEFVFSFI (PEP2016511461)	5	3	GVKGYGEAEFVCSFI	0.666667	525.667	256.333	1000
Thevelein, Subst. Scan GVKGYGEAEFVFSFI (PEP2016511461)	5	4	GVKGYGEAEFVDSFI	0	500	260	1000
Thevelein, Subst. Scan GVKGYGEAEFVFSFI (PEP2016511461)	5	5	GVKGYGEAEFVESFI	0	500	252.333	1000
Thevelein, Subst. Scan GVKGYGEAEFVFSFI (PEP2016511461)	5	7	GVKGYGEAEFVGSFI	0.644444	560.044	250.156	1136.68
Thevelein, Subst. Scan GVKGYGEAEFVFSFI (PEP2016511461)	5	8	GVKGYGEAEFVHSFI	0.644444	560.044	250.156	1141.88
Thevelein, Subst. Scan GVKGYGEAEFVFSFI (PEP2016511461)	5	9	GVKGYGEAEFVISFI	0.644444	570.089	250.289	1143.37
Thevelein, Subst. Scan GVKGYGEAEFVFSFI (PEP2016511461)	5	10	GVKGYGEAEFVKSFI	0.688889	546.267	250.289	1092.4
Thevelein, Subst. Scan GVKGYGEAEFVFSFI (PEP2016511461)	5	11	GVKGYGEAEFVLSFI	0.711111	546.733	250.289	1092.9
Thevelein, Subst. Scan GVKGYGEAEFVFSFI (PEP2016511461)	5	12	GVKGYGEAEFVMSFI	0.666667	553.8	250.289	1115.94
Thevelein, Subst. Scan GVKGYGEAEFVFSFI (PEP2016511461)	5	13	GVKGYGEAEFVNSFI	0.711111	556.644	250.289	1119.54
Thevelein, Subst. Scan GVKGYGEAEFVFSFI (PEP2016511461)	5	14	GVKGYGEAEFVPSFI	0.688889	567.978	250.333	1144.03
Thevelein, Subst. Scan GVKGYGEAEFVFSFI (PEP2016511461)	5	15	GVKGYGEAEFVQSFI	0.666667	567.978	250.311	1144.03
Thevelein, Subst. Scan GVKGYGEAEFVFSFI (PEP2016511461)	5	16	GVKGYGEAEFVRSFI	0.622222	567.978	250.311	1144.03
Thevelein, Subst. Scan GVKGYGEAEFVFSFI (PEP2016511461)	5	17	GVKGYGEAEFVSSFI	0.422222	567.978	250.311	1144.03
Thevelein, Subst. Scan GVKGYGEAEFVFSFI (PEP2016511461)	5	18	GVKGYGEAEFVTSFI	0.422222	567.978	250.311	1144.03
Thevelein, Subst. Scan GVKGYGEAEFVFSFI (PEP2016511461)	5	19	GVKGYGEAEFVVSFI	0.422222	567.978	250.4	1138.69
Thevelein, Subst. Scan GVKGYGEAEFVFSFI (PEP2016511461)	5	20	GVKGYGEAEFVWSFI	0.422222	546.778	250.4	1106.51
Thevelein, Subst. Scan GVKGYGEAEFVFSFI (PEP2016511461)	5	21	GVKGYGEAEFVYSFI	0.311111	546.778	250.267	1106.51
Thevelein, Subst. Scan GVKGYGEAEFVFSFI (PEP2016511461)	6	2	GVKGYGEAEFAFSFI	0.333333	508.667	253.333	1083.5
Thevelein, Subst. Scan GVKGYGEAEFVFSFI (PEP2016511461)	6	3	GVKGYGEAEFCFSFI	0	606	252	1208
Thevelein, Subst. Scan GVKGYGEAEFVFSFI (PEP2016511461)	6	4	GVKGYGEAEFDFSFI	0	562.667	254.333	1000
Thevelein, Subst. Scan GVKGYGEAEFVFSFI (PEP2016511461)	6	5	GVKGYGEAEFEFSFI	2	1160	259.667	1924.33
Thevelein, Subst. Scan GVKGYGEAEFVFSFI (PEP2016511461)	6	6	GVKGYGEAEFFFSFI	0	607.333	250	1304
Thevelein, Subst. Scan GVKGYGEAEFVFSFI (PEP2016511461)	6	7	GVKGYGEAEFGFSFI	1.33333	500	250	1000
Thevelein, Subst. Scan GVKGYGEAEFVFSFI (PEP2016511461)	6	8	GVKGYGEAEFHFSFI	0	500	250	1000
Thevelein, Subst. Scan GVKGYGEAEFVFSFI (PEP2016511461)	6	9	GVKGYGEAEFIFSFI	0.333333	642.667	250.333	1141.33
Thevelein, Subst. Scan GVKGYGEAEFVFSFI (PEP2016511461)	6	10	GVKGYGEAEFKFSFI	0	500	250	1000
Thevelein, Subst. Scan GVKGYGEAEFVFSFI (PEP2016511461)	6	11	GVKGYGEAEFLFSFI	0	575.667	250	1003.33
Thevelein, Subst. Scan GVKGYGEAEFVFSFI (PEP2016511461)	6	12	GVKGYGEAEFMFSFI	4	522.333	250.667	1023.67
Thevelein, Subst. Scan GVKGYGEAEFVFSFI (PEP2016511461)	6	13	GVKGYGEAEFNFSFI	1	500	250	1000
Thevelein, Subst. Scan GVKGYGEAEFVFSFI (PEP2016511461)	6	14	GVKGYGEAEFPFSFI	2.33333	500	250	1000
Thevelein, Subst. Scan GVKGYGEAEFVFSFI (PEP2016511461)	6	15	GVKGYGEAEFQFSFI	0	509.333	250	1004.67
Thevelein, Subst. Scan GVKGYGEAEFVFSFI (PEP2016511461)	6	16	GVKGYGEAEFRFSFI	3.66667	500	250	1054.5
Thevelein, Subst. Scan GVKGYGEAEFVFSFI (PEP2016511461)	6	17	GVKGYGEAEFSFSFI	0	545	250	1018.67
Thevelein, Subst. Scan GVKGYGEAEFVFSFI (PEP2016511461)	6	18	GVKGYGEAEFTFSFI	0.333333	594	250	1110.33
Thevelein, Subst. Scan GVKGYGEAEFVFSFI (PEP2016511461)	6	20	GVKGYGEAEFWFSFI	0.311111	558.889	250.556	1129.2
Thevelein, Subst. Scan GVKGYGEAEFVFSFI (PEP2016511461)	6	21	GVKGYGEAEFYFSFI	0.266667	559.244	250.7	1124.33
Thevelein, Subst. Scan GVKGYGEAEFVFSFI (PEP2016511461)	7	2	GVKGYGEAEAVFSFI	0	500	250	1000
Thevelein, Subst. Scan GVKGYGEAEFVFSFI (PEP2016511461)	7	3	GVKGYGEAECVFSFI	0	500	250	1000
Thevelein, Subst. Scan GVKGYGEAEFVFSFI (PEP2016511461)	7	4	GVKGYGEAEDVFSFI	1.66667	500	250	1000
Thevelein, Subst. Scan GVKGYGEAEFVFSFI (PEP2016511461)	7	5	GVKGYGEAEEVFSFI	0	500	250	1000
Thevelein, Subst. Scan GVKGYGEAEFVFSFI (PEP2016511461)	7	7	GVKGYGEAEGVFSFI	0.266667	555.733	250.767	1111.77
Thevelein, Subst. Scan GVKGYGEAEFVFSFI (PEP2016511461)	7	8	GVKGYGEAEHVFSFI	0.222222	555.733	250.767	1115.08
Thevelein, Subst. Scan GVKGYGEAEFVFSFI (PEP2016511461)	7	9	GVKGYGEAEIVFSFI	0.222222	555.267	250.767	1108.12
Thevelein, Subst. Scan GVKGYGEAEFVFSFI (PEP2016511461)	7	10	GVKGYGEAEKVFSFI	0.222222	537.578	250.767	1068.48
Thevelein, Subst. Scan GVKGYGEAEFVFSFI (PEP2016511461)	7	11	GVKGYGEAELVFSFI	0.133333	534.778	250.767	1067.9
Thevelein, Subst. Scan GVKGYGEAEFVFSFI (PEP2016511461)	7	12	GVKGYGEAEMVFSFI	0.133333	523.444	250.722	1043.41
Thevelein, Subst. Scan GVKGYGEAEFVFSFI (PEP2016511461)	7	13	GVKGYGEAENVFSFI	0.133333	523.444	250.722	1047.1
Thevelein, Subst. Scan GVKGYGEAEFVFSFI (PEP2016511461)	7	14	GVKGYGEAEPVFSFI	0.133333	523.444	250.722	1047.1
Thevelein, Subst. Scan GVKGYGEAEFVFSFI (PEP2016511461)	7	15	GVKGYGEAEQVFSFI	0.0666667	523.444	250.722	1047.1
Thevelein, Subst. Scan GVKGYGEAEFVFSFI (PEP2016511461)	7	16	GVKGYGEAERVFSFI	0.0666667	523.444	250.722	1047.1
Thevelein, Subst. Scan GVKGYGEAEFVFSFI (PEP2016511461)	7	17	GVKGYGEAESVFSFI	0.0666667	523.444	250.678	1048.12
Thevelein, Subst. Scan GVKGYGEAEFVFSFI (PEP2016511461)	7	18	GVKGYGEAETVFSFI	0.0666667	523.444	250.678	1048.12
Thevelein, Subst. Scan GVKGYGEAEFVFSFI (PEP2016511461)	7	19	GVKGYGEAEVVFSFI	0.155556	523.444	250.678	1048.12
Thevelein, Subst. Scan GVKGYGEAEFVFSFI (PEP2016511461)	7	20	GVKGYGEAEWVFSFI	0.155556	509.533	250.389	1024.81
Thevelein, Subst. Scan GVKGYGEAEFVFSFI (PEP2016511461)	7	21	GVKGYGEAEYVFSFI	0.155556	509.422	250.244	1031.74
Thevelein, Subst. Scan GVKGYGEAEFVFSFI (PEP2016511461)	8	2	GVKGYGEAAFVFSFI	0.333333	500	250	1000
Thevelein, Subst. Scan GVKGYGEAEFVFSFI (PEP2016511461)	8	3	GVKGYGEACFVFSFI	0	500	250	1000
Thevelein, Subst. Scan GVKGYGEAEFVFSFI (PEP2016511461)	8	4	GVKGYGEADFVFSFI	0	557.667	250	1033
Thevelein, Subst. Scan GVKGYGEAEFVFSFI (PEP2016511461)	8	6	GVKGYGEAFFVFSFI	0.155556	500.467	250.089	1022.64
Thevelein, Subst. Scan GVKGYGEAEFVFSFI (PEP2016511461)	8	7	GVKGYGEAGFVFSFI	0.111111	501	250.178	1039.93
Thevelein, Subst. Scan GVKGYGEAEFVFSFI (PEP2016511461)	8	8	GVKGYGEAHFVFSFI	0.0888889	511.833	250.178	1073.13
Thevelein, Subst. Scan GVKGYGEAEFVFSFI (PEP2016511461)	8	9	GVKGYGEAIFVFSFI	0.133333	545.833	250.178	1118.81
Thevelein, Subst. Scan GVKGYGEAEFVFSFI (PEP2016511461)	8	10	GVKGYGEAKFVFSFI	0.244444	581.922	250.178	1173.79
Thevelein, Subst. Scan GVKGYGEAEFVFSFI (PEP2016511461)	8	11	GVKGYGEALFVFSFI	0.288889	602.767	250.178	1257.18
Thevelein, Subst. Scan GVKGYGEAEFVFSFI (PEP2016511461)	8	12	GVKGYGEAMFVFSFI	0.533333	612.322	250.267	1272.76
Thevelein, Subst. Scan GVKGYGEAEFVFSFI (PEP2016511461)	8	13	GVKGYGEANFVFSFI	0.533333	623.767	250.267	1299.56
Thevelein, Subst. Scan GVKGYGEAEFVFSFI (PEP2016511461)	8	14	GVKGYGEAPFVFSFI	0.577778	656.522	250.267	1383.42
Thevelein, Subst. Scan GVKGYGEAEFVFSFI (PEP2016511461)	8	15	GVKGYGEAQFVFSFI	0.6	671.856	250.267	1409.72
Thevelein, Subst. Scan GVKGYGEAEFVFSFI (PEP2016511461)	8	16	GVKGYGEARFVFSFI	0.6	694.5	250.222	1465.32
Thevelein, Subst. Scan GVKGYGEAEFVFSFI (PEP2016511461)	8	17	GVKGYGEASFVFSFI	0.644444	705.5	250.222	1478.01
Thevelein, Subst. Scan GVKGYGEAEFVFSFI (PEP2016511461)	8	18	GVKGYGEATFVFSFI	0.666667	714.433	250.222	1488.54
Thevelein, Subst. Scan GVKGYGEAEFVFSFI (PEP2016511461)	8	19	GVKGYGEAVFVFSFI	0.822222	723.233	250.222	1500.63
Thevelein, Subst. Scan GVKGYGEAEFVFSFI (PEP2016511461)	8	20	GVKGYGEAWFVFSFI	0.911111	732.211	250.267	1519.94
Thevelein, Subst. Scan GVKGYGEAEFVFSFI (PEP2016511461)	8	21	GVKGYGEAYFVFSFI	1.08889	736.744	250.444	1527.03
Thevelein, Subst. Scan GVKGYGEAEFVFSFI (PEP2016511461)	9	2	GVKGYGEAEFVFSFI	0.4	629.6	250.644	1320.69
Thevelein, Subst. Scan GVKGYGEAEFVFSFI (PEP2016511461)	9	3	GVKGYGECEFVFSFI	1.08889	749.433	250.533	1545
Thevelein, Subst. Scan GVKGYGEAEFVFSFI (PEP2016511461)	9	4	GVKGYGEDEFVFSFI	1.08889	755.822	250.533	1567.16
Thevelein, Subst. Scan GVKGYGEAEFVFSFI (PEP2016511461)	9	5	GVKGYGEEEFVFSFI	1.13333	745.933	250.578	1606.08
Thevelein, Subst. Scan GVKGYGEAEFVFSFI (PEP2016511461)	9	6	GVKGYGEFEFVFSFI	1.26667	725.156	250.622	1585.66
Thevelein, Subst. Scan GVKGYGEAEFVFSFI (PEP2016511461)	9	7	GVKGYGEGEFVFSFI	1.53333	729.689	250.622	1588.76
Thevelein, Subst. Scan GVKGYGEAEFVFSFI (PEP2016511461)	9	8	GVKGYGEHEFVFSFI	1.33333	720.133	250.533	1573.53
Thevelein, Subst. Scan GVKGYGEAEFVFSFI (PEP2016511461)	9	9	GVKGYGEIEFVFSFI	1.33333	708.689	250.533	1548.36
Thevelein, Subst. Scan GVKGYGEAEFVFSFI (PEP2016511461)	9	10	GVKGYGEKEFVFSFI	1.33333	675.933	250.533	1469.53
Thevelein, Subst. Scan GVKGYGEAEFVFSFI (PEP2016511461)	9	11	GVKGYGELEFVFSFI	1.37778	660.6	250.556	1447.79
Thevelein, Subst. Scan GVKGYGEAEFVFSFI (PEP2016511461)	9	12	GVKGYGEMEFVFSFI	1.37778	637.956	250.556	1391.17
Thevelein, Subst. Scan GVKGYGEAEFVFSFI (PEP2016511461)	9	13	GVKGYGENEFVFSFI	1.33333	626.956	250.556	1378.48
Thevelein, Subst. Scan GVKGYGEAEFVFSFI (PEP2016511461)	9	14	GVKGYGEPEFVFSFI	1.22222	618.444	250.556	1369.73
Thevelein, Subst. Scan GVKGYGEAEFVFSFI (PEP2016511461)	9	15	GVKGYGEQEFVFSFI	1.24444	609.556	250.556	1359.84
Thevelein, Subst. Scan GVKGYGEAEFVFSFI (PEP2016511461)	9	16	GVKGYGEREFVFSFI	1.28889	600.378	250.511	1333.98
Thevelein, Subst. Scan GVKGYGEAEFVFSFI (PEP2016511461)	9	17	GVKGYGESEFVFSFI	1.11111	596.956	250.333	1331.16
Thevelein, Subst. Scan GVKGYGEAEFVFSFI (PEP2016511461)	9	18	GVKGYGETEFVFSFI	1.11111	583.733	250.156	1303.62
Thevelein, Subst. Scan GVKGYGEAEFVFSFI (PEP2016511461)	9	19	GVKGYGEVEFVFSFI	1.11111	566.511	250.156	1252
Thevelein, Subst. Scan GVKGYGEAEFVFSFI (PEP2016511461)	9	20	GVKGYGEWEFVFSFI	1.02222	542.4	250.133	1171.51
Thevelein, Subst. Scan GVKGYGEAEFVFSFI (PEP2016511461)	9	21	GVKGYGEYEFVFSFI	0.933333	527.044	250.178	1136.73
Thevelein, Subst. Scan GVKGYGEAEFVFSFI (PEP2016511461)	10	2	GVKGYGAAEFVFSFI	0.666667	500	251.333	1008.33
Thevelein, Subst. Scan GVKGYGEAEFVFSFI (PEP2016511461)	10	3	GVKGYGCAEFVFSFI	0	500	250	1018
Thevelein, Subst. Scan GVKGYGEAEFVFSFI (PEP2016511461)	10	4	GVKGYGDAEFVFSFI	1	580.667	250	1219
Thevelein, Subst. Scan GVKGYGEAEFVFSFI (PEP2016511461)	10	6	GVKGYGFAEFVFSFI	0.622222	501.667	250.178	1051.18
Thevelein, Subst. Scan GVKGYGEAEFVFSFI (PEP2016511461)	10	7	GVKGYGGAEFVFSFI	0.622222	502.2	250.178	1053.69
Thevelein, Subst. Scan GVKGYGEAEFVFSFI (PEP2016511461)	10	8	GVKGYGHAEFVFSFI	0.622222	508.244	250.178	1089.96
Thevelein, Subst. Scan GVKGYGEAEFVFSFI (PEP2016511461)	10	9	GVKGYGIAEFVFSFI	0.6	529.622	250.178	1165.2
Thevelein, Subst. Scan GVKGYGEAEFVFSFI (PEP2016511461)	10	10	GVKGYGKAEFVFSFI	0.533333	537.489	250.156	1170.41
Thevelein, Subst. Scan GVKGYGEAEFVFSFI (PEP2016511461)	10	11	GVKGYGLAEFVFSFI	0.533333	554.822	250.156	1221.49
Thevelein, Subst. Scan GVKGYGEAEFVFSFI (PEP2016511461)	10	12	GVKGYGMAEFVFSFI	0.755556	562.422	250.156	1233.22
Thevelein, Subst. Scan GVKGYGEAEFVFSFI (PEP2016511461)	10	13	GVKGYGNAEFVFSFI	0.755556	573.756	250.244	1255.48
Thevelein, Subst. Scan GVKGYGEAEFVFSFI (PEP2016511461)	10	14	GVKGYGPAEFVFSFI	0.622222	578.222	250.289	1265.1
Thevelein, Subst. Scan GVKGYGEAEFVFSFI (PEP2016511461)	10	15	GVKGYGQAEFVFSFI	0.511111	590.067	250.311	1296.23
Thevelein, Subst. Scan GVKGYGEAEFVFSFI (PEP2016511461)	10	16	GVKGYGRAEFVFSFI	0.511111	594.267	250.267	1316.72
Thevelein, Subst. Scan GVKGYGEAEFVFSFI (PEP2016511461)	10	17	GVKGYGSAEFVFSFI	0.511111	602.867	250.267	1333.4
Thevelein, Subst. Scan GVKGYGEAEFVFSFI (PEP2016511461)	10	18	GVKGYGTAEFVFSFI	0.511111	612.978	250.756	1365.02
Thevelein, Subst. Scan GVKGYGEAEFVFSFI (PEP2016511461)	10	19	GVKGYGVAEFVFSFI	0.511111	628.689	250.778	1424.34
Thevelein, Subst. Scan GVKGYGEAEFVFSFI (PEP2016511461)	10	20	GVKGYGWAEFVFSFI	0.511111	647.089	251.022	1472.83
Thevelein, Subst. Scan GVKGYGEAEFVFSFI (PEP2016511461)	10	21	GVKGYGYAEFVFSFI	0.511111	668.822	251.267	1539.7
Thevelein, Subst. Scan GVKGYGEAEFVFSFI (PEP2016511461)	11	2	GVKGYAEAEFVFSFI	0	597.167	250.667	1226
Thevelein, Subst. Scan GVKGYGEAEFVFSFI (PEP2016511461)	11	3	GVKGYCEAEFVFSFI	0	593.333	257	1398.33
Thevelein, Subst. Scan GVKGYGEAEFVFSFI (PEP2016511461)	11	4	GVKGYDEAEFVFSFI	0.666667	886.833	250.333	1698
Thevelein, Subst. Scan GVKGYGEAEFVFSFI (PEP2016511461)	11	5	GVKGYEEAEFVFSFI	0	881.5	250	1781.83
Thevelein, Subst. Scan GVKGYGEAEFVFSFI (PEP2016511461)	11	6	GVKGYFEAEFVFSFI	0	785.667	250	2048.67
Thevelein, Subst. Scan GVKGYGEAEFVFSFI (PEP2016511461)	11	8	GVKGYHEAEFVFSFI	0.511111	673.978	251.467	1544.79
Thevelein, Subst. Scan GVKGYGEAEFVFSFI (PEP2016511461)	11	9	GVKGYIEAEFVFSFI	0.511111	678.978	251.489	1537.3
Thevelein, Subst. Scan GVKGYGEAEFVFSFI (PEP2016511461)	11	10	GVKGYKEAEFVFSFI	0.488889	660.467	251.489	1463.77
Thevelein, Subst. Scan GVKGYGEAEFVFSFI (PEP2016511461)	11	11	GVKGYLEAEFVFSFI	0.488889	660.911	251.489	1471.4
Thevelein, Subst. Scan GVKGYGEAEFVFSFI (PEP2016511461)	11	12	GVKGYMEAEFVFSFI	0.488889	652.622	251.489	1423.9
Thevelein, Subst. Scan GVKGYGEAEFVFSFI (PEP2016511461)	11	13	GVKGYNEAEFVFSFI	0.266667	655	251.578	1426.66
Thevelein, Subst. Scan GVKGYGEAEFVFSFI (PEP2016511461)	11	14	GVKGYPEAEFVFSFI	0.266667	649.044	251.756	1411.98
Thevelein, Subst. Scan GVKGYGEAEFVFSFI (PEP2016511461)	11	15	GVKGYQEAEFVFSFI	0.222222	654.733	251.711	1418.62
Thevelein, Subst. Scan GVKGYGEAEFVFSFI (PEP2016511461)	11	16	GVKGYREAEFVFSFI	0.2	647.978	252.111	1401.84
Thevelein, Subst. Scan GVKGYGEAEFVFSFI (PEP2016511461)	11	17	GVKGYSEAEFVFSFI	0.2	646.8	252.356	1390.44
Thevelein, Subst. Scan GVKGYGEAEFVFSFI (PEP2016511461)	11	18	GVKGYTEAEFVFSFI	0.288889	645.689	252.644	1374.91
Thevelein, Subst. Scan GVKGYGEAEFVFSFI (PEP2016511461)	11	19	GVKGYVEAEFVFSFI	0.377778	643.622	252.533	1362.84
Thevelein, Subst. Scan GVKGYGEAEFVFSFI (PEP2016511461)	11	20	GVKGYWEAEFVFSFI	0.377778	636.2	252.667	1321.68
Thevelein, Subst. Scan GVKGYGEAEFVFSFI (PEP2016511461)	11	21	GVKGYYEAEFVFSFI	0.222222	627.022	252.378	1287.7
Thevelein, Subst. Scan GVKGYGEAEFVFSFI (PEP2016511461)	12	2	GVKGAGEAEFVFSFI	0	512.167	253.667	1016
Thevelein, Subst. Scan GVKGYGEAEFVFSFI (PEP2016511461)	12	3	GVKGCGEAEFVFSFI	0.333333	522.833	250	1000
Thevelein, Subst. Scan GVKGYGEAEFVFSFI (PEP2016511461)	12	4	GVKGDGEAEFVFSFI	2.66667	625	250.333	1043
Thevelein, Subst. Scan GVKGYGEAEFVFSFI (PEP2016511461)	12	5	GVKGEGEAEFVFSFI	0	629	250.667	1156.17
Thevelein, Subst. Scan GVKGYGEAEFVFSFI (PEP2016511461)	12	6	GVKGFGEAEFVFSFI	0	562.333	250	1307.67
Thevelein, Subst. Scan GVKGYGEAEFVFSFI (PEP2016511461)	12	7	GVKGGGEAEFVFSFI	0.666667	512.667	251	1105.67
Thevelein, Subst. Scan GVKGYGEAEFVFSFI (PEP2016511461)	12	8	GVKGHGEAEFVFSFI	6.33333	507.667	252.667	1169.5
Thevelein, Subst. Scan GVKGYGEAEFVFSFI (PEP2016511461)	12	9	GVKGIGEAEFVFSFI	1.33333	555.333	250.333	1206.5
Thevelein, Subst. Scan GVKGYGEAEFVFSFI (PEP2016511461)	12	10	GVKGKGEAEFVFSFI	0.666667	500	250	1000
Thevelein, Subst. Scan GVKGYGEAEFVFSFI (PEP2016511461)	12	11	GVKGLGEAEFVFSFI	1.66667	553	250	1045.17
Thevelein, Subst. Scan GVKGYGEAEFVFSFI (PEP2016511461)	12	12	GVKGMGEAEFVFSFI	0	522.667	252	1019
Thevelein, Subst. Scan GVKGYGEAEFVFSFI (PEP2016511461)	12	13	GVKGNGEAEFVFSFI	2	575.333	251.333	1061.67
Thevelein, Subst. Scan GVKGYGEAEFVFSFI (PEP2016511461)	12	14	GVKGPGEAEFVFSFI	1.33333	554	251.333	1000.67
Thevelein, Subst. Scan GVKGYGEAEFVFSFI (PEP2016511461)	12	15	GVKGQGEAEFVFSFI	0	572	250	1143.33
Thevelein, Subst. Scan GVKGYGEAEFVFSFI (PEP2016511461)	12	16	GVKGRGEAEFVFSFI	2	510	250	1031.33
Thevelein, Subst. Scan GVKGYGEAEFVFSFI (PEP2016511461)	12	17	GVKGSGEAEFVFSFI	0	522.333	250	1000
Thevelein, Subst. Scan GVKGYGEAEFVFSFI (PEP2016511461)	12	18	GVKGTGEAEFVFSFI	0.666667	527.667	250	1059.33
Thevelein, Subst. Scan GVKGYGEAEFVFSFI (PEP2016511461)	12	19	GVKGVGEAEFVFSFI	0	514.333	250	1029.33
Thevelein, Subst. Scan GVKGYGEAEFVFSFI (PEP2016511461)	12	20	GVKGWGEAEFVFSFI	0	554.667	250	1124.67
Thevelein, Subst. Scan GVKGYGEAEFVFSFI (PEP2016511461)	13	2	GVKAYGEAEFVFSFI	0	554	259	1056.67
Thevelein, Subst. Scan GVKGYGEAEFVFSFI (PEP2016511461)	13	3	GVKCYGEAEFVFSFI	0	572	250	1086.67
Thevelein, Subst. Scan GVKGYGEAEFVFSFI (PEP2016511461)	13	4	GVKDYGEAEFVFSFI	0	740.333	253	1441
Thevelein, Subst. Scan GVKGYGEAEFVFSFI (PEP2016511461)	13	5	GVKEYGEAEFVFSFI	0	737.667	252	1595
Thevelein, Subst. Scan GVKGYGEAEFVFSFI (PEP2016511461)	13	6	GVKFYGEAEFVFSFI	0	628.667	254.333	1495
Thevelein, Subst. Scan GVKGYGEAEFVFSFI (PEP2016511461)	13	8	GVKHYGEAEFVFSFI	0.222222	622.111	252.133	1245.48
Thevelein, Subst. Scan GVKGYGEAEFVFSFI (PEP2016511461)	13	9	GVKIYGEAEFVFSFI	0.355556	631.656	251.933	1249.46
Thevelein, Subst. Scan GVKGYGEAEFVFSFI (PEP2016511461)	13	10	GVKKYGEAEFVFSFI	0.4	639.278	251.911	1242.83
Thevelein, Subst. Scan GVKGYGEAEFVFSFI (PEP2016511461)	13	11	GVKLYGEAEFVFSFI	0.4	650.856	252.044	1256.3
Thevelein, Subst. Scan GVKGYGEAEFVFSFI (PEP2016511461)	13	12	GVKMYGEAEFVFSFI	0.444444	660.722	252.044	1278.63
Thevelein, Subst. Scan GVKGYGEAEFVFSFI (PEP2016511461)	13	13	GVKNYGEAEFVFSFI	0.488889	663.522	252.6	1304.88
Thevelein, Subst. Scan GVKGYGEAEFVFSFI (PEP2016511461)	13	14	GVKPYGEAEFVFSFI	0.577778	668.389	252.911	1320.74
Thevelein, Subst. Scan GVKGYGEAEFVFSFI (PEP2016511461)	13	15	GVKQYGEAEFVFSFI	0.711111	676.5	252.689	1345.46
Thevelein, Subst. Scan GVKGYGEAEFVFSFI (PEP2016511461)	13	16	GVKRYGEAEFVFSFI	0.822222	679.033	252.778	1354.88
Thevelein, Subst. Scan GVKGYGEAEFVFSFI (PEP2016511461)	13	17	GVKSYGEAEFVFSFI	0.866667	690.011	252.356	1352.11
Thevelein, Subst. Scan GVKGYGEAEFVFSFI (PEP2016511461)	13	18	GVKTYGEAEFVFSFI	0.888889	703.233	252.333	1349.91
Thevelein, Subst. Scan GVKGYGEAEFVFSFI (PEP2016511461)	13	19	GVKVYGEAEFVFSFI	0.822222	702.122	252.044	1347.93
Thevelein, Subst. Scan GVKGYGEAEFVFSFI (PEP2016511461)	13	20	GVKWYGEAEFVFSFI	0.733333	699.411	251.844	1344.16
Thevelein, Subst. Scan GVKGYGEAEFVFSFI (PEP2016511461)	13	21	GVKYYGEAEFVFSFI	0.8	697.678	251.667	1341.02
Thevelein, Subst. Scan GVKGYGEAEFVFSFI (PEP2016511461)	14	2	GVAGYGEAEFVFSFI	0	624.333	258	1243.67
Thevelein, Subst. Scan GVKGYGEAEFVFSFI (PEP2016511461)	14	3	GVCGYGEAEFVFSFI	0	690.333	250	1347.33
Thevelein, Subst. Scan GVKGYGEAEFVFSFI (PEP2016511461)	14	4	GVDGYGEAEFVFSFI	0	950.5	252	1753.83
Thevelein, Subst. Scan GVKGYGEAEFVFSFI (PEP2016511461)	14	5	GVEGYGEAEFVFSFI	1.33333	946	252	1705.33
Thevelein, Subst. Scan GVKGYGEAEFVFSFI (PEP2016511461)	14	6	GVFGYGEAEFVFSFI	1.33333	712	250	1699.33
Thevelein, Subst. Scan GVKGYGEAEFVFSFI (PEP2016511461)	14	7	GVGGYGEAEFVFSFI	1.33333	750.667	250	1456.33
Thevelein, Subst. Scan GVKGYGEAEFVFSFI (PEP2016511461)	14	8	GVHGYGEAEFVFSFI	0	697.667	252	1551.33
Thevelein, Subst. Scan GVKGYGEAEFVFSFI (PEP2016511461)	14	9	GVIGYGEAEFVFSFI	0	739	251.333	1636.33
Thevelein, Subst. Scan GVKGYGEAEFVFSFI (PEP2016511461)	14	11	GVLGYGEAEFVFSFI	0.8	699.256	251.711	1346.59
Thevelein, Subst. Scan GVKGYGEAEFVFSFI (PEP2016511461)	14	12	GVMGYGEAEFVFSFI	0.8	686.567	251.711	1331.37
Thevelein, Subst. Scan GVKGYGEAEFVFSFI (PEP2016511461)	14	13	GVNGYGEAEFVFSFI	0.622222	680.044	251.711	1337.08
Thevelein, Subst. Scan GVKGYGEAEFVFSFI (PEP2016511461)	14	14	GVPGYGEAEFVFSFI	0.577778	670.933	251.711	1334.74
Thevelein, Subst. Scan GVKGYGEAEFVFSFI (PEP2016511461)	14	15	GVQGYGEAEFVFSFI	0.577778	665.556	251.578	1331.79
Thevelein, Subst. Scan GVKGYGEAEFVFSFI (PEP2016511461)	14	16	GVRGYGEAEFVFSFI	0.533333	655.267	251.578	1307.21
Thevelein, Subst. Scan GVKGYGEAEFVFSFI (PEP2016511461)	14	17	GVSGYGEAEFVFSFI	0.488889	654.889	251.044	1288.18
Thevelein, Subst. Scan GVKGYGEAEFVFSFI (PEP2016511461)	14	18	GVTGYGEAEFVFSFI	0.4	647.156	250.644	1264.96
Thevelein, Subst. Scan GVKGYGEAEFVFSFI (PEP2016511461)	14	19	GVVGYGEAEFVFSFI	0.266667	643.278	250.6	1233.94
Thevelein, Subst. Scan GVKGYGEAEFVFSFI (PEP2016511461)	14	20	GVWGYGEAEFVFSFI	0.155556	639.611	250.511	1209.63
Thevelein, Subst. Scan GVKGYGEAEFVFSFI (PEP2016511461)	14	21	GVYGYGEAEFVFSFI	0.111111	631.611	250.511	1212.18
Thevelein, Subst. Scan GVKGYGEAEFVFSFI (PEP2016511461)	15	2	GAKGYGEAEFVFSFI	0	523	255.333	1108.33
Thevelein, Subst. Scan GVKGYGEAEFVFSFI (PEP2016511461)	15	3	GCKGYGEAEFVFSFI	0	600.667	250	1204.17
Thevelein, Subst. Scan GVKGYGEAEFVFSFI (PEP2016511461)	15	4	GDKGYGEAEFVFSFI	0	644.333	250	1242
Thevelein, Subst. Scan GVKGYGEAEFVFSFI (PEP2016511461)	15	5	GEKGYGEAEFVFSFI	0	651	253.333	1209
Thevelein, Subst. Scan GVKGYGEAEFVFSFI (PEP2016511461)	15	6	GFKGYGEAEFVFSFI	2.33333	612	251.833	1248.67
Thevelein, Subst. Scan GVKGYGEAEFVFSFI (PEP2016511461)	15	7	GGKGYGEAEFVFSFI	0	579.667	250	1253.33
Thevelein, Subst. Scan GVKGYGEAEFVFSFI (PEP2016511461)	15	8	GHKGYGEAEFVFSFI	0	560.667	252.667	1200.17
Thevelein, Subst. Scan GVKGYGEAEFVFSFI (PEP2016511461)	15	9	GIKGYGEAEFVFSFI	0	635	250	1208.83
Thevelein, Subst. Scan GVKGYGEAEFVFSFI (PEP2016511461)	15	10	GKKGYGEAEFVFSFI	0	567.5	250	1059.33
Thevelein, Subst. Scan GVKGYGEAEFVFSFI (PEP2016511461)	15	11	GLKGYGEAEFVFSFI	0.666667	621.667	250.667	1202
Thevelein, Subst. Scan GVKGYGEAEFVFSFI (PEP2016511461)	15	12	GMKGYGEAEFVFSFI	2	583.333	250	1099.67
Thevelein, Subst. Scan GVKGYGEAEFVFSFI (PEP2016511461)	15	13	GNKGYGEAEFVFSFI	1.33333	612.333	252.667	1303.33
Thevelein, Subst. Scan GVKGYGEAEFVFSFI (PEP2016511461)	15	14	GPKGYGEAEFVFSFI	0	618	252	1258.5
Thevelein, Subst. Scan GVKGYGEAEFVFSFI (PEP2016511461)	15	15	GQKGYGEAEFVFSFI	2	618.333	250	1328.5
Thevelein, Subst. Scan GVKGYGEAEFVFSFI (PEP2016511461)	15	16	GRKGYGEAEFVFSFI	0	585.5	250	1288.67
Thevelein, Subst. Scan GVKGYGEAEFVFSFI (PEP2016511461)	15	17	GSKGYGEAEFVFSFI	2	597.333	250	1200.67
Thevelein, Subst. Scan GVKGYGEAEFVFSFI (PEP2016511461)	15	18	GTKGYGEAEFVFSFI	0.666667	593	250	1163.33
Thevelein, Subst. Scan GVKGYGEAEFVFSFI (PEP2016511461)	15	20	GWKGYGEAEFVFSFI	0.0888889	623.944	250.289	1214.57
Thevelein, Subst. Scan GVKGYGEAEFVFSFI (PEP2016511461)	15	21	GYKGYGEAEFVFSFI	0.0666667	623.922	250.378	1220.16
Thevelein, Subst. Scan GVKGYGEAEFVFSFI (PEP2016511461)	16	2	AVKGYGEAEFVFSFI	0	594	255.667	1048.33
Thevelein, Subst. Scan GVKGYGEAEFVFSFI (PEP2016511461)	16	3	CVKGYGEAEFVFSFI	1	653.5	250	1168.33
Thevelein, Subst. Scan GVKGYGEAEFVFSFI (PEP2016511461)	16	4	DVKGYGEAEFVFSFI	1.66667	683.667	250.333	1134.67
Thevelein, Subst. Scan GVKGYGEAEFVFSFI (PEP2016511461)	16	5	EVKGYGEAEFVFSFI	0	697	250	1275.67
Thevelein, Subst. Scan GVKGYGEAEFVFSFI (PEP2016511461)	16	6	FVKGYGEAEFVFSFI	0	691	251.333	1443
Thevelein, Subst. Scan GVKGYGEAEFVFSFI (PEP2016511461)	16	8	HVKGYGEAEFVFSFI	0.0714286	627.06	250.214	1214.98
Thevelein, Subst. Scan GVKGYGEAEFVFSFI (PEP2016511461)	16	9	IVKGYGEAEFVFSFI	0	629.269	250.231	1209.44
Thevelein, Subst. Scan GVKGYGEAEFVFSFI (PEP2016511461)	16	10	KVKGYGEAEFVFSFI	0	626.542	250.139	1198.29
Thevelein, Subst. Scan GVKGYGEAEFVFSFI (PEP2016511461)	16	11	LVKGYGEAEFVFSFI	0	632.409	250.152	1202.2
Thevelein, Subst. Scan GVKGYGEAEFVFSFI (PEP2016511461)	16	12	MVKGYGEAEFVFSFI	0	632.583	250.167	1190.42
Thevelein, Subst. Scan GVKGYGEAEFVFSFI (PEP2016511461)	16	13	NVKGYGEAEFVFSFI	0	631.389	250.185	1175.83
Thevelein, Subst. Scan GVKGYGEAEFVFSFI (PEP2016511461)	16	14	PVKGYGEAEFVFSFI	0	630.812	250.208	1165.44
Thevelein, Subst. Scan GVKGYGEAEFVFSFI (PEP2016511461)	16	15	QVKGYGEAEFVFSFI	0	632.595	250.238	1156.6
Thevelein, Subst. Scan GVKGYGEAEFVFSFI (PEP2016511461)	16	16	RVKGYGEAEFVFSFI	0	626.028	250.222	1155.72
Thevelein, Subst. Scan GVKGYGEAEFVFSFI (PEP2016511461)	16	17	SVKGYGEAEFVFSFI	0	629.9	250.267	1165.47
Thevelein, Subst. Scan GVKGYGEAEFVFSFI (PEP2016511461)	16	18	TVKGYGEAEFVFSFI	0	624.75	250.333	1195.33
Thevelein, Subst. Scan GVKGYGEAEFVFSFI (PEP2016511461)	16	19	VVKGYGEAEFVFSFI	0	620.778	250.444	1235.67
Thevelein, Subst. Scan GVKGYGEAEFVFSFI (PEP2016511461)	16	20	WVKGYGEAEFVFSFI	0	620.333	250.667	1242.17
Thevelein, Subst. Scan GVKGYGEAEFVFSFI (PEP2016511461)	16	21	YVKGYGEAEFVFSFI	0	595.333	251.333	1236.83

## Sheet: Mapping Summary
#Date:Do Jan 26 2017 12:02:24
#Green Channel Image File:
#Red Channel Image File:X:\Auswertungen\Rohdaten\2017.01.18_Thevelein_PEP2016511461\2017.01.19_Thevelein_1460-12-13-14_main_7-R_fi\700.TIF
#Array File:X:\Auswertungen\Rohdaten\2017.01.18_Thevelein_PEP2016511461\PSA-Exports\Grid_1460-14.psf
Spot Family	Row	Column	Peptide	GST, 100 µg/ml	Deviation	Deviation [%]	GST-Sch9, 100 µg/ml	Deviation	Deviation [%]	GST, 500 µg/ml	Deviation	Deviation [%]	GST-Sch9, 500 µg/ml	Deviation	Deviation [%]
Thevelein, Subst. Scan GVKGYGEAEFVFSFI (PEP2016511461)	2	2	GVKGYGEAEFVFSFA	0	0	0	0	0	0	0.666667	0.888889	1.33333	0	0	0
Thevelein, Subst. Scan GVKGYGEAEFVFSFI (PEP2016511461)	2	3	GVKGYGEAEFVFSFC	0.666667	0.888889	1.33333	22.6667	15.1111	0.666667	0.666667	0.888889	1.33333	0	0	0
Thevelein, Subst. Scan GVKGYGEAEFVFSFI (PEP2016511461)	2	4	GVKGYGEAEFVFSFD	0	0	0	245.333	30.4444	0.124094	5.66667	7.55556	1.33333	263	82.6667	0.314322
Thevelein, Subst. Scan GVKGYGEAEFVFSFI (PEP2016511461)	2	5	GVKGYGEAEFVFSFE	2.66667	2.22222	0.833333	417.667	22.4444	0.0537377	2.66667	3.55556	1.33333	468	161.333	0.344729
Thevelein, Subst. Scan GVKGYGEAEFVFSFI (PEP2016511461)	2	6	GVKGYGEAEFVFSFF	0.666667	0.888889	1.33333	77.6667	7.11111	0.0915594	6	8	1.33333	208.667	120.222	0.576145
Thevelein, Subst. Scan GVKGYGEAEFVFSFI (PEP2016511461)	2	7	GVKGYGEAEFVFSFG	9.66667	2.22222	0.229885	0	0	0	1.66667	2.22222	1.33333	0	0	0
Thevelein, Subst. Scan GVKGYGEAEFVFSFI (PEP2016511461)	2	8	GVKGYGEAEFVFSFH	0.666667	0.888889	1.33333	0	0	0	0	0	0	59.6667	79.5556	1.33333
Thevelein, Subst. Scan GVKGYGEAEFVFSFI (PEP2016511461)	2	10	GVKGYGEAEFVFSFK	0.666667	1.03704	1.55556	67.0667	81.5615	1.21613	0.244444	0.46716	1.91111	115.567	163.342	1.4134
Thevelein, Subst. Scan GVKGYGEAEFVFSFI (PEP2016511461)	2	11	GVKGYGEAEFVFSFL	0.844444	1.27605	1.51111	67.0667	81.5615	1.21613	0.244444	0.46716	1.91111	115.567	163.342	1.4134
Thevelein, Subst. Scan GVKGYGEAEFVFSFI (PEP2016511461)	2	12	GVKGYGEAEFVFSFM	0.844444	1.27605	1.51111	66.4667	81.7956	1.23063	0.288889	0.539259	1.86667	110.178	160.824	1.45968
Thevelein, Subst. Scan GVKGYGEAEFVFSFI (PEP2016511461)	2	13	GVKGYGEAEFVFSFN	0.844444	1.27605	1.51111	64.2667	83.0459	1.29221	0.311111	0.566914	1.82222	110.178	160.824	1.45968
Thevelein, Subst. Scan GVKGYGEAEFVFSFI (PEP2016511461)	2	14	GVKGYGEAEFVFSFP	0.755556	1.17531	1.55556	64.2667	83.0459	1.29221	0.311111	0.566914	1.82222	110.656	160.591	1.45127
Thevelein, Subst. Scan GVKGYGEAEFVFSFI (PEP2016511461)	2	15	GVKGYGEAEFVFSFQ	0.644444	1.05975	1.64444	62.3556	83.277	1.33552	0.311111	0.566914	1.82222	109.767	161.025	1.46698
Thevelein, Subst. Scan GVKGYGEAEFVFSFI (PEP2016511461)	2	16	GVKGYGEAEFVFSFR	0.644444	1.05975	1.64444	62.4222	83.2415	1.33352	0.355556	0.632099	1.77778	109.767	161.025	1.46698
Thevelein, Subst. Scan GVKGYGEAEFVFSFI (PEP2016511461)	2	17	GVKGYGEAEFVFSFS	0.755556	1.27605	1.68889	62.4222	83.2415	1.33352	0.355556	0.632099	1.77778	109.767	161.025	1.46698
Thevelein, Subst. Scan GVKGYGEAEFVFSFI (PEP2016511461)	2	18	GVKGYGEAEFVFSFT	0.755556	1.27605	1.68889	53.1556	72.717	1.368	0.4	0.693333	1.73333	106.056	160.131	1.50988
Thevelein, Subst. Scan GVKGYGEAEFVFSFI (PEP2016511461)	2	19	GVKGYGEAEFVFSFV	0.711111	1.23259	1.73333	48.1778	66.7941	1.38641	0.4	0.693333	1.73333	106.056	160.131	1.50988
Thevelein, Subst. Scan GVKGYGEAEFVFSFI (PEP2016511461)	2	20	GVKGYGEAEFVFSFW	0.733333	1.23852	1.68889	36.6667	50.3111	1.37212	0.4	0.693333	1.73333	81.6667	122.363	1.49832
Thevelein, Subst. Scan GVKGYGEAEFVFSFI (PEP2016511461)	2	21	GVKGYGEAEFVFSFY	0.688889	1.19407	1.73333	38.4667	51.8637	1.34828	0.2	0.355556	1.77778	71.6889	113.747	1.58667
Thevelein, Subst. Scan GVKGYGEAEFVFSFI (PEP2016511461)	3	2	GVKGYGEAEFVFSAI	0	0	0	0	0	0	0	0	0	0	0	0
Thevelein, Subst. Scan GVKGYGEAEFVFSFI (PEP2016511461)	3	3	GVKGYGEAEFVFSCI	0	0	0	12.3333	16.4444	1.33333	0	0	0	7	9.33333	1.33333
Thevelein, Subst. Scan GVKGYGEAEFVFSFI (PEP2016511461)	3	4	GVKGYGEAEFVFSDI	0	0	0	0	0	0	0	0	0	0	0	0
Thevelein, Subst. Scan GVKGYGEAEFVFSFI (PEP2016511461)	3	5	GVKGYGEAEFVFSEI	0	0	0	20.3333	3.77778	0.185792	1	1.33333	1.33333	0	0	0
Thevelein, Subst. Scan GVKGYGEAEFVFSFI (PEP2016511461)	3	7	GVKGYGEAEFVFSGI	0.644444	1.11704	1.73333	36.4222	48.956	1.34413	0.311111	0.539259	1.73333	68.2333	108.218	1.586
Thevelein, Subst. Scan GVKGYGEAEFVFSFI (PEP2016511461)	3	8	GVKGYGEAEFVFSHI	0.6	1.06667	1.77778	53.7778	66.9926	1.24573	0.266667	0.474074	1.77778	99.2778	145.264	1.46321
Thevelein, Subst. Scan GVKGYGEAEFVFSFI (PEP2016511461)	3	9	GVKGYGEAEFVFSII	0.866667	1.4637	1.68889	87.9556	104.383	1.18677	0.622222	1.07852	1.73333	172.822	239.903	1.38815
Thevelein, Subst. Scan GVKGYGEAEFVFSFI (PEP2016511461)	3	10	GVKGYGEAEFVFSKI	0.911111	1.49827	1.64444	84.5333	103.292	1.22191	0.733333	1.23852	1.68889	166.733	226.71	1.35971
Thevelein, Subst. Scan GVKGYGEAEFVFSFI (PEP2016511461)	3	11	GVKGYGEAEFVFSLI	0.733333	1.23852	1.68889	114.433	132.153	1.15484	0.733333	1.23852	1.68889	254.411	322.651	1.26823
Thevelein, Subst. Scan GVKGYGEAEFVFSFI (PEP2016511461)	3	12	GVKGYGEAEFVFSMI	0.777778	1.27901	1.64444	111.9	133.729	1.19507	0.688889	1.19407	1.73333	243.289	317.646	1.30563
Thevelein, Subst. Scan GVKGYGEAEFVFSFI (PEP2016511461)	3	13	GVKGYGEAEFVFSNI	0.777778	1.27901	1.64444	114.322	132.222	1.15657	0.666667	1.18519	1.77778	266.422	327.893	1.23073
Thevelein, Subst. Scan GVKGYGEAEFVFSFI (PEP2016511461)	3	14	GVKGYGEAEFVFSPI	0.822222	1.31556	1.6	138.144	147.475	1.06754	0.666667	1.18519	1.77778	316.911	357.663	1.12859
Thevelein, Subst. Scan GVKGYGEAEFVFSFI (PEP2016511461)	3	15	GVKGYGEAEFVFSQI	0.822222	1.31556	1.6	138.144	147.475	1.06754	0.666667	1.18519	1.77778	323.367	353.178	1.09219
Thevelein, Subst. Scan GVKGYGEAEFVFSFI (PEP2016511461)	3	16	GVKGYGEAEFVFSRI	0.866667	1.34815	1.55556	148.233	142.646	0.962307	0.622222	1.13383	1.82222	339.967	345.801	1.01716
Thevelein, Subst. Scan GVKGYGEAEFVFSFI (PEP2016511461)	3	17	GVKGYGEAEFVFSSI	0.622222	0.967901	1.55556	148.233	142.646	0.962307	0.622222	1.13383	1.82222	339.967	345.801	1.01716
Thevelein, Subst. Scan GVKGYGEAEFVFSFI (PEP2016511461)	3	18	GVKGYGEAEFVFSTI	0.644444	0.973827	1.51111	146.944	143.62	0.977375	0.577778	1.07852	1.86667	339.967	345.801	1.01716
Thevelein, Subst. Scan GVKGYGEAEFVFSFI (PEP2016511461)	3	19	GVKGYGEAEFVFSVI	0.666667	0.977778	1.46667	145.389	144.795	0.995916	0.6	1.09333	1.82222	339.967	345.801	1.01716
Thevelein, Subst. Scan GVKGYGEAEFVFSFI (PEP2016511461)	3	20	GVKGYGEAEFVFSWI	0.688889	1.01037	1.46667	135.944	146.067	1.07446	0.6	1.09333	1.82222	320.056	353.738	1.10524
Thevelein, Subst. Scan GVKGYGEAEFVFSFI (PEP2016511461)	3	21	GVKGYGEAEFVFSYI	0.955556	1.31654	1.37778	133.811	147.773	1.10434	0.6	1.09333	1.82222	320.056	353.738	1.10524
Thevelein, Subst. Scan GVKGYGEAEFVFSFI (PEP2016511461)	4	2	GVKGYGEAEFVFAFI	0.666667	0.888889	1.33333	104.333	66.2222	0.634718	1.33333	1.77778	1.33333	364.333	130.222	0.357426
Thevelein, Subst. Scan GVKGYGEAEFVFSFI (PEP2016511461)	4	3	GVKGYGEAEFVFCFI	1.33333	0.888889	0.666667	263.667	68.4444	0.259587	9.33333	12.4444	1.33333	768.167	41.1111	0.0535185
Thevelein, Subst. Scan GVKGYGEAEFVFSFI (PEP2016511461)	4	4	GVKGYGEAEFVFDFI	0	0	0	262	56.6667	0.216285	4.66667	6.22222	1.33333	36.3333	31.7778	0.874618
Thevelein, Subst. Scan GVKGYGEAEFVFSFI (PEP2016511461)	4	5	GVKGYGEAEFVFEFI	0	0	0	1184	164	0.138514	3.33333	4.44444	1.33333	1663.83	336.444	0.20221
Thevelein, Subst. Scan GVKGYGEAEFVFSFI (PEP2016511461)	4	6	GVKGYGEAEFVFFFI	0	0	0	502.667	115.556	0.229885	0	0	0	1274.33	113.556	0.0891098
Thevelein, Subst. Scan GVKGYGEAEFVFSFI (PEP2016511461)	4	7	GVKGYGEAEFVFGFI	0.666667	0.888889	1.33333	53	35.3333	0.666667	0	0	0	8.33333	11.1111	1.33333
Thevelein, Subst. Scan GVKGYGEAEFVFSFI (PEP2016511461)	4	8	GVKGYGEAEFVFHFI	0	0	0	87.3333	115.111	1.31807	0	0	0	220.333	137.111	0.622289
Thevelein, Subst. Scan GVKGYGEAEFVFSFI (PEP2016511461)	4	9	GVKGYGEAEFVFIFI	0	0	0	429.333	12.4444	0.0289855	0	0	0	1304.17	129.889	0.0995953
Thevelein, Subst. Scan GVKGYGEAEFVFSFI (PEP2016511461)	4	10	GVKGYGEAEFVFKFI	0	0	0	0	0	0	0	0	0	109.333	145.778	1.33333
Thevelein, Subst. Scan GVKGYGEAEFVFSFI (PEP2016511461)	4	11	GVKGYGEAEFVFLFI	0	0	0	512.667	37.5556	0.0732553	0	0	0	1632	161.333	0.0988562
Thevelein, Subst. Scan GVKGYGEAEFVFSFI (PEP2016511461)	4	12	GVKGYGEAEFVFMFI	0	0	0	133.667	46.8889	0.35079	0.333333	0.444444	1.33333	217	72	0.331797
Thevelein, Subst. Scan GVKGYGEAEFVFSFI (PEP2016511461)	4	13	GVKGYGEAEFVFNFI	0	0	0	4.33333	5.77778	1.33333	0	0	0	0	0	0
Thevelein, Subst. Scan GVKGYGEAEFVFSFI (PEP2016511461)	4	14	GVKGYGEAEFVFPFI	0.666667	0.888889	1.33333	0	0	0	0	0	0	0	0	0
Thevelein, Subst. Scan GVKGYGEAEFVFSFI (PEP2016511461)	4	15	GVKGYGEAEFVFQFI	0	0	0	83.6667	68.2222	0.815405	0	0	0	0	0	0
Thevelein, Subst. Scan GVKGYGEAEFVFSFI (PEP2016511461)	4	16	GVKGYGEAEFVFRFI	2.33333	1.77778	0.761905	44	29.3333	0.666667	0	0	0	95.8333	119.444	1.24638
Thevelein, Subst. Scan GVKGYGEAEFVFSFI (PEP2016511461)	4	18	GVKGYGEAEFVFTFI	0.844444	1.23852	1.46667	124.456	151.965	1.22104	0.488889	0.912593	1.86667	297.789	358.63	1.20431
Thevelein, Subst. Scan GVKGYGEAEFVFSFI (PEP2016511461)	4	19	GVKGYGEAEFVFVFI	0.844444	1.23852	1.46667	107.1	143.96	1.34416	0.488889	0.912593	1.86667	272.089	351.256	1.29096
Thevelein, Subst. Scan GVKGYGEAEFVFSFI (PEP2016511461)	4	20	GVKGYGEAEFVFWFI	0.577778	0.898765	1.55556	94.1222	126.08	1.33953	0.133333	0.254815	1.91111	228.822	301.814	1.31899
Thevelein, Subst. Scan GVKGYGEAEFVFSFI (PEP2016511461)	4	21	GVKGYGEAEFVFYFI	0.644444	0.973827	1.51111	87.9667	125.108	1.42222	0.155556	0.297284	1.91111	222.356	305.55	1.37415
Thevelein, Subst. Scan GVKGYGEAEFVFSFI (PEP2016511461)	5	2	GVKGYGEAEFVASFI	0	0	0	0	0	0	3.66667	4.88889	1.33333	0	0	0
Thevelein, Subst. Scan GVKGYGEAEFVFSFI (PEP2016511461)	5	3	GVKGYGEAEFVCSFI	0.666667	0.888889	1.33333	25.6667	7.11111	0.277056	6.33333	8.44444	1.33333	0	0	0
Thevelein, Subst. Scan GVKGYGEAEFVFSFI (PEP2016511461)	5	4	GVKGYGEAEFVDSFI	0	0	0	0	0	0	10	13.3333	1.33333	0	0	0
Thevelein, Subst. Scan GVKGYGEAEFVFSFI (PEP2016511461)	5	5	GVKGYGEAEFVESFI	0	0	0	0	0	0	2.33333	3.11111	1.33333	0	0	0
Thevelein, Subst. Scan GVKGYGEAEFVFSFI (PEP2016511461)	5	7	GVKGYGEAEFVGSFI	0.644444	0.973827	1.51111	60.0444	89.5783	1.49187	0.155556	0.297284	1.91111	136.678	199.069	1.45648
Thevelein, Subst. Scan GVKGYGEAEFVFSFI (PEP2016511461)	5	8	GVKGYGEAEFVHSFI	0.644444	0.973827	1.51111	60.0444	89.5783	1.49187	0.155556	0.297284	1.91111	141.878	196.799	1.3871
Thevelein, Subst. Scan GVKGYGEAEFVFSFI (PEP2016511461)	5	9	GVKGYGEAEFVISFI	0.644444	0.973827	1.51111	70.0889	98.8415	1.41023	0.288889	0.539259	1.86667	143.367	198.982	1.38793
Thevelein, Subst. Scan GVKGYGEAEFVFSFI (PEP2016511461)	5	10	GVKGYGEAEFVKSFI	0.688889	1.04099	1.51111	46.2667	70.8148	1.53058	0.288889	0.539259	1.86667	92.4	136.551	1.47783
Thevelein, Subst. Scan GVKGYGEAEFVFSFI (PEP2016511461)	5	11	GVKGYGEAEFVLSFI	0.711111	1.04296	1.46667	46.7333	70.6074	1.51086	0.288889	0.539259	1.86667	92.9	133.222	1.43404
Thevelein, Subst. Scan GVKGYGEAEFVFSFI (PEP2016511461)	5	12	GVKGYGEAEFVMSFI	0.666667	1.00741	1.51111	53.8	81.6	1.51673	0.288889	0.539259	1.86667	115.944	164.402	1.41794
Thevelein, Subst. Scan GVKGYGEAEFVFSFI (PEP2016511461)	5	13	GVKGYGEAEFVNSFI	0.711111	1.04296	1.46667	56.6444	83.5072	1.47423	0.288889	0.539259	1.86667	119.544	164.6	1.3769
Thevelein, Subst. Scan GVKGYGEAEFVFSFI (PEP2016511461)	5	14	GVKGYGEAEFVPSFI	0.688889	1.04099	1.51111	67.9778	91.7906	1.3503	0.333333	0.607407	1.82222	144.033	182.401	1.26638
Thevelein, Subst. Scan GVKGYGEAEFVFSFI (PEP2016511461)	5	15	GVKGYGEAEFVQSFI	0.666667	1.03704	1.55556	67.9778	91.7906	1.3503	0.311111	0.580741	1.86667	144.033	182.401	1.26638
Thevelein, Subst. Scan GVKGYGEAEFVFSFI (PEP2016511461)	5	16	GVKGYGEAEFVRSFI	0.622222	0.995556	1.6	67.9778	91.7906	1.3503	0.311111	0.580741	1.86667	144.033	182.401	1.26638
Thevelein, Subst. Scan GVKGYGEAEFVFSFI (PEP2016511461)	5	17	GVKGYGEAEFVSSFI	0.422222	0.694321	1.64444	67.9778	91.7906	1.3503	0.311111	0.580741	1.86667	144.033	182.401	1.26638
Thevelein, Subst. Scan GVKGYGEAEFVFSFI (PEP2016511461)	5	18	GVKGYGEAEFVTSFI	0.422222	0.694321	1.64444	67.9778	91.7906	1.3503	0.311111	0.580741	1.86667	144.033	182.401	1.26638
Thevelein, Subst. Scan GVKGYGEAEFVFSFI (PEP2016511461)	5	19	GVKGYGEAEFVVSFI	0.422222	0.694321	1.64444	67.9778	91.7906	1.3503	0.4	0.728889	1.82222	138.689	184.669	1.33153
Thevelein, Subst. Scan GVKGYGEAEFVFSFI (PEP2016511461)	5	20	GVKGYGEAEFVWSFI	0.422222	0.694321	1.64444	46.7778	68.5975	1.46646	0.4	0.728889	1.82222	106.511	148.372	1.39302
Thevelein, Subst. Scan GVKGYGEAEFVFSFI (PEP2016511461)	5	21	GVKGYGEAEFVYSFI	0.311111	0.539259	1.73333	46.7778	68.5975	1.46646	0.266667	0.497778	1.86667	106.511	148.372	1.39302
Thevelein, Subst. Scan GVKGYGEAEFVFSFI (PEP2016511461)	6	2	GVKGYGEAEFAFSFI	0.333333	0.444444	1.33333	8.66667	8.22222	0.948718	3.33333	4.44444	1.33333	83.5	55.6667	0.666667
Thevelein, Subst. Scan GVKGYGEAEFVFSFI (PEP2016511461)	6	3	GVKGYGEAEFCFSFI	0	0	0	106	20	0.188679	2	2.66667	1.33333	208	138.667	0.666667
Thevelein, Subst. Scan GVKGYGEAEFVFSFI (PEP2016511461)	6	4	GVKGYGEAEFDFSFI	0	0	0	62.6667	24.2222	0.386525	4.33333	5.77778	1.33333	0	0	0
Thevelein, Subst. Scan GVKGYGEAEFVFSFI (PEP2016511461)	6	5	GVKGYGEAEFEFSFI	2	2.66667	1.33333	660	183.333	0.277778	9.66667	12.8889	1.33333	924.333	114.444	0.123813
Thevelein, Subst. Scan GVKGYGEAEFVFSFI (PEP2016511461)	6	6	GVKGYGEAEFFFSFI	0	0	0	107.333	38.4444	0.358178	0	0	0	304	72.6667	0.239035
Thevelein, Subst. Scan GVKGYGEAEFVFSFI (PEP2016511461)	6	7	GVKGYGEAEFGFSFI	1.33333	0.888889	0.666667	0	0	0	0	0	0	0	0	0
Thevelein, Subst. Scan GVKGYGEAEFVFSFI (PEP2016511461)	6	8	GVKGYGEAEFHFSFI	0	0	0	0	0	0	0	0	0	0	0	0
Thevelein, Subst. Scan GVKGYGEAEFVFSFI (PEP2016511461)	6	9	GVKGYGEAEFIFSFI	0.333333	0.444444	1.33333	142.667	60.2222	0.422118	0.333333	0.444444	1.33333	141.333	94.2222	0.666667
Thevelein, Subst. Scan GVKGYGEAEFVFSFI (PEP2016511461)	6	10	GVKGYGEAEFKFSFI	0	0	0	0	0	0	0	0	0	0	0	0
Thevelein, Subst. Scan GVKGYGEAEFVFSFI (PEP2016511461)	6	11	GVKGYGEAEFLFSFI	0	0	0	75.6667	26.8889	0.35536	0	0	0	3.33333	4.44444	1.33333
Thevelein, Subst. Scan GVKGYGEAEFVFSFI (PEP2016511461)	6	12	GVKGYGEAEFMFSFI	4	1.33333	0.333333	22.3333	2.22222	0.0995025	0.666667	0.888889	1.33333	23.6667	31.5556	1.33333
Thevelein, Subst. Scan GVKGYGEAEFVFSFI (PEP2016511461)	6	13	GVKGYGEAEFNFSFI	1	0.666667	0.666667	0	0	0	0	0	0	0	0	0
Thevelein, Subst. Scan GVKGYGEAEFVFSFI (PEP2016511461)	6	14	GVKGYGEAEFPFSFI	2.33333	2.44444	1.04762	0	0	0	0	0	0	0	0	0
Thevelein, Subst. Scan GVKGYGEAEFVFSFI (PEP2016511461)	6	15	GVKGYGEAEFQFSFI	0	0	0	9.33333	6.22222	0.666667	0	0	0	4.66667	6.22222	1.33333
Thevelein, Subst. Scan GVKGYGEAEFVFSFI (PEP2016511461)	6	16	GVKGYGEAEFRFSFI	3.66667	4.88889	1.33333	0	0	0	0	0	0	54.5	72.6667	1.33333
Thevelein, Subst. Scan GVKGYGEAEFVFSFI (PEP2016511461)	6	17	GVKGYGEAEFSFSFI	0	0	0	45	41.3333	0.918519	0	0	0	18.6667	24.8889	1.33333
Thevelein, Subst. Scan GVKGYGEAEFVFSFI (PEP2016511461)	6	18	GVKGYGEAEFTFSFI	0.333333	0.444444	1.33333	94	54.6667	0.58156	0	0	0	110.333	73.5556	0.666667
Thevelein, Subst. Scan GVKGYGEAEFVFSFI (PEP2016511461)	6	20	GVKGYGEAEFWFSFI	0.311111	0.539259	1.73333	58.8889	82.8198	1.40637	0.555556	1.01235	1.82222	129.2	169.431	1.31139
Thevelein, Subst. Scan GVKGYGEAEFVFSFI (PEP2016511461)	6	21	GVKGYGEAEFYFSFI	0.266667	0.474074	1.77778	59.2444	82.6143	1.39447	0.7	1.21333	1.73333	124.333	171.407	1.37861
Thevelein, Subst. Scan GVKGYGEAEFVFSFI (PEP2016511461)	7	2	GVKGYGEAEAVFSFI	0	0	0	0	0	0	0	0	0	0	0	0
Thevelein, Subst. Scan GVKGYGEAEFVFSFI (PEP2016511461)	7	3	GVKGYGEAECVFSFI	0	0	0	0	0	0	0	0	0	0	0	0
Thevelein, Subst. Scan GVKGYGEAEFVFSFI (PEP2016511461)	7	4	GVKGYGEAEDVFSFI	1.66667	1.55556	0.933333	0	0	0	0	0	0	0	0	0
Thevelein, Subst. Scan GVKGYGEAEFVFSFI (PEP2016511461)	7	5	GVKGYGEAEEVFSFI	0	0	0	0	0	0	0	0	0	0	0	0
Thevelein, Subst. Scan GVKGYGEAEFVFSFI (PEP2016511461)	7	7	GVKGYGEAEGVFSFI	0.266667	0.474074	1.77778	55.7333	77.6207	1.39272	0.766667	1.32889	1.73333	111.767	149.757	1.33991
Thevelein, Subst. Scan GVKGYGEAEFVFSFI (PEP2016511461)	7	8	GVKGYGEAEHVFSFI	0.222222	0.395062	1.77778	55.7333	77.6207	1.39272	0.766667	1.32889	1.73333	115.078	149.352	1.29783
Thevelein, Subst. Scan GVKGYGEAEFVFSFI (PEP2016511461)	7	9	GVKGYGEAEIVFSFI	0.222222	0.395062	1.77778	55.2667	77.8904	1.40936	0.766667	1.32889	1.73333	108.122	149.24	1.38029
Thevelein, Subst. Scan GVKGYGEAEFVFSFI (PEP2016511461)	7	10	GVKGYGEAEKVFSFI	0.222222	0.395062	1.77778	37.5778	57.7432	1.53663	0.766667	1.32889	1.73333	68.4778	102.722	1.50008
Thevelein, Subst. Scan GVKGYGEAEFVFSFI (PEP2016511461)	7	11	GVKGYGEAELVFSFI	0.133333	0.248889	1.86667	34.7778	54.8444	1.577	0.766667	1.32889	1.73333	67.9	101.138	1.48951
Thevelein, Subst. Scan GVKGYGEAEFVFSFI (PEP2016511461)	7	12	GVKGYGEAEMVFSFI	0.133333	0.248889	1.86667	23.4444	39.837	1.69921	0.722222	1.28395	1.77778	43.4111	69.9205	1.61066
Thevelein, Subst. Scan GVKGYGEAEFVFSFI (PEP2016511461)	7	13	GVKGYGEAENVFSFI	0.133333	0.248889	1.86667	23.4444	39.837	1.69921	0.722222	1.28395	1.77778	47.1	72.1156	1.53112
Thevelein, Subst. Scan GVKGYGEAEFVFSFI (PEP2016511461)	7	14	GVKGYGEAEPVFSFI	0.133333	0.248889	1.86667	23.4444	39.837	1.69921	0.722222	1.28395	1.77778	47.1	72.1156	1.53112
Thevelein, Subst. Scan GVKGYGEAEFVFSFI (PEP2016511461)	7	15	GVKGYGEAEQVFSFI	0.0666667	0.127407	1.91111	23.4444	39.837	1.69921	0.722222	1.28395	1.77778	47.1	72.1156	1.53112
Thevelein, Subst. Scan GVKGYGEAEFVFSFI (PEP2016511461)	7	16	GVKGYGEAERVFSFI	0.0666667	0.127407	1.91111	23.4444	39.837	1.69921	0.722222	1.28395	1.77778	47.1	72.1156	1.53112
Thevelein, Subst. Scan GVKGYGEAEFVFSFI (PEP2016511461)	7	17	GVKGYGEAESVFSFI	0.0666667	0.127407	1.91111	23.4444	39.837	1.69921	0.677778	1.20494	1.77778	48.1222	71.7067	1.49009
Thevelein, Subst. Scan GVKGYGEAEFVFSFI (PEP2016511461)	7	18	GVKGYGEAETVFSFI	0.0666667	0.127407	1.91111	23.4444	39.837	1.69921	0.677778	1.20494	1.77778	48.1222	71.7067	1.49009
Thevelein, Subst. Scan GVKGYGEAEFVFSFI (PEP2016511461)	7	19	GVKGYGEAEVVFSFI	0.155556	0.29037	1.86667	23.4444	39.837	1.69921	0.677778	1.20494	1.77778	48.1222	71.7067	1.49009
Thevelein, Subst. Scan GVKGYGEAEFVFSFI (PEP2016511461)	7	20	GVKGYGEAEWVFSFI	0.155556	0.29037	1.86667	9.53333	16.7496	1.75695	0.388889	0.708642	1.82222	24.8111	38.2311	1.54089
Thevelein, Subst. Scan GVKGYGEAEFVFSFI (PEP2016511461)	7	21	GVKGYGEAEYVFSFI	0.155556	0.29037	1.86667	9.42222	16.7249	1.77505	0.244444	0.46716	1.91111	31.7444	47.0805	1.48311
Thevelein, Subst. Scan GVKGYGEAEFVFSFI (PEP2016511461)	8	2	GVKGYGEAAFVFSFI	0.333333	0.444444	1.33333	0	0	0	0	0	0	0	0	0
Thevelein, Subst. Scan GVKGYGEAEFVFSFI (PEP2016511461)	8	3	GVKGYGEACFVFSFI	0	0	0	0	0	0	0	0	0	0	0	0
Thevelein, Subst. Scan GVKGYGEAEFVFSFI (PEP2016511461)	8	4	GVKGYGEADFVFSFI	0	0	0	57.6667	21.1111	0.366089	0	0	0	33	44	1.33333
Thevelein, Subst. Scan GVKGYGEAEFVFSFI (PEP2016511461)	8	6	GVKGYGEAFFVFSFI	0.155556	0.29037	1.86667	0.466667	0.871111	1.86667	0.0888889	0.169877	1.91111	22.6444	34.3358	1.5163
Thevelein, Subst. Scan GVKGYGEAEFVFSFI (PEP2016511461)	8	7	GVKGYGEAGFVFSFI	0.111111	0.212346	1.91111	1	1.73333	1.73333	0.177778	0.331852	1.86667	39.9333	57.68	1.44441
Thevelein, Subst. Scan GVKGYGEAEFVFSFI (PEP2016511461)	8	8	GVKGYGEAHFVFSFI	0.0888889	0.173827	1.95556	11.8333	20.4074	1.72457	0.177778	0.331852	1.86667	73.1333	100.824	1.37863
Thevelein, Subst. Scan GVKGYGEAEFVFSFI (PEP2016511461)	8	9	GVKGYGEAIFVFSFI	0.133333	0.254815	1.91111	45.8333	77.4444	1.6897	0.177778	0.331852	1.86667	118.811	156.603	1.31809
Thevelein, Subst. Scan GVKGYGEAEFVFSFI (PEP2016511461)	8	10	GVKGYGEAKFVFSFI	0.244444	0.445432	1.82222	81.9222	129.164	1.57667	0.177778	0.331852	1.86667	173.789	224.678	1.29282
Thevelein, Subst. Scan GVKGYGEAEFVFSFI (PEP2016511461)	8	11	GVKGYGEALFVFSFI	0.288889	0.51358	1.77778	102.767	148.813	1.44807	0.177778	0.331852	1.86667	257.178	313.712	1.21982
Thevelein, Subst. Scan GVKGYGEAEFVFSFI (PEP2016511461)	8	12	GVKGYGEAMFVFSFI	0.533333	0.924444	1.73333	112.322	147.969	1.31737	0.266667	0.485926	1.82222	272.756	313.907	1.15087
Thevelein, Subst. Scan GVKGYGEAEFVFSFI (PEP2016511461)	8	13	GVKGYGEANFVFSFI	0.533333	0.924444	1.73333	123.767	147.744	1.19373	0.266667	0.485926	1.82222	299.556	315.447	1.05305
Thevelein, Subst. Scan GVKGYGEAEFVFSFI (PEP2016511461)	8	14	GVKGYGEAPFVFSFI	0.577778	0.975802	1.68889	156.522	170.339	1.08827	0.266667	0.485926	1.82222	383.422	377.992	0.985838
Thevelein, Subst. Scan GVKGYGEAEFVFSFI (PEP2016511461)	8	15	GVKGYGEAQFVFSFI	0.6	0.986667	1.64444	171.856	166.766	0.970387	0.266667	0.485926	1.82222	409.722	374.301	0.913549
Thevelein, Subst. Scan GVKGYGEAEFVFSFI (PEP2016511461)	8	16	GVKGYGEARFVFSFI	0.6	0.986667	1.64444	194.5	168.556	0.86661	0.222222	0.414815	1.86667	465.322	381.572	0.820017
Thevelein, Subst. Scan GVKGYGEAEFVFSFI (PEP2016511461)	8	17	GVKGYGEASFVFSFI	0.644444	1.03111	1.6	205.5	159.578	0.776534	0.222222	0.414815	1.86667	478.011	370.857	0.775834
Thevelein, Subst. Scan GVKGYGEAEFVFSFI (PEP2016511461)	8	18	GVKGYGEATFVFSFI	0.666667	1.03704	1.55556	214.433	152.936	0.713211	0.222222	0.414815	1.86667	488.544	361.962	0.7409
Thevelein, Subst. Scan GVKGYGEAEFVFSFI (PEP2016511461)	8	19	GVKGYGEAVFVFSFI	0.822222	1.24247	1.51111	223.233	146.679	0.657064	0.222222	0.414815	1.86667	500.633	351.754	0.702618
Thevelein, Subst. Scan GVKGYGEAEFVFSFI (PEP2016511461)	8	20	GVKGYGEAWFVFSFI	0.911111	1.3363	1.46667	232.211	140.437	0.604782	0.266667	0.485926	1.82222	519.944	335.583	0.64542
Thevelein, Subst. Scan GVKGYGEAEFVFSFI (PEP2016511461)	8	21	GVKGYGEAYFVFSFI	1.08889	1.55654	1.42948	236.744	137.415	0.580435	0.444444	0.809877	1.82222	527.033	329.461	0.625123
Thevelein, Subst. Scan GVKGYGEAEFVFSFI (PEP2016511461)	9	2	GVKGYGEAEFVFSFI	0.4	0.693333	1.73333	129.6	52.7778	0.407236	0.644444	1.11704	1.73333	320.689	174.785	0.545029
Thevelein, Subst. Scan GVKGYGEAEFVFSFI (PEP2016511461)	9	3	GVKGYGECEFVFSFI	1.08889	1.55654	1.42948	249.433	130.803	0.5244	0.533333	0.971852	1.82222	545	335.6	0.61578
Thevelein, Subst. Scan GVKGYGEAEFVFSFI (PEP2016511461)	9	4	GVKGYGEDEFVFSFI	1.08889	1.55654	1.42948	255.822	130.009	0.5082	0.533333	0.971852	1.82222	567.156	362.462	0.639087
Thevelein, Subst. Scan GVKGYGEAEFVFSFI (PEP2016511461)	9	5	GVKGYGEEEFVFSFI	1.13333	1.6237	1.43268	245.933	118.142	0.480383	0.577778	1.02716	1.77778	606.078	398.194	0.657002
Thevelein, Subst. Scan GVKGYGEAEFVFSFI (PEP2016511461)	9	6	GVKGYGEFEFVFSFI	1.26667	1.86963	1.47602	225.156	94.638	0.420323	0.622222	1.07852	1.73333	585.656	393.002	0.671046
Thevelein, Subst. Scan GVKGYGEAEFVFSFI (PEP2016511461)	9	7	GVKGYGEGEFVFSFI	1.53333	2.1363	1.39324	229.689	99.3462	0.432525	0.622222	1.07852	1.73333	588.756	396.584	0.673597
Thevelein, Subst. Scan GVKGYGEAEFVFSFI (PEP2016511461)	9	8	GVKGYGEHEFVFSFI	1.33333	1.85185	1.38889	220.133	106.96	0.485887	0.533333	0.948148	1.77778	573.533	409.439	0.713888
Thevelein, Subst. Scan GVKGYGEAEFVFSFI (PEP2016511461)	9	9	GVKGYGEIEFVFSFI	1.33333	1.85185	1.38889	208.689	116.618	0.558814	0.533333	0.948148	1.77778	548.356	421.833	0.769269
Thevelein, Subst. Scan GVKGYGEAEFVFSFI (PEP2016511461)	9	10	GVKGYGEKEFVFSFI	1.33333	1.85185	1.38889	175.933	105.881	0.601827	0.533333	0.948148	1.77778	469.533	388.196	0.826769
Thevelein, Subst. Scan GVKGYGEAEFVFSFI (PEP2016511461)	9	11	GVKGYGELEFVFSFI	1.37778	1.85383	1.34552	160.6	112.196	0.698602	0.555556	0.962963	1.73333	447.789	392.795	0.877187
Thevelein, Subst. Scan GVKGYGEAEFVFSFI (PEP2016511461)	9	12	GVKGYGEMEFVFSFI	1.37778	1.85383	1.34552	137.956	107.06	0.776045	0.555556	0.962963	1.73333	391.167	375.067	0.958841
Thevelein, Subst. Scan GVKGYGEAEFVFSFI (PEP2016511461)	9	13	GVKGYGENEFVFSFI	1.33333	1.85185	1.38889	126.956	111.147	0.875477	0.555556	0.962963	1.73333	378.478	380.925	1.00647
Thevelein, Subst. Scan GVKGYGEAEFVFSFI (PEP2016511461)	9	14	GVKGYGEPEFVFSFI	1.22222	1.80247	1.47475	118.444	116.76	0.985783	0.555556	0.962963	1.73333	369.733	386.366	1.04499
Thevelein, Subst. Scan GVKGYGEAEFVFSFI (PEP2016511461)	9	15	GVKGYGEQEFVFSFI	1.24444	1.83605	1.4754	109.556	121.378	1.10791	0.555556	0.962963	1.73333	359.844	392.526	1.09082
Thevelein, Subst. Scan GVKGYGEAEFVFSFI (PEP2016511461)	9	16	GVKGYGEREFVFSFI	1.28889	1.90321	1.47663	100.378	123.659	1.23194	0.511111	0.908642	1.77778	333.978	397.768	1.191
Thevelein, Subst. Scan GVKGYGEAEFVFSFI (PEP2016511461)	9	17	GVKGYGESEFVFSFI	1.11111	1.68395	1.51556	96.9556	125.941	1.29895	0.333333	0.592593	1.77778	331.156	398.117	1.20221
Thevelein, Subst. Scan GVKGYGEAEFVFSFI (PEP2016511461)	9	18	GVKGYGETEFVFSFI	1.11111	1.68395	1.51556	83.7333	119.476	1.42686	0.155556	0.283457	1.82222	303.622	371.335	1.22302
Thevelein, Subst. Scan GVKGYGEAEFVFSFI (PEP2016511461)	9	19	GVKGYGEVEFVFSFI	1.11111	1.68395	1.51556	66.5111	103.084	1.54988	0.155556	0.283457	1.82222	252	322.333	1.2791
Thevelein, Subst. Scan GVKGYGEAEFVFSFI (PEP2016511461)	9	20	GVKGYGEWEFVFSFI	1.02222	1.59111	1.55652	42.4	70.16	1.65472	0.133333	0.242963	1.82222	171.511	216.883	1.26454
Thevelein, Subst. Scan GVKGYGEAEFVFSFI (PEP2016511461)	9	21	GVKGYGEYEFVFSFI	0.933333	1.41037	1.51111	27.0444	47.1921	1.74498	0.177778	0.323951	1.82222	136.733	178.585	1.30608
Thevelein, Subst. Scan GVKGYGEAEFVFSFI (PEP2016511461)	10	2	GVKGYGAAEFVFSFI	0.666667	0.888889	1.33333	0	0	0	1.33333	1.77778	1.33333	8.33333	11.1111	1.33333
Thevelein, Subst. Scan GVKGYGEAEFVFSFI (PEP2016511461)	10	3	GVKGYGCAEFVFSFI	0	0	0	0	0	0	0	0	0	18	24	1.33333
Thevelein, Subst. Scan GVKGYGEAEFVFSFI (PEP2016511461)	10	4	GVKGYGDAEFVFSFI	1	1.33333	1.33333	80.6667	37.7778	0.46832	0	0	0	219	158.667	0.724505
Thevelein, Subst. Scan GVKGYGEAEFVFSFI (PEP2016511461)	10	6	GVKGYGFAEFVFSFI	0.622222	1.02321	1.64444	1.66667	2.96296	1.77778	0.177778	0.323951	1.82222	51.1778	62.8148	1.22738
Thevelein, Subst. Scan GVKGYGEAEFVFSFI (PEP2016511461)	10	7	GVKGYGGAEFVFSFI	0.622222	1.02321	1.64444	2.2	3.72444	1.69293	0.177778	0.323951	1.82222	53.6889	63.8963	1.19012
Thevelein, Subst. Scan GVKGYGEAEFVFSFI (PEP2016511461)	10	8	GVKGYGHAEFVFSFI	0.622222	1.02321	1.64444	8.24444	13.2909	1.6121	0.177778	0.323951	1.82222	89.9556	106.85	1.18781
Thevelein, Subst. Scan GVKGYGEAEFVFSFI (PEP2016511461)	10	9	GVKGYGIAEFVFSFI	0.6	0.986667	1.64444	29.6222	46.9452	1.5848	0.177778	0.323951	1.82222	165.2	211.071	1.27767
Thevelein, Subst. Scan GVKGYGEAEFVFSFI (PEP2016511461)	10	10	GVKGYGKAEFVFSFI	0.533333	0.924444	1.73333	37.4889	55.5822	1.48263	0.155556	0.29037	1.86667	170.411	215.51	1.26465
Thevelein, Subst. Scan GVKGYGEAEFVFSFI (PEP2016511461)	10	11	GVKGYGLAEFVFSFI	0.533333	0.924444	1.73333	54.8222	76.6202	1.39761	0.155556	0.29037	1.86667	221.489	264.695	1.19507
Thevelein, Subst. Scan GVKGYGEAEFVFSFI (PEP2016511461)	10	12	GVKGYGMAEFVFSFI	0.755556	1.24247	1.64444	62.4222	79.9338	1.28053	0.155556	0.29037	1.86667	233.222	261.64	1.12185
Thevelein, Subst. Scan GVKGYGEAEFVFSFI (PEP2016511461)	10	13	GVKGYGNAEFVFSFI	0.755556	1.24247	1.64444	73.7556	87.0627	1.18042	0.244444	0.445432	1.82222	255.478	263.637	1.03194
Thevelein, Subst. Scan GVKGYGEAEFVFSFI (PEP2016511461)	10	14	GVKGYGPAEFVFSFI	0.622222	1.02321	1.64444	78.2222	84.4988	1.08024	0.288889	0.51358	1.77778	265.1	262.329	0.989547
Thevelein, Subst. Scan GVKGYGEAEFVFSFI (PEP2016511461)	10	15	GVKGYGQAEFVFSFI	0.511111	0.840494	1.64444	90.0667	87.3185	0.969488	0.311111	0.539259	1.73333	296.233	265.947	0.897761
Thevelein, Subst. Scan GVKGYGEAEFVFSFI (PEP2016511461)	10	16	GVKGYGRAEFVFSFI	0.511111	0.840494	1.64444	94.2667	84.6963	0.898476	0.266667	0.474074	1.77778	316.722	262.701	0.829437
Thevelein, Subst. Scan GVKGYGEAEFVFSFI (PEP2016511461)	10	17	GVKGYGSAEFVFSFI	0.511111	0.840494	1.64444	102.867	80.797	0.785454	0.266667	0.474074	1.77778	333.4	263.836	0.791348
Thevelein, Subst. Scan GVKGYGEAEFVFSFI (PEP2016511461)	10	18	GVKGYGTAEFVFSFI	0.511111	0.840494	1.64444	112.978	76.7773	0.679579	0.755556	1.30963	1.73333	365.022	264.093	0.723499
Thevelein, Subst. Scan GVKGYGEAEFVFSFI (PEP2016511461)	10	19	GVKGYGVAEFVFSFI	0.511111	0.840494	1.64444	128.689	78.0988	0.60688	0.777778	1.34815	1.73333	424.344	288.894	0.6808
Thevelein, Subst. Scan GVKGYGEAEFVFSFI (PEP2016511461)	10	20	GVKGYGWAEFVFSFI	0.511111	0.840494	1.64444	147.089	80.321	0.546071	1.02222	1.77284	1.7343	472.833	287.096	0.607183
Thevelein, Subst. Scan GVKGYGEAEFVFSFI (PEP2016511461)	10	21	GVKGYGYAEFVFSFI	0.511111	0.840494	1.64444	168.822	82.9215	0.491176	1.26667	2.15111	1.69825	539.7	293.307	0.543462
Thevelein, Subst. Scan GVKGYGEAEFVFSFI (PEP2016511461)	11	2	GVKGYAEAEFVFSFI	0	0	0	97.1667	25.5556	0.263007	0.666667	0.888889	1.33333	226	150.667	0.666667
Thevelein, Subst. Scan GVKGYGEAEFVFSFI (PEP2016511461)	11	3	GVKGYCEAEFVFSFI	0	0	0	93.3333	21.7778	0.233333	7	9.33333	1.33333	398.333	22.4444	0.0563459
Thevelein, Subst. Scan GVKGYGEAEFVFSFI (PEP2016511461)	11	4	GVKGYDEAEFVFSFI	0.666667	0.888889	1.33333	386.833	24.5556	0.0634784	0.333333	0.444444	1.33333	698	129.333	0.185291
Thevelein, Subst. Scan GVKGYGEAEFVFSFI (PEP2016511461)	11	5	GVKGYEEAEFVFSFI	0	0	0	381.5	53.3333	0.139799	0	0	0	781.833	16.2222	0.020749
Thevelein, Subst. Scan GVKGYGEAEFVFSFI (PEP2016511461)	11	6	GVKGYFEAEFVFSFI	0	0	0	285.667	75.5556	0.264489	0	0	0	1048.67	54.8889	0.0523416
Thevelein, Subst. Scan GVKGYGEAEFVFSFI (PEP2016511461)	11	8	GVKGYHEAEFVFSFI	0.511111	0.840494	1.64444	173.978	78.1096	0.448963	1.46667	2.43259	1.65859	544.789	289.236	0.530913
Thevelein, Subst. Scan GVKGYGEAEFVFSFI (PEP2016511461)	11	9	GVKGYIEAEFVFSFI	0.511111	0.840494	1.64444	178.978	75.3975	0.421268	1.48889	2.42568	1.62919	537.3	297.893	0.554426
Thevelein, Subst. Scan GVKGYGEAEFVFSFI (PEP2016511461)	11	10	GVKGYKEAEFVFSFI	0.488889	0.825679	1.68889	160.467	71.9407	0.448322	1.48889	2.42568	1.62919	463.767	269.274	0.580624
Thevelein, Subst. Scan GVKGYGEAEFVFSFI (PEP2016511461)	11	11	GVKGYLEAEFVFSFI	0.488889	0.825679	1.68889	160.911	70.5679	0.438552	1.48889	2.42568	1.62919	471.4	262.489	0.556828
Thevelein, Subst. Scan GVKGYGEAEFVFSFI (PEP2016511461)	11	12	GVKGYMEAEFVFSFI	0.488889	0.825679	1.68889	152.622	64.319	0.421426	1.48889	2.42568	1.62919	423.9	260.24	0.613918
Thevelein, Subst. Scan GVKGYGEAEFVFSFI (PEP2016511461)	11	13	GVKGYNEAEFVFSFI	0.266667	0.474074	1.77778	155	63.8222	0.411756	1.57778	2.50568	1.58811	426.656	262.195	0.614536
Thevelein, Subst. Scan GVKGYGEAEFVFSFI (PEP2016511461)	11	14	GVKGYPEAEFVFSFI	0.266667	0.474074	1.77778	149.044	65.7402	0.441078	1.75556	2.79802	1.59381	411.978	269.685	0.654612
Thevelein, Subst. Scan GVKGYGEAEFVFSFI (PEP2016511461)	11	15	GVKGYQEAEFVFSFI	0.222222	0.404938	1.82222	154.733	61.3807	0.396687	1.71111	2.80099	1.63694	418.622	269.78	0.644448
Thevelein, Subst. Scan GVKGYGEAEFVFSFI (PEP2016511461)	11	16	GVKGYREAEFVFSFI	0.2	0.373333	1.86667	147.978	62.1985	0.420323	2.11111	3.4321	1.62573	401.844	268.827	0.668983
Thevelein, Subst. Scan GVKGYGEAEFVFSFI (PEP2016511461)	11	17	GVKGYSEAEFVFSFI	0.2	0.373333	1.86667	146.8	63.2978	0.431184	2.35556	3.74025	1.58784	390.444	282.58	0.72374
Thevelein, Subst. Scan GVKGYGEAEFVFSFI (PEP2016511461)	11	18	GVKGYTEAEFVFSFI	0.288889	0.52642	1.82222	145.689	64.3348	0.44159	2.64444	4.09778	1.54958	374.911	285.293	0.760963
Thevelein, Subst. Scan GVKGYGEAEFVFSFI (PEP2016511461)	11	19	GVKGYVEAEFVFSFI	0.377778	0.671605	1.77778	143.622	65.1802	0.453831	2.53333	3.80741	1.50292	362.844	276.013	0.760693
Thevelein, Subst. Scan GVKGYGEAEFVFSFI (PEP2016511461)	11	20	GVKGYWEAEFVFSFI	0.377778	0.671605	1.77778	136.2	58.64	0.430543	2.66667	3.98519	1.49444	321.678	238.48	0.741363
Thevelein, Subst. Scan GVKGYGEAEFVFSFI (PEP2016511461)	11	21	GVKGYYEAEFVFSFI	0.222222	0.414815	1.86667	127.022	49.1802	0.387178	2.37778	3.56543	1.49948	287.7	218.093	0.758058
Thevelein, Subst. Scan GVKGYGEAEFVFSFI (PEP2016511461)	12	2	GVKGAGEAEFVFSFI	0	0	0	12.1667	10.8889	0.894977	3.66667	4.88889	1.33333	16	21.3333	1.33333
Thevelein, Subst. Scan GVKGYGEAEFVFSFI (PEP2016511461)	12	3	GVKGCGEAEFVFSFI	0.333333	0.444444	1.33333	22.8333	20.1111	0.880779	0	0	0	0	0	0
Thevelein, Subst. Scan GVKGYGEAEFVFSFI (PEP2016511461)	12	4	GVKGDGEAEFVFSFI	2.66667	2.22222	0.833333	125	24.6667	0.197333	0.333333	0.444444	1.33333	43	47.3333	1.10078
Thevelein, Subst. Scan GVKGYGEAEFVFSFI (PEP2016511461)	12	5	GVKGEGEAEFVFSFI	0	0	0	129	31.3333	0.242894	0.666667	0.888889	1.33333	156.167	33.8889	0.217005
Thevelein, Subst. Scan GVKGYGEAEFVFSFI (PEP2016511461)	12	6	GVKGFGEAEFVFSFI	0	0	0	62.3333	20.4444	0.327986	0	0	0	307.667	71.7778	0.233297
Thevelein, Subst. Scan GVKGYGEAEFVFSFI (PEP2016511461)	12	7	GVKGGGEAEFVFSFI	0.666667	0.888889	1.33333	12.6667	16.2222	1.2807	1	1.33333	1.33333	105.667	80.8889	0.76551
Thevelein, Subst. Scan GVKGYGEAEFVFSFI (PEP2016511461)	12	8	GVKGHGEAEFVFSFI	6.33333	8.44444	1.33333	7.66667	10.2222	1.33333	2.66667	3.55556	1.33333	169.5	186	1.09735
Thevelein, Subst. Scan GVKGYGEAEFVFSFI (PEP2016511461)	12	9	GVKGIGEAEFVFSFI	1.33333	1.77778	1.33333	55.3333	28.8889	0.522088	0.333333	0.444444	1.33333	206.5	149.667	0.724778
Thevelein, Subst. Scan GVKGYGEAEFVFSFI (PEP2016511461)	12	10	GVKGKGEAEFVFSFI	0.666667	0.888889	1.33333	0	0	0	0	0	0	0	0	0
Thevelein, Subst. Scan GVKGYGEAEFVFSFI (PEP2016511461)	12	11	GVKGLGEAEFVFSFI	1.66667	1.55556	0.933333	53	18	0.339623	0	0	0	45.1667	55.2222	1.22263
Thevelein, Subst. Scan GVKGYGEAEFVFSFI (PEP2016511461)	12	12	GVKGMGEAEFVFSFI	0	0	0	22.6667	14.4444	0.637255	2	2.66667	1.33333	19	25.3333	1.33333
Thevelein, Subst. Scan GVKGYGEAEFVFSFI (PEP2016511461)	12	13	GVKGNGEAEFVFSFI	2	2.66667	1.33333	75.3333	15.1111	0.20059	1.33333	1.77778	1.33333	61.6667	54.2222	0.879279
Thevelein, Subst. Scan GVKGYGEAEFVFSFI (PEP2016511461)	12	14	GVKGPGEAEFVFSFI	1.33333	1.11111	0.833333	54	18.6667	0.345679	1.33333	1.77778	1.33333	0.666667	0.888889	1.33333
Thevelein, Subst. Scan GVKGYGEAEFVFSFI (PEP2016511461)	12	15	GVKGQGEAEFVFSFI	0	0	0	72	13.3333	0.185185	0	0	0	143.333	95.5556	0.666667
Thevelein, Subst. Scan GVKGYGEAEFVFSFI (PEP2016511461)	12	16	GVKGRGEAEFVFSFI	2	1.33333	0.666667	10	6.66667	0.666667	0	0	0	31.3333	39.1111	1.24823
Thevelein, Subst. Scan GVKGYGEAEFVFSFI (PEP2016511461)	12	17	GVKGSGEAEFVFSFI	0	0	0	22.3333	14.8889	0.666667	0	0	0	0	0	0
Thevelein, Subst. Scan GVKGYGEAEFVFSFI (PEP2016511461)	12	18	GVKGTGEAEFVFSFI	0.666667	0.888889	1.33333	27.6667	8.88889	0.321285	0	0	0	59.3333	55.7778	0.940075
Thevelein, Subst. Scan GVKGYGEAEFVFSFI (PEP2016511461)	12	19	GVKGVGEAEFVFSFI	0	0	0	14.3333	13.7778	0.96124	0	0	0	29.3333	39.1111	1.33333
Thevelein, Subst. Scan GVKGYGEAEFVFSFI (PEP2016511461)	12	20	GVKGWGEAEFVFSFI	0	0	0	54.6667	7.11111	0.130081	0	0	0	124.667	148.889	1.1943
Thevelein, Subst. Scan GVKGYGEAEFVFSFI (PEP2016511461)	13	2	GVKAYGEAEFVFSFI	0	0	0	54	15.3333	0.283951	9	12	1.33333	56.6667	37.7778	0.666667
Thevelein, Subst. Scan GVKGYGEAEFVFSFI (PEP2016511461)	13	3	GVKCYGEAEFVFSFI	0	0	0	72	21.3333	0.296296	0	0	0	86.6667	76.8889	0.887179
Thevelein, Subst. Scan GVKGYGEAEFVFSFI (PEP2016511461)	13	4	GVKDYGEAEFVFSFI	0	0	0	240.333	20.4444	0.085067	3	2	0.666667	441	197.333	0.447468
Thevelein, Subst. Scan GVKGYGEAEFVFSFI (PEP2016511461)	13	5	GVKEYGEAEFVFSFI	0	0	0	237.667	35.5556	0.149603	2	2.66667	1.33333	595	155.333	0.261064
Thevelein, Subst. Scan GVKGYGEAEFVFSFI (PEP2016511461)	13	6	GVKFYGEAEFVFSFI	0	0	0	128.667	26.4444	0.205527	4.33333	5.77778	1.33333	495	96.6667	0.195286
Thevelein, Subst. Scan GVKGYGEAEFVFSFI (PEP2016511461)	13	8	GVKHYGEAEFVFSFI	0.222222	0.414815	1.86667	122.111	43.8074	0.35875	2.13333	3.28	1.5375	245.478	170.574	0.694867
Thevelein, Subst. Scan GVKGYGEAEFVFSFI (PEP2016511461)	13	9	GVKIYGEAEFVFSFI	0.355556	0.647901	1.82222	131.656	48.5062	0.368432	1.93333	3.04889	1.57701	249.456	171.038	0.685643
Thevelein, Subst. Scan GVKGYGEAEFVFSFI (PEP2016511461)	13	10	GVKKYGEAEFVFSFI	0.4	0.711111	1.77778	139.278	56.9877	0.409165	1.91111	3.05778	1.6	242.833	174.185	0.717303
Thevelein, Subst. Scan GVKGYGEAEFVFSFI (PEP2016511461)	13	11	GVKLYGEAEFVFSFI	0.4	0.711111	1.77778	150.856	56.0681	0.371668	2.04444	3.18222	1.55652	256.3	185.036	0.721949
Thevelein, Subst. Scan GVKGYGEAEFVFSFI (PEP2016511461)	13	12	GVKMYGEAEFVFSFI	0.444444	0.77037	1.73333	160.722	62.237	0.387234	2.04444	3.18222	1.55652	278.633	201.926	0.724701
Thevelein, Subst. Scan GVKGYGEAEFVFSFI (PEP2016511461)	13	13	GVKNYGEAEFVFSFI	0.488889	0.825679	1.68889	163.522	61.6681	0.377124	2.6	3.95556	1.52137	304.878	203.359	0.667017
Thevelein, Subst. Scan GVKGYGEAEFVFSFI (PEP2016511461)	13	14	GVKPYGEAEFVFSFI	0.577778	0.950123	1.64444	168.389	65.837	0.390982	2.91111	4.43951	1.52502	320.744	201.96	0.629662
Thevelein, Subst. Scan GVKGYGEAEFVFSFI (PEP2016511461)	13	15	GVKQYGEAEFVFSFI	0.711111	1.10617	1.55556	176.5	64.8222	0.367265	2.68889	4.12444	1.53388	345.456	202.599	0.586469
Thevelein, Subst. Scan GVKGYGEAEFVFSFI (PEP2016511461)	13	16	GVKRYGEAEFVFSFI	0.822222	1.24247	1.51111	179.033	66.2089	0.369813	2.77778	4.14321	1.49156	354.878	201.475	0.567731
Thevelein, Subst. Scan GVKGYGEAEFVFSFI (PEP2016511461)	13	17	GVKSYGEAEFVFSFI	0.866667	1.27111	1.46667	190.011	62.0104	0.326351	2.35556	3.59111	1.52453	352.111	207.958	0.590603
Thevelein, Subst. Scan GVKGYGEAEFVFSFI (PEP2016511461)	13	18	GVKTYGEAEFVFSFI	0.888889	1.2642	1.42222	203.233	56.5067	0.278038	2.33333	3.46667	1.48571	349.911	198.327	0.566794
Thevelein, Subst. Scan GVKGYGEAEFVFSFI (PEP2016511461)	13	19	GVKVYGEAEFVFSFI	0.822222	1.16938	1.42222	202.122	57.6919	0.285431	2.04444	3.09531	1.51401	347.933	200.173	0.575321
Thevelein, Subst. Scan GVKGYGEAEFVFSFI (PEP2016511461)	13	20	GVKWYGEAEFVFSFI	0.733333	1.07556	1.46667	199.411	60.5837	0.303813	1.84444	2.86914	1.55556	344.156	205.033	0.595756
Thevelein, Subst. Scan GVKGYGEAEFVFSFI (PEP2016511461)	13	21	GVKYYGEAEFVFSFI	0.8	1.13778	1.42222	197.678	62.4914	0.316127	1.66667	2.66667	1.6	341.022	208.535	0.611499
Thevelein, Subst. Scan GVKGYGEAEFVFSFI (PEP2016511461)	14	2	GVAGYGEAEFVFSFI	0	0	0	124.333	11.1111	0.0893655	8	10.6667	1.33333	243.667	164.889	0.676699
Thevelein, Subst. Scan GVKGYGEAEFVFSFI (PEP2016511461)	14	3	GVCGYGEAEFVFSFI	0	0	0	190.333	35.7778	0.187974	0	0	0	347.333	137.778	0.396673
Thevelein, Subst. Scan GVKGYGEAEFVFSFI (PEP2016511461)	14	4	GVDGYGEAEFVFSFI	0	0	0	450.5	26	0.0577137	2	2.66667	1.33333	753.833	201.444	0.267227
Thevelein, Subst. Scan GVKGYGEAEFVFSFI (PEP2016511461)	14	5	GVEGYGEAEFVFSFI	1.33333	1.77778	1.33333	446	36	0.0807175	2	1.33333	0.666667	705.333	83.7778	0.118778
Thevelein, Subst. Scan GVKGYGEAEFVFSFI (PEP2016511461)	14	6	GVFGYGEAEFVFSFI	1.33333	1.77778	1.33333	212	20.6667	0.0974843	0	0	0	699.333	17.5556	0.0251033
Thevelein, Subst. Scan GVKGYGEAEFVFSFI (PEP2016511461)	14	7	GVGGYGEAEFVFSFI	1.33333	1.77778	1.33333	250.667	86.2222	0.343972	0	0	0	456.333	93.5556	0.205016
Thevelein, Subst. Scan GVKGYGEAEFVFSFI (PEP2016511461)	14	8	GVHGYGEAEFVFSFI	0	0	0	197.667	71.1111	0.359753	2	2.66667	1.33333	551.333	90.4444	0.164047
Thevelein, Subst. Scan GVKGYGEAEFVFSFI (PEP2016511461)	14	9	GVIGYGEAEFVFSFI	0	0	0	239	34.6667	0.145049	1.33333	1.77778	1.33333	636.333	31.7778	0.0499389
Thevelein, Subst. Scan GVKGYGEAEFVFSFI (PEP2016511461)	14	11	GVLGYGEAEFVFSFI	0.8	1.13778	1.42222	199.256	62.0716	0.311518	1.71111	2.73778	1.6	346.589	205.602	0.593216
Thevelein, Subst. Scan GVKGYGEAEFVFSFI (PEP2016511461)	14	12	GVMGYGEAEFVFSFI	0.8	1.13778	1.42222	186.567	68.7896	0.368713	1.71111	2.73778	1.6	331.367	208.902	0.630426
Thevelein, Subst. Scan GVKGYGEAEFVFSFI (PEP2016511461)	14	13	GVNGYGEAEFVFSFI	0.622222	0.940247	1.51111	180.044	69.9081	0.388283	1.71111	2.73778	1.6	337.078	204.198	0.605788
Thevelein, Subst. Scan GVKGYGEAEFVFSFI (PEP2016511461)	14	14	GVPGYGEAEFVFSFI	0.577778	0.898765	1.55556	170.933	65.0844	0.380759	1.71111	2.73778	1.6	334.744	190.805	0.570002
Thevelein, Subst. Scan GVKGYGEAEFVFSFI (PEP2016511461)	14	15	GVQGYGEAEFVFSFI	0.577778	0.898765	1.55556	165.556	63.2889	0.382282	1.57778	2.59457	1.64444	331.789	181.975	0.548466
Thevelein, Subst. Scan GVKGYGEAEFVFSFI (PEP2016511461)	14	16	GVRGYGEAEFVFSFI	0.533333	0.853333	1.6	155.267	57.8756	0.372749	1.57778	2.59457	1.64444	307.211	175.235	0.570404
Thevelein, Subst. Scan GVKGYGEAEFVFSFI (PEP2016511461)	14	17	GVSGYGEAEFVFSFI	0.488889	0.803951	1.64444	154.889	60.6568	0.391615	1.04444	1.71951	1.64634	288.178	169.071	0.586689
Thevelein, Subst. Scan GVKGYGEAEFVFSFI (PEP2016511461)	14	18	GVTGYGEAEFVFSFI	0.4	0.675556	1.68889	147.156	56.2242	0.382073	0.644444	1.0884	1.68889	264.956	165.555	0.624839
Thevelein, Subst. Scan GVKGYGEAEFVFSFI (PEP2016511461)	14	19	GVVGYGEAEFVFSFI	0.266667	0.474074	1.77778	143.278	51.8222	0.361691	0.6	1.04	1.73333	233.944	161.321	0.68957
Thevelein, Subst. Scan GVKGYGEAEFVFSFI (PEP2016511461)	14	20	GVWGYGEAEFVFSFI	0.155556	0.283457	1.82222	139.611	49.7235	0.356157	0.511111	0.908642	1.77778	209.633	154.881	0.738821
Thevelein, Subst. Scan GVKGYGEAEFVFSFI (PEP2016511461)	14	21	GVYGYGEAEFVFSFI	0.111111	0.207407	1.86667	131.611	44.1185	0.335219	0.511111	0.908642	1.77778	212.178	156.664	0.738363
Thevelein, Subst. Scan GVKGYGEAEFVFSFI (PEP2016511461)	15	2	GAKGYGEAEFVFSFI	0	0	0	23	12	0.521739	5.33333	5.77778	1.08333	108.333	125.111	1.15487
Thevelein, Subst. Scan GVKGYGEAEFVFSFI (PEP2016511461)	15	3	GCKGYGEAEFVFSFI	0	0	0	100.667	29.5556	0.293598	0	0	0	204.167	73.2222	0.358639
Thevelein, Subst. Scan GVKGYGEAEFVFSFI (PEP2016511461)	15	4	GDKGYGEAEFVFSFI	0	0	0	144.333	17.5556	0.121632	0	0	0	242	96	0.396694
Thevelein, Subst. Scan GVKGYGEAEFVFSFI (PEP2016511461)	15	5	GEKGYGEAEFVFSFI	0	0	0	151	21.3333	0.14128	3.33333	0.444444	0.133333	209	154	0.736842
Thevelein, Subst. Scan GVKGYGEAEFVFSFI (PEP2016511461)	15	6	GFKGYGEAEFVFSFI	2.33333	3.11111	1.33333	112	24	0.214286	1.83333	2.44444	1.33333	248.667	96.2222	0.386953
Thevelein, Subst. Scan GVKGYGEAEFVFSFI (PEP2016511461)	15	7	GGKGYGEAEFVFSFI	0	0	0	79.6667	39.1111	0.490934	0	0	0	253.333	89.5556	0.353509
Thevelein, Subst. Scan GVKGYGEAEFVFSFI (PEP2016511461)	15	8	GHKGYGEAEFVFSFI	0	0	0	60.6667	29.7778	0.490842	2.66667	3.55556	1.33333	200.167	3.55556	0.017763
Thevelein, Subst. Scan GVKGYGEAEFVFSFI (PEP2016511461)	15	9	GIKGYGEAEFVFSFI	0	0	0	135	50.6667	0.375309	0	0	0	208.833	90.7778	0.43469
Thevelein, Subst. Scan GVKGYGEAEFVFSFI (PEP2016511461)	15	10	GKKGYGEAEFVFSFI	0	0	0	67.5	46.3333	0.68642	0	0	0	59.3333	39.7778	0.670412
Thevelein, Subst. Scan GVKGYGEAEFVFSFI (PEP2016511461)	15	11	GLKGYGEAEFVFSFI	0.666667	0.888889	1.33333	121.667	32.2222	0.26484	0.666667	0.888889	1.33333	202	139.333	0.689769
Thevelein, Subst. Scan GVKGYGEAEFVFSFI (PEP2016511461)	15	12	GMKGYGEAEFVFSFI	2	2.66667	1.33333	83.3333	32.4444	0.389333	0	0	0	99.6667	94.2222	0.945373
Thevelein, Subst. Scan GVKGYGEAEFVFSFI (PEP2016511461)	15	13	GNKGYGEAEFVFSFI	1.33333	0.888889	0.666667	112.333	25.7778	0.229476	2.66667	3.55556	1.33333	303.333	106.222	0.350183
Thevelein, Subst. Scan GVKGYGEAEFVFSFI (PEP2016511461)	15	14	GPKGYGEAEFVFSFI	0	0	0	118	41.3333	0.350282	2	2.66667	1.33333	258.5	107	0.413926
Thevelein, Subst. Scan GVKGYGEAEFVFSFI (PEP2016511461)	15	15	GQKGYGEAEFVFSFI	2	2.66667	1.33333	118.333	64.8889	0.548357	0	0	0	328.5	142.333	0.433283
Thevelein, Subst. Scan GVKGYGEAEFVFSFI (PEP2016511461)	15	16	GRKGYGEAEFVFSFI	0	0	0	85.5	40.6667	0.475634	0	0	0	288.667	258.889	0.896844
Thevelein, Subst. Scan GVKGYGEAEFVFSFI (PEP2016511461)	15	17	GSKGYGEAEFVFSFI	2	2.66667	1.33333	97.3333	45.1111	0.46347	0	0	0	200.667	123.778	0.616833
Thevelein, Subst. Scan GVKGYGEAEFVFSFI (PEP2016511461)	15	18	GTKGYGEAEFVFSFI	0.666667	0.888889	1.33333	93	30.6667	0.329749	0	0	0	163.333	108.889	0.666667
Thevelein, Subst. Scan GVKGYGEAEFVFSFI (PEP2016511461)	15	20	GWKGYGEAEFVFSFI	0.0888889	0.169877	1.91111	123.944	36.5728	0.295074	0.288889	0.539259	1.86667	214.567	164.074	0.764676
Thevelein, Subst. Scan GVKGYGEAEFVFSFI (PEP2016511461)	15	21	GYKGYGEAEFVFSFI	0.0666667	0.13037	1.95556	123.922	39.8864	0.321867	0.377778	0.688395	1.82222	220.156	167.306	0.759945
Thevelein, Subst. Scan GVKGYGEAEFVFSFI (PEP2016511461)	16	2	AVKGYGEAEFVFSFI	0	0	0	94	19.3333	0.205674	5.66667	7.55556	1.33333	48.3333	64.4444	1.33333
Thevelein, Subst. Scan GVKGYGEAEFVFSFI (PEP2016511461)	16	3	CVKGYGEAEFVFSFI	1	1.33333	1.33333	153.5	15.6667	0.102063	0	0	0	168.333	150.444	0.893729
Thevelein, Subst. Scan GVKGYGEAEFVFSFI (PEP2016511461)	16	4	DVKGYGEAEFVFSFI	1.66667	2.22222	1.33333	183.667	42.8889	0.233515	0.333333	0.444444	1.33333	134.667	89.7778	0.666667
Thevelein, Subst. Scan GVKGYGEAEFVFSFI (PEP2016511461)	16	5	EVKGYGEAEFVFSFI	0	0	0	197	31.3333	0.159052	0	0	0	275.667	126.889	0.460298
Thevelein, Subst. Scan GVKGYGEAEFVFSFI (PEP2016511461)	16	6	FVKGYGEAEFVFSFI	0	0	0	191	36.6667	0.191972	1.33333	1.77778	1.33333	443	133.333	0.300978
Thevelein, Subst. Scan GVKGYGEAEFVFSFI (PEP2016511461)	16	8	HVKGYGEAEFVFSFI	0.0714286	0.139456	1.95238	127.06	37.9615	0.298769	0.214286	0.397959	1.85714	214.976	162.998	0.758213
Thevelein, Subst. Scan GVKGYGEAEFVFSFI (PEP2016511461)	16	9	IVKGYGEAEFVFSFI	0	0	0	129.269	37.787	0.292312	0.230769	0.426036	1.84615	209.436	158.261	0.755654
Thevelein, Subst. Scan GVKGYGEAEFVFSFI (PEP2016511461)	16	10	KVKGYGEAEFVFSFI	0	0	0	126.542	36.9005	0.291607	0.138889	0.262346	1.88889	198.292	146.812	0.740387
Thevelein, Subst. Scan GVKGYGEAEFVFSFI (PEP2016511461)	16	11	LVKGYGEAEFVFSFI	0	0	0	132.409	33.7906	0.255199	0.151515	0.284665	1.87879	202.197	155.651	0.769799
Thevelein, Subst. Scan GVKGYGEAEFVFSFI (PEP2016511461)	16	12	MVKGYGEAEFVFSFI	0	0	0	132.583	34.5167	0.260339	0.166667	0.311111	1.86667	190.417	153.267	0.804902
Thevelein, Subst. Scan GVKGYGEAEFVFSFI (PEP2016511461)	16	13	NVKGYGEAEFVFSFI	0	0	0	131.389	37.0247	0.281795	0.185185	0.342936	1.85185	175.833	150.852	0.857925
Thevelein, Subst. Scan GVKGYGEAEFVFSFI (PEP2016511461)	16	14	PVKGYGEAEFVFSFI	0	0	0	130.812	39.6302	0.302954	0.208333	0.381944	1.83333	165.438	140.708	0.850523
Thevelein, Subst. Scan GVKGYGEAEFVFSFI (PEP2016511461)	16	15	QVKGYGEAEFVFSFI	0	0	0	132.595	37.8617	0.285543	0.238095	0.430839	1.80952	156.595	134.365	0.858041
Thevelein, Subst. Scan GVKGYGEAEFVFSFI (PEP2016511461)	16	16	RVKGYGEAEFVFSFI	0	0	0	126.028	34.2469	0.271741	0.222222	0.419753	1.88889	155.722	140.963	0.905221
Thevelein, Subst. Scan GVKGYGEAEFVFSFI (PEP2016511461)	16	17	SVKGYGEAEFVFSFI	0	0	0	129.9	35.9333	0.276623	0.266667	0.497778	1.86667	165.467	160.756	0.971528
Thevelein, Subst. Scan GVKGYGEAEFVFSFI (PEP2016511461)	16	18	TVKGYGEAEFVFSFI	0	0	0	124.75	40.625	0.325651	0.333333	0.611111	1.83333	195.333	176.056	0.901308
Thevelein, Subst. Scan GVKGYGEAEFVFSFI (PEP2016511461)	16	19	VVKGYGEAEFVFSFI	0	0	0	120.778	43.4074	0.359399	0.444444	0.790123	1.77778	235.667	189.926	0.805909
Thevelein, Subst. Scan GVKGYGEAEFVFSFI (PEP2016511461)	16	20	WVKGYGEAEFVFSFI	0	0	0	120.333	52.2222	0.43398	0.666667	1.11111	1.66667	242.167	161.444	0.666667
Thevelein, Subst. Scan GVKGYGEAEFVFSFI (PEP2016511461)	16	21	YVKGYGEAEFVFSFI	0	0	0	95.3333	71.1111	0.745921	1.33333	1.77778	1.33333	236.833	157.889	0.666667

## Sheet: Heatmap
Heatmap and Substutution Matrix Peptide GVKGYGEAEFVFSFI, GST-Sch9
	A	C	D	E	F	G	H	I	K	L	M	N	P	Q	R	S	T	V	W	Y
I	0	0	263	468	208.667	0	59.6667	320.689	115.567	115.567	110.178	110.178	110.656	109.767	109.767	109.767	106.056	106.056	81.6667	71.6889		I	E	I	D	F	K	L	P	N	M	S	R	Q	V	T	W	Y	H	A	C	G		I	3.63222	2.48892	2.04119	1.6195	0.896932
F	0	7	0	0	320.689	68.2333	99.2778	172.822	166.733	254.411	243.289	266.422	316.911	323.367	339.967	339.967	339.967	339.967	320.056	320.056		F	V	T	S	R	Q	F	Y	W	P	N	L	M	I	K	H	G	C	A	D	E		F	1.60394	1.60394	1.60394	1.60394	1.52563
S	364.333	768.167	36.3333	1663.83	1274.33	8.33333	220.333	1304.17	109.333	1632	217	0	0	0	95.8333	320.689	297.789	272.089	228.822	222.356		S	E	L	I	F	C	A	S	T	V	W	Y	H	M	K	R	D	G	Q	P	N		S	3.68278	3.61232	2.88668	2.82065	1.70028
F	0	0	0	0	320.689	136.678	141.878	143.367	92.4	92.9	115.944	119.544	144.033	144.033	144.033	144.033	144.033	138.689	106.511	106.511		F	F	T	S	R	Q	P	I	H	V	G	N	M	Y	W	L	K	A	C	D	E		F	2.86934	1.28873	1.28873	1.28873	1.28873
V	83.5	208	0	924.333	304	0	0	141.333	0	3.33333	23.6667	0	0	4.66667	54.5	18.6667	110.333	320.689	129.2	124.333		V	E	V	F	C	I	W	Y	T	A	R	M	S	Q	L	P	N	D	G	H	K		V	7.54387	2.61728	2.48107	1.69757	1.15348
F	0	0	0	0	320.689	111.767	115.078	108.122	68.4778	67.9	43.4111	47.1	47.1	47.1	47.1	48.1222	48.1222	48.1222	24.8111	31.7444		F	F	H	G	I	K	L	V	T	S	R	Q	P	N	M	Y	W	A	C	D	E		F	5.23673	1.87918	1.82511	1.7656	1.11822
E	0	0	33	320.689	22.6444	39.9333	73.1333	118.811	173.789	257.178	272.756	299.556	383.422	409.722	465.322	478.011	488.544	500.633	519.944	527.033		E	Y	W	V	T	S	R	Q	P	E	N	M	L	K	I	H	G	D	F	A	C		E	1.95773	1.9314	1.85967	1.81476	1.77563
A	320.689	545	567.156	606.078	585.656	588.756	573.533	548.356	469.533	447.789	391.167	378.478	369.733	359.844	333.978	331.156	303.622	252	171.511	136.733		A	E	G	F	H	D	I	C	K	L	M	N	P	Q	R	S	A	T	V	W	Y		A	1.46382	1.42198	1.4145	1.38522	1.36981
E	8.33333	18	219	320.689	51.1778	53.6889	89.9556	165.2	170.411	221.489	233.222	255.478	265.1	296.233	316.722	333.4	365.022	424.344	472.833	539.7		E	Y	W	V	T	S	E	R	Q	P	N	M	L	D	K	I	H	G	F	C	A		E	2.23942	1.96196	1.76077	1.51462	1.3834
G	226	398.333	698	781.833	1048.67	320.689	544.789	537.3	463.767	471.4	423.9	426.656	411.978	418.622	401.844	390.444	374.911	362.844	321.678	287.7		G	F	E	D	H	I	L	K	N	M	Q	P	R	C	S	T	V	W	G	Y	A		G	2.25245	1.67931	1.49924	1.17016	1.15407
Y	16	0	43	156.167	307.667	105.667	169.5	206.5	0	45.1667	19	61.6667	0.666667	143.333	31.3333	0	59.3333	29.3333	124.667	320.689		Y	Y	F	I	H	E	Q	W	G	N	T	L	D	R	V	M	A	P	S	C	K		Y	3.48634	3.34477	2.24494	1.8427	1.69775
G	56.6667	86.6667	441	595	495	320.689	245.478	249.456	242.833	256.3	278.633	304.878	320.744	345.456	354.878	352.111	349.911	347.933	344.156	341.022		G	E	F	D	R	S	T	V	Q	W	Y	P	G	N	M	L	I	H	K	C	A		G	1.88029	1.56427	1.39363	1.12147	1.11272
K	243.667	347.333	753.833	705.333	699.333	456.333	551.333	636.333	320.689	346.589	331.367	337.078	334.744	331.789	307.211	288.178	264.956	233.944	209.633	212.178		K	D	E	F	I	H	G	C	L	N	P	Q	M	K	R	S	T	A	V	Y	W		K	1.90558	1.78298	1.76781	1.60856	1.39369
V	108.333	204.167	242	209	248.667	253.333	200.167	208.833	59.3333	202	99.6667	303.333	258.5	328.5	288.667	200.667	163.333	320.689	214.567	220.156		V	Q	V	N	R	P	G	F	D	Y	W	E	I	C	L	S	H	T	A	M	K		V	1.51595	1.47991	1.39981	1.33213	1.19292
G	48.3333	168.333	134.667	275.667	443	320.689	214.976	209.436	198.292	202.197	190.417	175.833	165.438	156.595	155.722	165.467	195.333	235.667	242.167	236.833		G	F	G	E	W	Y	V	H	I	L	K	T	M	N	C	S	P	Q	R	D	A		G	2.14265	1.55107	1.33331	1.17128	1.14549
[truncated: 15 more columns]

## Sheet: Amino Acid Plot
Amino Acid Plot Peptide GVKGYGEAEFVFSFI, GST-Sch9
	G	V	K	G	Y	G	E	A	E	F	V	F	S	F	I			G	V	K	G	Y	G	E	A	E	F	V	F	S	F	I

## Sheet: Raw Data GST, 100 µg-ml
#Date:Do Jan 26 2017 12:02:24
#Green Channel Image File:
#Red Channel Image File:X:\Auswertungen\Rohdaten\2017.01.18_Thevelein_PEP2016511461\2017.01.19_Thevelein_1460-12-13-14_main_7-R_fi\700.TIF
#Array File:X:\Auswertungen\Rohdaten\2017.01.18_Thevelein_PEP2016511461\PSA-Exports\Grid_1460-14.psf
Spot Family	Row	Column	Peptide	Raw Mean	Background Mean	Foreground Mean	Raw Median	Background Median	Foreground Median	Av. Foreground Median	Deviation	Deviation [%]
Thevelein, Subst. Scan GVKGYGEAEFVFSFI (PEP2016511461)	16	2	AVKGYGEAEFVFSFI	11.33	13.12	0	0	0	0	0	0	0
Thevelein, Subst. Scan GVKGYGEAEFVFSFI (PEP2016511461)	16	23	AVKGYGEAEFVFSFI	15.41	13.12	2.29	0	0	0
Thevelein, Subst. Scan GVKGYGEAEFVFSFI (PEP2016511461)	16	44	AVKGYGEAEFVFSFI	11.24	13.12	0	0	0	0
Thevelein, Subst. Scan GVKGYGEAEFVFSFI (PEP2016511461)	16	3	CVKGYGEAEFVFSFI	12.27	13.12	0	0	0	0	1	1.33333	1.33333
Thevelein, Subst. Scan GVKGYGEAEFVFSFI (PEP2016511461)	16	24	CVKGYGEAEFVFSFI	15.33	13.12	2.22	3	0	3
Thevelein, Subst. Scan GVKGYGEAEFVFSFI (PEP2016511461)	16	45	CVKGYGEAEFVFSFI	13.41	13.12	0.29	0	0	0
Thevelein, Subst. Scan GVKGYGEAEFVFSFI (PEP2016511461)	16	4	DVKGYGEAEFVFSFI	13.76	13.12	0.64	0	0	0	1.66667	2.22222	1.33333
Thevelein, Subst. Scan GVKGYGEAEFVFSFI (PEP2016511461)	16	25	DVKGYGEAEFVFSFI	14.29	13.12	1.17	0	0	0
Thevelein, Subst. Scan GVKGYGEAEFVFSFI (PEP2016511461)	16	46	DVKGYGEAEFVFSFI	17.93	13.12	4.82	5	0	5
Thevelein, Subst. Scan GVKGYGEAEFVFSFI (PEP2016511461)	16	5	EVKGYGEAEFVFSFI	11.67	13.12	0	0	0	0	0	0	0
Thevelein, Subst. Scan GVKGYGEAEFVFSFI (PEP2016511461)	16	26	EVKGYGEAEFVFSFI	11.67	13.12	0	0	0	0
Thevelein, Subst. Scan GVKGYGEAEFVFSFI (PEP2016511461)	16	47	EVKGYGEAEFVFSFI	12.97	13.12	0	0	0	0
Thevelein, Subst. Scan GVKGYGEAEFVFSFI (PEP2016511461)	16	6	FVKGYGEAEFVFSFI	10.78	13.12	0	0	0	0	0	0	0
Thevelein, Subst. Scan GVKGYGEAEFVFSFI (PEP2016511461)	16	27	FVKGYGEAEFVFSFI	15.12	13.12	2	0	0	0
Thevelein, Subst. Scan GVKGYGEAEFVFSFI (PEP2016511461)	16	48	FVKGYGEAEFVFSFI	10.04	13.12	0	0	0	0
Thevelein, Subst. Scan GVKGYGEAEFVFSFI (PEP2016511461)	15	2	GAKGYGEAEFVFSFI	13.47	13.12	0.35	0	0	0	0	0	0
Thevelein, Subst. Scan GVKGYGEAEFVFSFI (PEP2016511461)	15	23	GAKGYGEAEFVFSFI	15.39	13.12	2.28	0	0	0
Thevelein, Subst. Scan GVKGYGEAEFVFSFI (PEP2016511461)	15	44	GAKGYGEAEFVFSFI	12.04	13.12	0	0	0	0
Thevelein, Subst. Scan GVKGYGEAEFVFSFI (PEP2016511461)	15	3	GCKGYGEAEFVFSFI	14.56	13.12	1.44	0	0	0	0	0	0
Thevelein, Subst. Scan GVKGYGEAEFVFSFI (PEP2016511461)	15	24	GCKGYGEAEFVFSFI	13.99	13.12	0.87	0	0	0
Thevelein, Subst. Scan GVKGYGEAEFVFSFI (PEP2016511461)	15	45	GCKGYGEAEFVFSFI	14.06	13.12	0.94	0	0	0
Thevelein, Subst. Scan GVKGYGEAEFVFSFI (PEP2016511461)	15	4	GDKGYGEAEFVFSFI	12.32	13.12	0	0	0	0	0	0	0
Thevelein, Subst. Scan GVKGYGEAEFVFSFI (PEP2016511461)	15	25	GDKGYGEAEFVFSFI	12.28	13.12	0	0	0	0
Thevelein, Subst. Scan GVKGYGEAEFVFSFI (PEP2016511461)	15	46	GDKGYGEAEFVFSFI	15.02	13.12	1.9	0	0	0
Thevelein, Subst. Scan GVKGYGEAEFVFSFI (PEP2016511461)	15	5	GEKGYGEAEFVFSFI	11.8	13.12	0	0	0	0	0	0	0
Thevelein, Subst. Scan GVKGYGEAEFVFSFI (PEP2016511461)	15	26	GEKGYGEAEFVFSFI	14.03	13.12	0.92	0	0	0
Thevelein, Subst. Scan GVKGYGEAEFVFSFI (PEP2016511461)	15	47	GEKGYGEAEFVFSFI	13.04	13.12	0	0	0	0
Thevelein, Subst. Scan GVKGYGEAEFVFSFI (PEP2016511461)	15	6	GFKGYGEAEFVFSFI	214.53	13.12	201.41	7	0	7	2.33333	3.11111	1.33333
Thevelein, Subst. Scan GVKGYGEAEFVFSFI (PEP2016511461)	15	27	GFKGYGEAEFVFSFI	16.23	13.12	3.12	0	0	0
Thevelein, Subst. Scan GVKGYGEAEFVFSFI (PEP2016511461)	15	48	GFKGYGEAEFVFSFI	11.29	13.12	0	0	0	0
Thevelein, Subst. Scan GVKGYGEAEFVFSFI (PEP2016511461)	15	7	GGKGYGEAEFVFSFI	13.76	13.12	0.64	0	0	0	0	0	0
Thevelein, Subst. Scan GVKGYGEAEFVFSFI (PEP2016511461)	15	28	GGKGYGEAEFVFSFI	13.57	13.12	0.45	0	0	0
Thevelein, Subst. Scan GVKGYGEAEFVFSFI (PEP2016511461)	15	49	GGKGYGEAEFVFSFI	14.21	13.12	1.09	0	0	0
Thevelein, Subst. Scan GVKGYGEAEFVFSFI (PEP2016511461)	15	8	GHKGYGEAEFVFSFI	12.82	13.12	0	0	0	0	0	0	0
Thevelein, Subst. Scan GVKGYGEAEFVFSFI (PEP2016511461)	15	29	GHKGYGEAEFVFSFI	11.63	13.12	0	0	0	0
Thevelein, Subst. Scan GVKGYGEAEFVFSFI (PEP2016511461)	15	50	GHKGYGEAEFVFSFI	13.48	13.12	0.36	0	0	0
Thevelein, Subst. Scan GVKGYGEAEFVFSFI (PEP2016511461)	15	9	GIKGYGEAEFVFSFI	13.19	13.12	0.08	0	0	0	0	0	0
Thevelein, Subst. Scan GVKGYGEAEFVFSFI (PEP2016511461)	15	30	GIKGYGEAEFVFSFI	14.69	13.12	1.58	0	0	0
Thevelein, Subst. Scan GVKGYGEAEFVFSFI (PEP2016511461)	15	51	GIKGYGEAEFVFSFI	14.04	13.12	0.92	0	0	0
Thevelein, Subst. Scan GVKGYGEAEFVFSFI (PEP2016511461)	15	10	GKKGYGEAEFVFSFI	11.31	13.12	0	0	0	0	0	0	0
Thevelein, Subst. Scan GVKGYGEAEFVFSFI (PEP2016511461)	15	31	GKKGYGEAEFVFSFI	11.41	13.12	0	0	0	0
Thevelein, Subst. Scan GVKGYGEAEFVFSFI (PEP2016511461)	15	52	GKKGYGEAEFVFSFI	11.97	13.12	0	0	0	0
Thevelein, Subst. Scan GVKGYGEAEFVFSFI (PEP2016511461)	15	11	GLKGYGEAEFVFSFI	14.11	13.12	0.99	0	0	0	0.666667	0.888889	1.33333
Thevelein, Subst. Scan GVKGYGEAEFVFSFI (PEP2016511461)	15	32	GLKGYGEAEFVFSFI	12.81	13.12	0	0	0	0
Thevelein, Subst. Scan GVKGYGEAEFVFSFI (PEP2016511461)	15	53	GLKGYGEAEFVFSFI	18.27	13.12	5.15	2	0	2
Thevelein, Subst. Scan GVKGYGEAEFVFSFI (PEP2016511461)	15	12	GMKGYGEAEFVFSFI	13.22	13.12	0.1	0	0	0	2	2.66667	1.33333
Thevelein, Subst. Scan GVKGYGEAEFVFSFI (PEP2016511461)	15	33	GMKGYGEAEFVFSFI	12.29	13.12	0	0	0	0
Thevelein, Subst. Scan GVKGYGEAEFVFSFI (PEP2016511461)	15	54	GMKGYGEAEFVFSFI	19.67	13.12	6.55	6	0	6
Thevelein, Subst. Scan GVKGYGEAEFVFSFI (PEP2016511461)	15	13	GNKGYGEAEFVFSFI	12.84	13.12	0	2	0	2	1.33333	0.888889	0.666667
Thevelein, Subst. Scan GVKGYGEAEFVFSFI (PEP2016511461)	15	34	GNKGYGEAEFVFSFI	14.19	13.12	1.08	2	0	2
Thevelein, Subst. Scan GVKGYGEAEFVFSFI (PEP2016511461)	15	55	GNKGYGEAEFVFSFI	13.7	13.12	0.58	0	0	0
Thevelein, Subst. Scan GVKGYGEAEFVFSFI (PEP2016511461)	15	14	GPKGYGEAEFVFSFI	12.52	13.12	0	0	0	0	0	0	0
Thevelein, Subst. Scan GVKGYGEAEFVFSFI (PEP2016511461)	15	35	GPKGYGEAEFVFSFI	10.14	13.12	0	0	0	0
Thevelein, Subst. Scan GVKGYGEAEFVFSFI (PEP2016511461)	15	56	GPKGYGEAEFVFSFI	15.21	13.12	2.09	0	0	0
Thevelein, Subst. Scan GVKGYGEAEFVFSFI (PEP2016511461)	15	15	GQKGYGEAEFVFSFI	9.64	13.12	0	0	0	0	2	2.66667	1.33333
Thevelein, Subst. Scan GVKGYGEAEFVFSFI (PEP2016511461)	15	36	GQKGYGEAEFVFSFI	12.64	13.12	0	0	0	0
Thevelein, Subst. Scan GVKGYGEAEFVFSFI (PEP2016511461)	15	57	GQKGYGEAEFVFSFI	151.61	13.12	138.49	6	0	6
Thevelein, Subst. Scan GVKGYGEAEFVFSFI (PEP2016511461)	15	16	GRKGYGEAEFVFSFI	13.48	13.12	0.36	0	0	0	0	0	0
Thevelein, Subst. Scan GVKGYGEAEFVFSFI (PEP2016511461)	15	37	GRKGYGEAEFVFSFI	14.38	13.12	1.27	0	0	0
Thevelein, Subst. Scan GVKGYGEAEFVFSFI (PEP2016511461)	15	58	GRKGYGEAEFVFSFI	12.46	13.12	0	0	0	0
Thevelein, Subst. Scan GVKGYGEAEFVFSFI (PEP2016511461)	15	17	GSKGYGEAEFVFSFI	17.68	13.12	4.57	6	0	6	2	2.66667	1.33333
Thevelein, Subst. Scan GVKGYGEAEFVFSFI (PEP2016511461)	15	38	GSKGYGEAEFVFSFI	14.12	13.12	1	0	0	0
Thevelein, Subst. Scan GVKGYGEAEFVFSFI (PEP2016511461)	15	59	GSKGYGEAEFVFSFI	15.53	13.12	2.41	0	0	0
Thevelein, Subst. Scan GVKGYGEAEFVFSFI (PEP2016511461)	15	18	GTKGYGEAEFVFSFI	14.47	13.12	1.35	0	0	0	0.666667	0.888889	1.33333
Thevelein, Subst. Scan GVKGYGEAEFVFSFI (PEP2016511461)	15	39	GTKGYGEAEFVFSFI	9.47	13.12	0	0	0	0
Thevelein, Subst. Scan GVKGYGEAEFVFSFI (PEP2016511461)	15	60	GTKGYGEAEFVFSFI	23.66	13.12	10.54	2	0	2
Thevelein, Subst. Scan GVKGYGEAEFVFSFI (PEP2016511461)	14	2	GVAGYGEAEFVFSFI	11.41	13.12	0	0	0	0	0	0	0
Thevelein, Subst. Scan GVKGYGEAEFVFSFI (PEP2016511461)	14	23	GVAGYGEAEFVFSFI	12.85	13.12	0	0	0	0
Thevelein, Subst. Scan GVKGYGEAEFVFSFI (PEP2016511461)	14	44	GVAGYGEAEFVFSFI	10.71	13.12	0	0	0	0
Thevelein, Subst. Scan GVKGYGEAEFVFSFI (PEP2016511461)	14	3	GVCGYGEAEFVFSFI	13.18	13.12	0.07	0	0	0	0	0	0
Thevelein, Subst. Scan GVKGYGEAEFVFSFI (PEP2016511461)	14	24	GVCGYGEAEFVFSFI	11.01	13.12	0	0	0	0
Thevelein, Subst. Scan GVKGYGEAEFVFSFI (PEP2016511461)	14	45	GVCGYGEAEFVFSFI	13.52	13.12	0.4	0	0	0
Thevelein, Subst. Scan GVKGYGEAEFVFSFI (PEP2016511461)	14	4	GVDGYGEAEFVFSFI	11.87	13.12	0	0	0	0	0	0	0
Thevelein, Subst. Scan GVKGYGEAEFVFSFI (PEP2016511461)	14	25	GVDGYGEAEFVFSFI	15.4	13.12	2.28	0	0	0
Thevelein, Subst. Scan GVKGYGEAEFVFSFI (PEP2016511461)	14	46	GVDGYGEAEFVFSFI	13.29	13.12	0.18	0	0	0
Thevelein, Subst. Scan GVKGYGEAEFVFSFI (PEP2016511461)	14	5	GVEGYGEAEFVFSFI	12.36	13.12	0	0	0	0	1.33333	1.77778	1.33333
Thevelein, Subst. Scan GVKGYGEAEFVFSFI (PEP2016511461)	14	26	GVEGYGEAEFVFSFI	14.56	13.12	1.44	0	0	0
Thevelein, Subst. Scan GVKGYGEAEFVFSFI (PEP2016511461)	14	47	GVEGYGEAEFVFSFI	15.38	13.12	2.26	4	0	4
Thevelein, Subst. Scan GVKGYGEAEFVFSFI (PEP2016511461)	14	6	GVFGYGEAEFVFSFI	13.19	13.12	0.07	0	0	0	1.33333	1.77778	1.33333
Thevelein, Subst. Scan GVKGYGEAEFVFSFI (PEP2016511461)	14	27	GVFGYGEAEFVFSFI	13.64	13.12	0.52	0	0	0
Thevelein, Subst. Scan GVKGYGEAEFVFSFI (PEP2016511461)	14	48	GVFGYGEAEFVFSFI	15.17	13.12	2.05	4	0	4
Thevelein, Subst. Scan GVKGYGEAEFVFSFI (PEP2016511461)	14	7	GVGGYGEAEFVFSFI	19.39	13.12	6.28	4	0	4	1.33333	1.77778	1.33333
Thevelein, Subst. Scan GVKGYGEAEFVFSFI (PEP2016511461)	14	28	GVGGYGEAEFVFSFI	14.02	13.12	0.9	0	0	0
Thevelein, Subst. Scan GVKGYGEAEFVFSFI (PEP2016511461)	14	49	GVGGYGEAEFVFSFI	12.11	13.12	0	0	0	0
Thevelein, Subst. Scan GVKGYGEAEFVFSFI (PEP2016511461)	14	8	GVHGYGEAEFVFSFI	13.72	13.12	0.6	0	0	0	0	0	0
Thevelein, Subst. Scan GVKGYGEAEFVFSFI (PEP2016511461)	14	29	GVHGYGEAEFVFSFI	13.63	13.12	0.51	0	0	0
Thevelein, Subst. Scan GVKGYGEAEFVFSFI (PEP2016511461)	14	50	GVHGYGEAEFVFSFI	15.51	13.12	2.39	0	0	0
Thevelein, Subst. Scan GVKGYGEAEFVFSFI (PEP2016511461)	14	9	GVIGYGEAEFVFSFI	12.18	13.12	0	0	0	0	0	0	0
Thevelein, Subst. Scan GVKGYGEAEFVFSFI (PEP2016511461)	14	30	GVIGYGEAEFVFSFI	11.62	13.12	0	0	0	0
Thevelein, Subst. Scan GVKGYGEAEFVFSFI (PEP2016511461)	14	51	GVIGYGEAEFVFSFI	13.08	13.12	0	0	0	0
Thevelein, Subst. Scan GVKGYGEAEFVFSFI (PEP2016511461)	13	2	GVKAYGEAEFVFSFI	11.01	13.12	0	0	0	0	0	0	0
Thevelein, Subst. Scan GVKGYGEAEFVFSFI (PEP2016511461)	13	23	GVKAYGEAEFVFSFI	12.36	13.12	0	0	0	0
Thevelein, Subst. Scan GVKGYGEAEFVFSFI (PEP2016511461)	13	44	GVKAYGEAEFVFSFI	10.74	13.12	0	0	0	0
Thevelein, Subst. Scan GVKGYGEAEFVFSFI (PEP2016511461)	13	3	GVKCYGEAEFVFSFI	17.41	13.12	4.29	0	0	0	0	0	0
Thevelein, Subst. Scan GVKGYGEAEFVFSFI (PEP2016511461)	13	24	GVKCYGEAEFVFSFI	13.27	13.12	0.15	0	0	0
Thevelein, Subst. Scan GVKGYGEAEFVFSFI (PEP2016511461)	13	45	GVKCYGEAEFVFSFI	11.87	13.12	0	0	0	0
Thevelein, Subst. Scan GVKGYGEAEFVFSFI (PEP2016511461)	13	4	GVKDYGEAEFVFSFI	11.3	13.12	0	0	0	0	0	0	0
Thevelein, Subst. Scan GVKGYGEAEFVFSFI (PEP2016511461)	13	25	GVKDYGEAEFVFSFI	10.48	13.12	0	0	0	0
Thevelein, Subst. Scan GVKGYGEAEFVFSFI (PEP2016511461)	13	46	GVKDYGEAEFVFSFI	13.73	13.12	0.62	0	0	0
Thevelein, Subst. Scan GVKGYGEAEFVFSFI (PEP2016511461)	13	5	GVKEYGEAEFVFSFI	12.34	13.12	0	0	0	0	0	0	0
Thevelein, Subst. Scan GVKGYGEAEFVFSFI (PEP2016511461)	13	26	GVKEYGEAEFVFSFI	11.84	13.12	0	0	0	0
Thevelein, Subst. Scan GVKGYGEAEFVFSFI (PEP2016511461)	13	47	GVKEYGEAEFVFSFI	13.83	13.12	0.71	0	0	0
Thevelein, Subst. Scan GVKGYGEAEFVFSFI (PEP2016511461)	13	6	GVKFYGEAEFVFSFI	9.98	13.12	0	0	0	0	0	0	0
Thevelein, Subst. Scan GVKGYGEAEFVFSFI (PEP2016511461)	13	27	GVKFYGEAEFVFSFI	15.94	13.12	2.83	0	0	0
Thevelein, Subst. Scan GVKGYGEAEFVFSFI (PEP2016511461)	13	48	GVKFYGEAEFVFSFI	13.37	13.12	0.25	0	0	0
Thevelein, Subst. Scan GVKGYGEAEFVFSFI (PEP2016511461)	12	2	GVKGAGEAEFVFSFI	13.66	13.12	0.54	0	0	0	0	0	0
Thevelein, Subst. Scan GVKGYGEAEFVFSFI (PEP2016511461)	12	23	GVKGAGEAEFVFSFI	9.98	13.12	0	0	0	0
Thevelein, Subst. Scan GVKGYGEAEFVFSFI (PEP2016511461)	12	44	GVKGAGEAEFVFSFI	13.83	13.12	0.72	0	0	0
Thevelein, Subst. Scan GVKGYGEAEFVFSFI (PEP2016511461)	12	3	GVKGCGEAEFVFSFI	14.66	13.12	1.54	1	0	1	0.333333	0.444444	1.33333
Thevelein, Subst. Scan GVKGYGEAEFVFSFI (PEP2016511461)	12	24	GVKGCGEAEFVFSFI	10.69	13.12	0	0	0	0
Thevelein, Subst. Scan GVKGYGEAEFVFSFI (PEP2016511461)	12	45	GVKGCGEAEFVFSFI	11.76	13.12	0	0	0	0
Thevelein, Subst. Scan GVKGYGEAEFVFSFI (PEP2016511461)	12	4	GVKGDGEAEFVFSFI	12.38	13.12	0	0	0	0	2.66667	2.22222	0.833333
Thevelein, Subst. Scan GVKGYGEAEFVFSFI (PEP2016511461)	12	25	GVKGDGEAEFVFSFI	16.88	13.12	3.77	6	0	6
Thevelein, Subst. Scan GVKGYGEAEFVFSFI (PEP2016511461)	12	46	GVKGDGEAEFVFSFI	16.02	13.12	2.9	2	0	2
Thevelein, Subst. Scan GVKGYGEAEFVFSFI (PEP2016511461)	12	5	GVKGEGEAEFVFSFI	13.73	13.12	0.62	0	0	0	0	0	0
Thevelein, Subst. Scan GVKGYGEAEFVFSFI (PEP2016511461)	12	26	GVKGEGEAEFVFSFI	15.87	13.12	2.75	0	0	0
Thevelein, Subst. Scan GVKGYGEAEFVFSFI (PEP2016511461)	12	47	GVKGEGEAEFVFSFI	14.39	13.12	1.28	0	0	0
Thevelein, Subst. Scan GVKGYGEAEFVFSFI (PEP2016511461)	12	6	GVKGFGEAEFVFSFI	9.88	13.12	0	0	0	0	0	0	0
Thevelein, Subst. Scan GVKGYGEAEFVFSFI (PEP2016511461)	12	27	GVKGFGEAEFVFSFI	11.27	13.12	0	0	0	0
Thevelein, Subst. Scan GVKGYGEAEFVFSFI (PEP2016511461)	12	48	GVKGFGEAEFVFSFI	18.28	13.12	5.17	0	0	0
Thevelein, Subst. Scan GVKGYGEAEFVFSFI (PEP2016511461)	12	7	GVKGGGEAEFVFSFI	16.38	13.12	3.27	2	0	2	0.666667	0.888889	1.33333
Thevelein, Subst. Scan GVKGYGEAEFVFSFI (PEP2016511461)	12	28	GVKGGGEAEFVFSFI	12.25	13.12	0	0	0	0
Thevelein, Subst. Scan GVKGYGEAEFVFSFI (PEP2016511461)	12	49	GVKGGGEAEFVFSFI	10.03	13.12	0	0	0	0
Thevelein, Subst. Scan GVKGYGEAEFVFSFI (PEP2016511461)	12	8	GVKGHGEAEFVFSFI	89.75	13.12	76.63	19	0	19	6.33333	8.44444	1.33333
Thevelein, Subst. Scan GVKGYGEAEFVFSFI (PEP2016511461)	12	29	GVKGHGEAEFVFSFI	14.58	13.12	1.46	0	0	0
Thevelein, Subst. Scan GVKGYGEAEFVFSFI (PEP2016511461)	12	50	GVKGHGEAEFVFSFI	14.56	13.12	1.44	0	0	0
Thevelein, Subst. Scan GVKGYGEAEFVFSFI (PEP2016511461)	12	9	GVKGIGEAEFVFSFI	15.79	13.12	2.68	4	0	4	1.33333	1.77778	1.33333
Thevelein, Subst. Scan GVKGYGEAEFVFSFI (PEP2016511461)	12	30	GVKGIGEAEFVFSFI	15.79	13.12	2.67	0	0	0
Thevelein, Subst. Scan GVKGYGEAEFVFSFI (PEP2016511461)	12	51	GVKGIGEAEFVFSFI	17.06	13.12	3.94	0	0	0
Thevelein, Subst. Scan GVKGYGEAEFVFSFI (PEP2016511461)	12	10	GVKGKGEAEFVFSFI	15.18	13.12	2.07	0	0	0	0.666667	0.888889	1.33333
Thevelein, Subst. Scan GVKGYGEAEFVFSFI (PEP2016511461)	12	31	GVKGKGEAEFVFSFI	10.25	13.12	0	0	0	0
Thevelein, Subst. Scan GVKGYGEAEFVFSFI (PEP2016511461)	12	52	GVKGKGEAEFVFSFI	18.24	13.12	5.12	2	0	2
Thevelein, Subst. Scan GVKGYGEAEFVFSFI (PEP2016511461)	12	11	GVKGLGEAEFVFSFI	17.75	13.12	4.63	4	0	4	1.66667	1.55556	0.933333
Thevelein, Subst. Scan GVKGYGEAEFVFSFI (PEP2016511461)	12	32	GVKGLGEAEFVFSFI	16.89	13.12	3.78	1	0	1
Thevelein, Subst. Scan GVKGYGEAEFVFSFI (PEP2016511461)	12	53	GVKGLGEAEFVFSFI	15.89	13.12	2.78	0	0	0
Thevelein, Subst. Scan GVKGYGEAEFVFSFI (PEP2016511461)	12	12	GVKGMGEAEFVFSFI	15.11	13.12	1.99	0	0	0	0	0	0
Thevelein, Subst. Scan GVKGYGEAEFVFSFI (PEP2016511461)	12	33	GVKGMGEAEFVFSFI	16.11	13.12	2.99	0	0	0
Thevelein, Subst. Scan GVKGYGEAEFVFSFI (PEP2016511461)	12	54	GVKGMGEAEFVFSFI	15.51	13.12	2.39	0	0	0
Thevelein, Subst. Scan GVKGYGEAEFVFSFI (PEP2016511461)	12	13	GVKGNGEAEFVFSFI	13.45	13.12	0.33	0	0	0	2	2.66667	1.33333
Thevelein, Subst. Scan GVKGYGEAEFVFSFI (PEP2016511461)	12	34	GVKGNGEAEFVFSFI	16.21	13.12	3.09	0	0	0
Thevelein, Subst. Scan GVKGYGEAEFVFSFI (PEP2016511461)	12	55	GVKGNGEAEFVFSFI	18.27	13.12	5.15	6	0	6
Thevelein, Subst. Scan GVKGYGEAEFVFSFI (PEP2016511461)	12	14	GVKGPGEAEFVFSFI	12.37	13.12	0	0	0	0	1.33333	1.11111	0.833333
Thevelein, Subst. Scan GVKGYGEAEFVFSFI (PEP2016511461)	12	35	GVKGPGEAEFVFSFI	15.21	13.12	2.09	3	0	3
Thevelein, Subst. Scan GVKGYGEAEFVFSFI (PEP2016511461)	12	56	GVKGPGEAEFVFSFI	14.9	13.12	1.78	1	0	1
Thevelein, Subst. Scan GVKGYGEAEFVFSFI (PEP2016511461)	12	15	GVKGQGEAEFVFSFI	15.37	13.12	2.25	0	0	0	0	0	0
Thevelein, Subst. Scan GVKGYGEAEFVFSFI (PEP2016511461)	12	36	GVKGQGEAEFVFSFI	11.58	13.12	0	0	0	0
Thevelein, Subst. Scan GVKGYGEAEFVFSFI (PEP2016511461)	12	57	GVKGQGEAEFVFSFI	12.91	13.12	0	0	0	0
Thevelein, Subst. Scan GVKGYGEAEFVFSFI (PEP2016511461)	12	16	GVKGRGEAEFVFSFI	17.26	13.12	4.14	4	0	4	2	1.33333	0.666667
Thevelein, Subst. Scan GVKGYGEAEFVFSFI (PEP2016511461)	12	37	GVKGRGEAEFVFSFI	15.31	13.12	2.19	2	0	2
Thevelein, Subst. Scan GVKGYGEAEFVFSFI (PEP2016511461)	12	58	GVKGRGEAEFVFSFI	15.08	13.12	1.96	0	0	0
Thevelein, Subst. Scan GVKGYGEAEFVFSFI (PEP2016511461)	12	17	GVKGSGEAEFVFSFI	10.98	13.12	0	0	0	0	0	0	0
Thevelein, Subst. Scan GVKGYGEAEFVFSFI (PEP2016511461)	12	38	GVKGSGEAEFVFSFI	9.82	13.12	0	0	0	0
Thevelein, Subst. Scan GVKGYGEAEFVFSFI (PEP2016511461)	12	59	GVKGSGEAEFVFSFI	13.96	13.12	0.84	0	0	0
Thevelein, Subst. Scan GVKGYGEAEFVFSFI (PEP2016511461)	12	18	GVKGTGEAEFVFSFI	15.67	13.12	2.55	2	0	2	0.666667	0.888889	1.33333
Thevelein, Subst. Scan GVKGYGEAEFVFSFI (PEP2016511461)	12	39	GVKGTGEAEFVFSFI	13.86	13.12	0.74	0	0	0
Thevelein, Subst. Scan GVKGYGEAEFVFSFI (PEP2016511461)	12	60	GVKGTGEAEFVFSFI	14.64	13.12	1.53	0	0	0
Thevelein, Subst. Scan GVKGYGEAEFVFSFI (PEP2016511461)	12	19	GVKGVGEAEFVFSFI	11.02	13.12	0	0	0	0	0	0	0
Thevelein, Subst. Scan GVKGYGEAEFVFSFI (PEP2016511461)	12	40	GVKGVGEAEFVFSFI	10.52	13.12	0	0	0	0
Thevelein, Subst. Scan GVKGYGEAEFVFSFI (PEP2016511461)	12	61	GVKGVGEAEFVFSFI	9.47	13.12	0	0	0	0
Thevelein, Subst. Scan GVKGYGEAEFVFSFI (PEP2016511461)	12	20	GVKGWGEAEFVFSFI	15.27	13.12	2.15	0	0	0	0	0	0
Thevelein, Subst. Scan GVKGYGEAEFVFSFI (PEP2016511461)	12	41	GVKGWGEAEFVFSFI	14.51	13.12	1.39	0	0	0
Thevelein, Subst. Scan GVKGYGEAEFVFSFI (PEP2016511461)	12	62	GVKGWGEAEFVFSFI	11.22	13.12	0	0	0	0
Thevelein, Subst. Scan GVKGYGEAEFVFSFI (PEP2016511461)	11	2	GVKGYAEAEFVFSFI	14.79	13.12	1.67	0	0	0	0	0	0
Thevelein, Subst. Scan GVKGYGEAEFVFSFI (PEP2016511461)	11	23	GVKGYAEAEFVFSFI	10.94	13.12	0	0	0	0
Thevelein, Subst. Scan GVKGYGEAEFVFSFI (PEP2016511461)	11	44	GVKGYAEAEFVFSFI	10.7	13.12	0	0	0	0
Thevelein, Subst. Scan GVKGYGEAEFVFSFI (PEP2016511461)	11	3	GVKGYCEAEFVFSFI	11.17	13.12	0	0	0	0	0	0	0
Thevelein, Subst. Scan GVKGYGEAEFVFSFI (PEP2016511461)	11	24	GVKGYCEAEFVFSFI	11.18	13.12	0	0	0	0
Thevelein, Subst. Scan GVKGYGEAEFVFSFI (PEP2016511461)	11	45	GVKGYCEAEFVFSFI	13.39	13.12	0.27	0	0	0
Thevelein, Subst. Scan GVKGYGEAEFVFSFI (PEP2016511461)	11	4	GVKGYDEAEFVFSFI	13.14	13.12	0.02	0	0	0	0.666667	0.888889	1.33333
Thevelein, Subst. Scan GVKGYGEAEFVFSFI (PEP2016511461)	11	25	GVKGYDEAEFVFSFI	15.25	13.12	2.13	2	0	2
Thevelein, Subst. Scan GVKGYGEAEFVFSFI (PEP2016511461)	11	46	GVKGYDEAEFVFSFI	13.88	13.12	0.76	0	0	0
Thevelein, Subst. Scan GVKGYGEAEFVFSFI (PEP2016511461)	11	5	GVKGYEEAEFVFSFI	14.76	13.12	1.64	0	0	0	0	0	0
Thevelein, Subst. Scan GVKGYGEAEFVFSFI (PEP2016511461)	11	26	GVKGYEEAEFVFSFI	12.54	13.12	0	0	0	0
Thevelein, Subst. Scan GVKGYGEAEFVFSFI (PEP2016511461)	11	47	GVKGYEEAEFVFSFI	9.66	13.12	0	0	0	0
Thevelein, Subst. Scan GVKGYGEAEFVFSFI (PEP2016511461)	11	6	GVKGYFEAEFVFSFI	16.44	13.12	3.32	0	0	0	0	0	0
Thevelein, Subst. Scan GVKGYGEAEFVFSFI (PEP2016511461)	11	27	GVKGYFEAEFVFSFI	13.72	13.12	0.6	0	0	0
Thevelein, Subst. Scan GVKGYGEAEFVFSFI (PEP2016511461)	11	48	GVKGYFEAEFVFSFI	12.31	13.12	0	0	0	0
Thevelein, Subst. Scan GVKGYGEAEFVFSFI (PEP2016511461)	10	2	GVKGYGAAEFVFSFI	12.74	13.12	0	0	0	0	0.666667	0.888889	1.33333
Thevelein, Subst. Scan GVKGYGEAEFVFSFI (PEP2016511461)	10	23	GVKGYGAAEFVFSFI	14.2	13.12	1.08	2	0	2
Thevelein, Subst. Scan GVKGYGEAEFVFSFI (PEP2016511461)	10	44	GVKGYGAAEFVFSFI	9.46	13.12	0	0	0	0
Thevelein, Subst. Scan GVKGYGEAEFVFSFI (PEP2016511461)	10	3	GVKGYGCAEFVFSFI	14.28	13.12	1.17	0	0	0	0	0	0
Thevelein, Subst. Scan GVKGYGEAEFVFSFI (PEP2016511461)	10	24	GVKGYGCAEFVFSFI	12.69	13.12	0	0	0	0
Thevelein, Subst. Scan GVKGYGEAEFVFSFI (PEP2016511461)	10	45	GVKGYGCAEFVFSFI	12.98	13.12	0	0	0	0
Thevelein, Subst. Scan GVKGYGEAEFVFSFI (PEP2016511461)	10	4	GVKGYGDAEFVFSFI	19.47	13.12	6.35	3	0	3	1	1.33333	1.33333
Thevelein, Subst. Scan GVKGYGEAEFVFSFI (PEP2016511461)	10	25	GVKGYGDAEFVFSFI	11.68	13.12	0	0	0	0
Thevelein, Subst. Scan GVKGYGEAEFVFSFI (PEP2016511461)	10	46	GVKGYGDAEFVFSFI	12.07	13.12	0	0	0	0
Thevelein, Subst. Scan GVKGYGEAEFVFSFI (PEP2016511461)	8	2	GVKGYGEAAFVFSFI	11.38	13.12	0	0	0	0	0.333333	0.444444	1.33333
Thevelein, Subst. Scan GVKGYGEAEFVFSFI (PEP2016511461)	8	23	GVKGYGEAAFVFSFI	14.47	13.12	1.35	1	0	1
Thevelein, Subst. Scan GVKGYGEAEFVFSFI (PEP2016511461)	8	44	GVKGYGEAAFVFSFI	13.81	13.12	0.69	0	0	0
Thevelein, Subst. Scan GVKGYGEAEFVFSFI (PEP2016511461)	8	3	GVKGYGEACFVFSFI	14.44	13.12	1.32	0	0	0	0	0	0
Thevelein, Subst. Scan GVKGYGEAEFVFSFI (PEP2016511461)	8	24	GVKGYGEACFVFSFI	11.52	13.12	0	0	0	0
Thevelein, Subst. Scan GVKGYGEAEFVFSFI (PEP2016511461)	8	45	GVKGYGEACFVFSFI	12.84	13.12	0	0	0	0
Thevelein, Subst. Scan GVKGYGEAEFVFSFI (PEP2016511461)	8	4	GVKGYGEADFVFSFI	15.15	13.12	2.03	0	0	0	0	0	0
Thevelein, Subst. Scan GVKGYGEAEFVFSFI (PEP2016511461)	8	25	GVKGYGEADFVFSFI	15.01	13.12	1.89	0	0	0
Thevelein, Subst. Scan GVKGYGEAEFVFSFI (PEP2016511461)	8	46	GVKGYGEADFVFSFI	14.18	13.12	1.07	0	0	0
Thevelein, Subst. Scan GVKGYGEAEFVFSFI (PEP2016511461)	7	2	GVKGYGEAEAVFSFI	9.52	13.12	0	0	0	0	0	0	0
Thevelein, Subst. Scan GVKGYGEAEFVFSFI (PEP2016511461)	7	23	GVKGYGEAEAVFSFI	13.8	13.12	0.68	0	0	0
Thevelein, Subst. Scan GVKGYGEAEFVFSFI (PEP2016511461)	7	44	GVKGYGEAEAVFSFI	14.48	13.12	1.36	0	0	0
Thevelein, Subst. Scan GVKGYGEAEFVFSFI (PEP2016511461)	7	3	GVKGYGEAECVFSFI	14.29	13.12	1.17	0	0	0	0	0	0
Thevelein, Subst. Scan GVKGYGEAEFVFSFI (PEP2016511461)	7	24	GVKGYGEAECVFSFI	13.03	13.12	0	0	0	0
Thevelein, Subst. Scan GVKGYGEAEFVFSFI (PEP2016511461)	7	45	GVKGYGEAECVFSFI	11.71	13.12	0	0	0	0
Thevelein, Subst. Scan GVKGYGEAEFVFSFI (PEP2016511461)	7	4	GVKGYGEAEDVFSFI	11.86	13.12	0	0	0	0	1.66667	1.55556	0.933333
Thevelein, Subst. Scan GVKGYGEAEFVFSFI (PEP2016511461)	7	25	GVKGYGEAEDVFSFI	15.87	13.12	2.75	1	0	1
Thevelein, Subst. Scan GVKGYGEAEFVFSFI (PEP2016511461)	7	46	GVKGYGEAEDVFSFI	14.98	13.12	1.86	4	0	4
Thevelein, Subst. Scan GVKGYGEAEFVFSFI (PEP2016511461)	7	5	GVKGYGEAEEVFSFI	14.82	13.12	1.7	0	0	0	0	0	0
Thevelein, Subst. Scan GVKGYGEAEFVFSFI (PEP2016511461)	7	26	GVKGYGEAEEVFSFI	16.96	13.12	3.84	0	0	0
Thevelein, Subst. Scan GVKGYGEAEFVFSFI (PEP2016511461)	7	47	GVKGYGEAEEVFSFI	12.02	13.12	0	0	0	0
Thevelein, Subst. Scan GVKGYGEAEFVFSFI (PEP2016511461)	6	2	GVKGYGEAEFAFSFI	14.45	13.12	1.33	1	0	1	0.333333	0.444444	1.33333
Thevelein, Subst. Scan GVKGYGEAEFVFSFI (PEP2016511461)	6	23	GVKGYGEAEFAFSFI	13.44	13.12	0.33	0	0	0
Thevelein, Subst. Scan GVKGYGEAEFVFSFI (PEP2016511461)	6	44	GVKGYGEAEFAFSFI	14.27	13.12	1.15	0	0	0
Thevelein, Subst. Scan GVKGYGEAEFVFSFI (PEP2016511461)	6	3	GVKGYGEAEFCFSFI	10.1	13.12	0	0	0	0	0	0	0
Thevelein, Subst. Scan GVKGYGEAEFVFSFI (PEP2016511461)	6	24	GVKGYGEAEFCFSFI	13.26	13.12	0.14	0	0	0
Thevelein, Subst. Scan GVKGYGEAEFVFSFI (PEP2016511461)	6	45	GVKGYGEAEFCFSFI	14.79	13.12	1.67	0	0	0
Thevelein, Subst. Scan GVKGYGEAEFVFSFI (PEP2016511461)	6	4	GVKGYGEAEFDFSFI	15.3	13.12	2.18	0	0	0	0	0	0
Thevelein, Subst. Scan GVKGYGEAEFVFSFI (PEP2016511461)	6	25	GVKGYGEAEFDFSFI	10.77	13.12	0	0	0	0
Thevelein, Subst. Scan GVKGYGEAEFVFSFI (PEP2016511461)	6	46	GVKGYGEAEFDFSFI	14.48	13.12	1.37	0	0	0
Thevelein, Subst. Scan GVKGYGEAEFVFSFI (PEP2016511461)	6	5	GVKGYGEAEFEFSFI	9.87	13.12	0	0	0	0	2	2.66667	1.33333
Thevelein, Subst. Scan GVKGYGEAEFVFSFI (PEP2016511461)	6	26	GVKGYGEAEFEFSFI	20.32	13.12	7.2	6	0	6
Thevelein, Subst. Scan GVKGYGEAEFVFSFI (PEP2016511461)	6	47	GVKGYGEAEFEFSFI	13.99	13.12	0.88	0	0	0
Thevelein, Subst. Scan GVKGYGEAEFVFSFI (PEP2016511461)	6	6	GVKGYGEAEFFFSFI	15.32	13.12	2.2	0	0	0	0	0	0
Thevelein, Subst. Scan GVKGYGEAEFVFSFI (PEP2016511461)	6	27	GVKGYGEAEFFFSFI	12.36	13.12	0	0	0	0
Thevelein, Subst. Scan GVKGYGEAEFVFSFI (PEP2016511461)	6	48	GVKGYGEAEFFFSFI	13.36	13.12	0.24	0	0	0
Thevelein, Subst. Scan GVKGYGEAEFVFSFI (PEP2016511461)	6	7	GVKGYGEAEFGFSFI	13.91	13.12	0.79	0	0	0	1.33333	0.888889	0.666667
Thevelein, Subst. Scan GVKGYGEAEFVFSFI (PEP2016511461)	6	28	GVKGYGEAEFGFSFI	17.59	13.12	4.47	2	0	2
Thevelein, Subst. Scan GVKGYGEAEFVFSFI (PEP2016511461)	6	49	GVKGYGEAEFGFSFI	15.06	13.12	1.94	2	0	2
Thevelein, Subst. Scan GVKGYGEAEFVFSFI (PEP2016511461)	6	8	GVKGYGEAEFHFSFI	15.21	13.12	2.09	0	0	0	0	0	0
Thevelein, Subst. Scan GVKGYGEAEFVFSFI (PEP2016511461)	6	29	GVKGYGEAEFHFSFI	15.98	13.12	2.86	0	0	0
Thevelein, Subst. Scan GVKGYGEAEFVFSFI (PEP2016511461)	6	50	GVKGYGEAEFHFSFI	15.36	13.12	2.24	0	0	0
Thevelein, Subst. Scan GVKGYGEAEFVFSFI (PEP2016511461)	6	9	GVKGYGEAEFIFSFI	14.68	13.12	1.56	0	0	0	0.333333	0.444444	1.33333
Thevelein, Subst. Scan GVKGYGEAEFVFSFI (PEP2016511461)	6	30	GVKGYGEAEFIFSFI	12.94	13.12	0	0	0	0
Thevelein, Subst. Scan GVKGYGEAEFVFSFI (PEP2016511461)	6	51	GVKGYGEAEFIFSFI	20.72	13.12	7.6	1	0	1
Thevelein, Subst. Scan GVKGYGEAEFVFSFI (PEP2016511461)	6	10	GVKGYGEAEFKFSFI	9.41	13.12	0	0	0	0	0	0	0
Thevelein, Subst. Scan GVKGYGEAEFVFSFI (PEP2016511461)	6	31	GVKGYGEAEFKFSFI	14.01	13.12	0.89	0	0	0
Thevelein, Subst. Scan GVKGYGEAEFVFSFI (PEP2016511461)	6	52	GVKGYGEAEFKFSFI	12.17	13.12	0	0	0	0
Thevelein, Subst. Scan GVKGYGEAEFVFSFI (PEP2016511461)	6	11	GVKGYGEAEFLFSFI	10.89	13.12	0	0	0	0	0	0	0
Thevelein, Subst. Scan GVKGYGEAEFVFSFI (PEP2016511461)	6	32	GVKGYGEAEFLFSFI	13.81	13.12	0.69	0	0	0
Thevelein, Subst. Scan GVKGYGEAEFVFSFI (PEP2016511461)	6	53	GVKGYGEAEFLFSFI	11.9	13.12	0	0	0	0
Thevelein, Subst. Scan GVKGYGEAEFVFSFI (PEP2016511461)	6	12	GVKGYGEAEFMFSFI	17.28	13.12	4.16	6	0	6	4	1.33333	0.333333
Thevelein, Subst. Scan GVKGYGEAEFVFSFI (PEP2016511461)	6	33	GVKGYGEAEFMFSFI	14.95	13.12	1.83	2	0	2
Thevelein, Subst. Scan GVKGYGEAEFVFSFI (PEP2016511461)	6	54	GVKGYGEAEFMFSFI	14.93	13.12	1.82	4	0	4
Thevelein, Subst. Scan GVKGYGEAEFVFSFI (PEP2016511461)	6	13	GVKGYGEAEFNFSFI	13.69	13.12	0.57	0	0	0	1	0.666667	0.666667
Thevelein, Subst. Scan GVKGYGEAEFVFSFI (PEP2016511461)	6	34	GVKGYGEAEFNFSFI	18.15	13.12	5.03	2	0	2
Thevelein, Subst. Scan GVKGYGEAEFVFSFI (PEP2016511461)	6	55	GVKGYGEAEFNFSFI	18.62	13.12	5.5	1	0	1
Thevelein, Subst. Scan GVKGYGEAEFVFSFI (PEP2016511461)	6	14	GVKGYGEAEFPFSFI	17.13	13.12	4.01	1	0	1	2.33333	2.44444	1.04762
Thevelein, Subst. Scan GVKGYGEAEFVFSFI (PEP2016511461)	6	35	GVKGYGEAEFPFSFI	15.89	13.12	2.77	6	0	6
Thevelein, Subst. Scan GVKGYGEAEFVFSFI (PEP2016511461)	6	56	GVKGYGEAEFPFSFI	12.44	13.12	0	0	0	0
Thevelein, Subst. Scan GVKGYGEAEFVFSFI (PEP2016511461)	6	15	GVKGYGEAEFQFSFI	15.48	13.12	2.36	0	0	0	0	0	0
Thevelein, Subst. Scan GVKGYGEAEFVFSFI (PEP2016511461)	6	36	GVKGYGEAEFQFSFI	14.38	13.12	1.27	0	0	0
Thevelein, Subst. Scan GVKGYGEAEFVFSFI (PEP2016511461)	6	57	GVKGYGEAEFQFSFI	11.84	13.12	0	0	0	0
Thevelein, Subst. Scan GVKGYGEAEFVFSFI (PEP2016511461)	6	16	GVKGYGEAEFRFSFI	15.12	13.12	2	0	0	0	3.66667	4.88889	1.33333
Thevelein, Subst. Scan GVKGYGEAEFVFSFI (PEP2016511461)	6	37	GVKGYGEAEFRFSFI	22.06	13.12	8.94	11	0	11
Thevelein, Subst. Scan GVKGYGEAEFVFSFI (PEP2016511461)	6	58	GVKGYGEAEFRFSFI	13.97	13.12	0.85	0	0	0
Thevelein, Subst. Scan GVKGYGEAEFVFSFI (PEP2016511461)	6	17	GVKGYGEAEFSFSFI	13.09	13.12	0	0	0	0	0	0	0
Thevelein, Subst. Scan GVKGYGEAEFVFSFI (PEP2016511461)	6	38	GVKGYGEAEFSFSFI	13.92	13.12	0.8	0	0	0
Thevelein, Subst. Scan GVKGYGEAEFVFSFI (PEP2016511461)	6	59	GVKGYGEAEFSFSFI	14.91	13.12	1.79	0	0	0
Thevelein, Subst. Scan GVKGYGEAEFVFSFI (PEP2016511461)	6	18	GVKGYGEAEFTFSFI	13.72	13.12	0.6	0	0	0	0.333333	0.444444	1.33333
Thevelein, Subst. Scan GVKGYGEAEFVFSFI (PEP2016511461)	6	39	GVKGYGEAEFTFSFI	16.25	13.12	3.13	1	0	1
Thevelein, Subst. Scan GVKGYGEAEFVFSFI (PEP2016511461)	6	60	GVKGYGEAEFTFSFI	10.53	13.12	0	0	0	0
Thevelein, Subst. Scan GVKGYGEAEFVFSFI (PEP2016511461)	5	2	GVKGYGEAEFVASFI	12.22	13.12	0	0	0	0	0	0	0
Thevelein, Subst. Scan GVKGYGEAEFVFSFI (PEP2016511461)	5	23	GVKGYGEAEFVASFI	11	13.12	0	0	0	0
Thevelein, Subst. Scan GVKGYGEAEFVFSFI (PEP2016511461)	5	44	GVKGYGEAEFVASFI	14.06	13.12	0.94	0	0	0
Thevelein, Subst. Scan GVKGYGEAEFVFSFI (PEP2016511461)	5	3	GVKGYGEAEFVCSFI	11.49	13.12	0	0	0	0	0.666667	0.888889	1.33333
Thevelein, Subst. Scan GVKGYGEAEFVFSFI (PEP2016511461)	5	24	GVKGYGEAEFVCSFI	13.02	13.12	0	0	0	0
Thevelein, Subst. Scan GVKGYGEAEFVFSFI (PEP2016511461)	5	45	GVKGYGEAEFVCSFI	12.62	13.12	0	2	0	2
Thevelein, Subst. Scan GVKGYGEAEFVFSFI (PEP2016511461)	5	4	GVKGYGEAEFVDSFI	7.53	13.12	0	0	0	0	0	0	0
Thevelein, Subst. Scan GVKGYGEAEFVFSFI (PEP2016511461)	5	25	GVKGYGEAEFVDSFI	13.28	13.12	0.17	0	0	0
Thevelein, Subst. Scan GVKGYGEAEFVFSFI (PEP2016511461)	5	46	GVKGYGEAEFVDSFI	12.74	13.12	0	0	0	0
Thevelein, Subst. Scan GVKGYGEAEFVFSFI (PEP2016511461)	5	5	GVKGYGEAEFVESFI	10.43	13.12	0	0	0	0	0	0	0
Thevelein, Subst. Scan GVKGYGEAEFVFSFI (PEP2016511461)	5	26	GVKGYGEAEFVESFI	14.38	13.12	1.26	0	0	0
Thevelein, Subst. Scan GVKGYGEAEFVFSFI (PEP2016511461)	5	47	GVKGYGEAEFVESFI	11.49	13.12	0	0	0	0
Thevelein, Subst. Scan GVKGYGEAEFVFSFI (PEP2016511461)	4	2	GVKGYGEAEFVFAFI	13.71	13.12	0.59	0	0	0	0.666667	0.888889	1.33333
Thevelein, Subst. Scan GVKGYGEAEFVFSFI (PEP2016511461)	4	23	GVKGYGEAEFVFAFI	17.59	13.12	4.47	2	0	2
Thevelein, Subst. Scan GVKGYGEAEFVFSFI (PEP2016511461)	4	44	GVKGYGEAEFVFAFI	7.81	13.12	0	0	0	0
Thevelein, Subst. Scan GVKGYGEAEFVFSFI (PEP2016511461)	4	3	GVKGYGEAEFVFCFI	12.69	13.12	0	0	0	0	1.33333	0.888889	0.666667
Thevelein, Subst. Scan GVKGYGEAEFVFSFI (PEP2016511461)	4	24	GVKGYGEAEFVFCFI	17.08	13.12	3.97	2	0	2
Thevelein, Subst. Scan GVKGYGEAEFVFSFI (PEP2016511461)	4	45	GVKGYGEAEFVFCFI	15.32	13.12	2.2	2	0	2
Thevelein, Subst. Scan GVKGYGEAEFVFSFI (PEP2016511461)	4	4	GVKGYGEAEFVFDFI	14.98	13.12	1.87	0	0	0	0	0	0
Thevelein, Subst. Scan GVKGYGEAEFVFSFI (PEP2016511461)	4	25	GVKGYGEAEFVFDFI	14.33	13.12	1.21	0	0	0
Thevelein, Subst. Scan GVKGYGEAEFVFSFI (PEP2016511461)	4	46	GVKGYGEAEFVFDFI	11.71	13.12	0	0	0	0
Thevelein, Subst. Scan GVKGYGEAEFVFSFI (PEP2016511461)	4	5	GVKGYGEAEFVFEFI	16.22	13.12	3.1	0	0	0	0	0	0
Thevelein, Subst. Scan GVKGYGEAEFVFSFI (PEP2016511461)	4	26	GVKGYGEAEFVFEFI	13.16	13.12	0.04	0	0	0
Thevelein, Subst. Scan GVKGYGEAEFVFSFI (PEP2016511461)	4	47	GVKGYGEAEFVFEFI	15.08	13.12	1.96	0	0	0
Thevelein, Subst. Scan GVKGYGEAEFVFSFI (PEP2016511461)	4	6	GVKGYGEAEFVFFFI	13.31	13.12	0.19	0	0	0	0	0	0
Thevelein, Subst. Scan GVKGYGEAEFVFSFI (PEP2016511461)	4	27	GVKGYGEAEFVFFFI	16.49	13.12	3.38	0	0	0
Thevelein, Subst. Scan GVKGYGEAEFVFSFI (PEP2016511461)	4	48	GVKGYGEAEFVFFFI	16.04	13.12	2.92	0	0	0
Thevelein, Subst. Scan GVKGYGEAEFVFSFI (PEP2016511461)	4	7	GVKGYGEAEFVFGFI	14.43	13.12	1.32	0	0	0	0.666667	0.888889	1.33333
Thevelein, Subst. Scan GVKGYGEAEFVFSFI (PEP2016511461)	4	28	GVKGYGEAEFVFGFI	16.77	13.12	3.65	0	0	0
Thevelein, Subst. Scan GVKGYGEAEFVFSFI (PEP2016511461)	4	49	GVKGYGEAEFVFGFI	14.66	13.12	1.54	2	0	2
Thevelein, Subst. Scan GVKGYGEAEFVFSFI (PEP2016511461)	4	8	GVKGYGEAEFVFHFI	13.19	13.12	0.07	0	0	0	0	0	0
Thevelein, Subst. Scan GVKGYGEAEFVFSFI (PEP2016511461)	4	29	GVKGYGEAEFVFHFI	14.54	13.12	1.43	0	0	0
Thevelein, Subst. Scan GVKGYGEAEFVFSFI (PEP2016511461)	4	50	GVKGYGEAEFVFHFI	10.1	13.12	0	0	0	0
Thevelein, Subst. Scan GVKGYGEAEFVFSFI (PEP2016511461)	4	9	GVKGYGEAEFVFIFI	13.52	13.12	0.4	0	0	0	0	0	0
Thevelein, Subst. Scan GVKGYGEAEFVFSFI (PEP2016511461)	4	30	GVKGYGEAEFVFIFI	13.79	13.12	0.68	0	0	0
Thevelein, Subst. Scan GVKGYGEAEFVFSFI (PEP2016511461)	4	51	GVKGYGEAEFVFIFI	11.76	13.12	0	0	0	0
Thevelein, Subst. Scan GVKGYGEAEFVFSFI (PEP2016511461)	4	10	GVKGYGEAEFVFKFI	12.41	13.12	0	0	0	0	0	0	0
Thevelein, Subst. Scan GVKGYGEAEFVFSFI (PEP2016511461)	4	31	GVKGYGEAEFVFKFI	10.69	13.12	0	0	0	0
Thevelein, Subst. Scan GVKGYGEAEFVFSFI (PEP2016511461)	4	52	GVKGYGEAEFVFKFI	13.58	13.12	0.47	0	0	0
Thevelein, Subst. Scan GVKGYGEAEFVFSFI (PEP2016511461)	4	11	GVKGYGEAEFVFLFI	12.39	13.12	0	0	0	0	0	0	0
Thevelein, Subst. Scan GVKGYGEAEFVFSFI (PEP2016511461)	4	32	GVKGYGEAEFVFLFI	12.92	13.12	0	0	0	0
Thevelein, Subst. Scan GVKGYGEAEFVFSFI (PEP2016511461)	4	53	GVKGYGEAEFVFLFI	14.58	13.12	1.46	0	0	0
Thevelein, Subst. Scan GVKGYGEAEFVFSFI (PEP2016511461)	4	12	GVKGYGEAEFVFMFI	14.51	13.12	1.39	0	0	0	0	0	0
Thevelein, Subst. Scan GVKGYGEAEFVFSFI (PEP2016511461)	4	33	GVKGYGEAEFVFMFI	14.41	13.12	1.29	0	0	0
Thevelein, Subst. Scan GVKGYGEAEFVFSFI (PEP2016511461)	4	54	GVKGYGEAEFVFMFI	14.19	13.12	1.07	0	0	0
Thevelein, Subst. Scan GVKGYGEAEFVFSFI (PEP2016511461)	4	13	GVKGYGEAEFVFNFI	15.15	13.12	2.03	0	0	0	0	0	0
Thevelein, Subst. Scan GVKGYGEAEFVFSFI (PEP2016511461)	4	34	GVKGYGEAEFVFNFI	15.34	13.12	2.23	0	0	0
Thevelein, Subst. Scan GVKGYGEAEFVFSFI (PEP2016511461)	4	55	GVKGYGEAEFVFNFI	13.34	13.12	0.22	0	0	0
Thevelein, Subst. Scan GVKGYGEAEFVFSFI (PEP2016511461)	4	14	GVKGYGEAEFVFPFI	15.11	13.12	1.99	2	0	2	0.666667	0.888889	1.33333
Thevelein, Subst. Scan GVKGYGEAEFVFSFI (PEP2016511461)	4	35	GVKGYGEAEFVFPFI	14.08	13.12	0.97	0	0	0
Thevelein, Subst. Scan GVKGYGEAEFVFSFI (PEP2016511461)	4	56	GVKGYGEAEFVFPFI	13.73	13.12	0.62	0	0	0
Thevelein, Subst. Scan GVKGYGEAEFVFSFI (PEP2016511461)	4	15	GVKGYGEAEFVFQFI	13.15	13.12	0.03	0	0	0	0	0	0
Thevelein, Subst. Scan GVKGYGEAEFVFSFI (PEP2016511461)	4	36	GVKGYGEAEFVFQFI	11.68	13.12	0	0	0	0
Thevelein, Subst. Scan GVKGYGEAEFVFSFI (PEP2016511461)	4	57	GVKGYGEAEFVFQFI	11.89	13.12	0	0	0	0
Thevelein, Subst. Scan GVKGYGEAEFVFSFI (PEP2016511461)	4	16	GVKGYGEAEFVFRFI	17.19	13.12	4.07	5	0	5	2.33333	1.77778	0.761905
Thevelein, Subst. Scan GVKGYGEAEFVFSFI (PEP2016511461)	4	37	GVKGYGEAEFVFRFI	14.22	13.12	1.1	0	0	0
Thevelein, Subst. Scan GVKGYGEAEFVFSFI (PEP2016511461)	4	58	GVKGYGEAEFVFRFI	16.29	13.12	3.18	2	0	2
Thevelein, Subst. Scan GVKGYGEAEFVFSFI (PEP2016511461)	3	2	GVKGYGEAEFVFSAI	18.24	13.12	5.13	0	0	0	0	0	0
Thevelein, Subst. Scan GVKGYGEAEFVFSFI (PEP2016511461)	3	23	GVKGYGEAEFVFSAI	15.38	13.12	2.27	0	0	0
Thevelein, Subst. Scan GVKGYGEAEFVFSFI (PEP2016511461)	3	44	GVKGYGEAEFVFSAI	14.03	13.12	0.92	0	0	0
Thevelein, Subst. Scan GVKGYGEAEFVFSFI (PEP2016511461)	3	3	GVKGYGEAEFVFSCI	12.72	13.12	0	0	0	0	0	0	0
Thevelein, Subst. Scan GVKGYGEAEFVFSFI (PEP2016511461)	3	24	GVKGYGEAEFVFSCI	10.61	13.12	0	0	0	0
Thevelein, Subst. Scan GVKGYGEAEFVFSFI (PEP2016511461)	3	45	GVKGYGEAEFVFSCI	18.46	13.12	5.34	0	0	0
Thevelein, Subst. Scan GVKGYGEAEFVFSFI (PEP2016511461)	3	4	GVKGYGEAEFVFSDI	10.13	13.12	0	0	0	0	0	0	0
Thevelein, Subst. Scan GVKGYGEAEFVFSFI (PEP2016511461)	3	25	GVKGYGEAEFVFSDI	13.41	13.12	0.29	0	0	0
Thevelein, Subst. Scan GVKGYGEAEFVFSFI (PEP2016511461)	3	46	GVKGYGEAEFVFSDI	12.94	13.12	0	0	0	0
Thevelein, Subst. Scan GVKGYGEAEFVFSFI (PEP2016511461)	3	5	GVKGYGEAEFVFSEI	12.8	13.12	0	0	0	0	0	0	0
Thevelein, Subst. Scan GVKGYGEAEFVFSFI (PEP2016511461)	3	26	GVKGYGEAEFVFSEI	11.82	13.12	0	0	0	0
Thevelein, Subst. Scan GVKGYGEAEFVFSFI (PEP2016511461)	3	47	GVKGYGEAEFVFSEI	9.69	13.12	0	0	0	0
Thevelein, Subst. Scan GVKGYGEAEFVFSFI (PEP2016511461)	2	2	GVKGYGEAEFVFSFA	10.81	13.12	0	0	0	0	0	0	0
Thevelein, Subst. Scan GVKGYGEAEFVFSFI (PEP2016511461)	2	23	GVKGYGEAEFVFSFA	17.94	13.12	4.82	0	0	0
Thevelein, Subst. Scan GVKGYGEAEFVFSFI (PEP2016511461)	2	44	GVKGYGEAEFVFSFA	12.33	13.12	0	0	0	0
Thevelein, Subst. Scan GVKGYGEAEFVFSFI (PEP2016511461)	2	3	GVKGYGEAEFVFSFC	16.59	13.12	3.47	2	0	2	0.666667	0.888889	1.33333
Thevelein, Subst. Scan GVKGYGEAEFVFSFI (PEP2016511461)	2	24	GVKGYGEAEFVFSFC	14.07	13.12	0.95	0	0	0
Thevelein, Subst. Scan GVKGYGEAEFVFSFI (PEP2016511461)	2	45	GVKGYGEAEFVFSFC	11.91	13.12	0	0	0	0
Thevelein, Subst. Scan GVKGYGEAEFVFSFI (PEP2016511461)	2	4	GVKGYGEAEFVFSFD	10.31	13.12	0	0	0	0	0	0	0
Thevelein, Subst. Scan GVKGYGEAEFVFSFI (PEP2016511461)	2	25	GVKGYGEAEFVFSFD	11.82	13.12	0	0	0	0
Thevelein, Subst. Scan GVKGYGEAEFVFSFI (PEP2016511461)	2	46	GVKGYGEAEFVFSFD	13.78	13.12	0.66	0	0	0
Thevelein, Subst. Scan GVKGYGEAEFVFSFI (PEP2016511461)	2	5	GVKGYGEAEFVFSFE	13.71	13.12	0.59	2	0	2	2.66667	2.22222	0.833333
Thevelein, Subst. Scan GVKGYGEAEFVFSFI (PEP2016511461)	2	26	GVKGYGEAEFVFSFE	12.43	13.12	0	0	0	0
Thevelein, Subst. Scan GVKGYGEAEFVFSFI (PEP2016511461)	2	47	GVKGYGEAEFVFSFE	19.37	13.12	6.25	6	0	6
Thevelein, Subst. Scan GVKGYGEAEFVFSFI (PEP2016511461)	2	6	GVKGYGEAEFVFSFF	13.83	13.12	0.71	0	0	0	0.666667	0.888889	1.33333
Thevelein, Subst. Scan GVKGYGEAEFVFSFI (PEP2016511461)	2	27	GVKGYGEAEFVFSFF	15.13	13.12	2.02	2	0	2
Thevelein, Subst. Scan GVKGYGEAEFVFSFI (PEP2016511461)	2	48	GVKGYGEAEFVFSFF	14.27	13.12	1.15	0	0	0
Thevelein, Subst. Scan GVKGYGEAEFVFSFI (PEP2016511461)	2	7	GVKGYGEAEFVFSFG	17.64	13.12	4.52	8	0	8	9.66667	2.22222	0.229885
Thevelein, Subst. Scan GVKGYGEAEFVFSFI (PEP2016511461)	2	28	GVKGYGEAEFVFSFG	22.82	13.12	9.7	13	0	13
Thevelein, Subst. Scan GVKGYGEAEFVFSFI (PEP2016511461)	2	49	GVKGYGEAEFVFSFG	20.14	13.12	7.02	8	0	8
Thevelein, Subst. Scan GVKGYGEAEFVFSFI (PEP2016511461)	2	8	GVKGYGEAEFVFSFH	13.12	13.12	0	0	0	0	0.666667	0.888889	1.33333
Thevelein, Subst. Scan GVKGYGEAEFVFSFI (PEP2016511461)	2	29	GVKGYGEAEFVFSFH	17.16	13.12	4.04	2	0	2
Thevelein, Subst. Scan GVKGYGEAEFVFSFI (PEP2016511461)	2	50	GVKGYGEAEFVFSFH	12.59	13.12	0	0	0	0
Thevelein, Subst. Scan GVKGYGEAEFVFSFI (PEP2016511461)	9	2	GVKGYGEAEFVFSFI	13.57	13.12	0.45	0	0	0	0.4	0.693333	1.73333
Thevelein, Subst. Scan GVKGYGEAEFVFSFI (PEP2016511461)	8	5	GVKGYGEAEFVFSFI	13.33	13.12	0.22	0	0	0
Thevelein, Subst. Scan GVKGYGEAEFVFSFI (PEP2016511461)	10	5	GVKGYGEAEFVFSFI	12.82	13.12	0	0	0	0
Thevelein, Subst. Scan GVKGYGEAEFVFSFI (PEP2016511461)	3	6	GVKGYGEAEFVFSFI	13.82	13.12	0.7	0	0	0
Thevelein, Subst. Scan GVKGYGEAEFVFSFI (PEP2016511461)	5	6	GVKGYGEAEFVFSFI	13.29	13.12	0.18	0	0	0
Thevelein, Subst. Scan GVKGYGEAEFVFSFI (PEP2016511461)	7	6	GVKGYGEAEFVFSFI	15.51	13.12	2.39	0	0	0
Thevelein, Subst. Scan GVKGYGEAEFVFSFI (PEP2016511461)	11	7	GVKGYGEAEFVFSFI	13.99	13.12	0.88	0	0	0
Thevelein, Subst. Scan GVKGYGEAEFVFSFI (PEP2016511461)	13	7	GVKGYGEAEFVFSFI	13.74	13.12	0.62	0	0	0
Thevelein, Subst. Scan GVKGYGEAEFVFSFI (PEP2016511461)	16	7	GVKGYGEAEFVFSFI	12.54	13.12	0	0	0	0
Thevelein, Subst. Scan GVKGYGEAEFVFSFI (PEP2016511461)	2	9	GVKGYGEAEFVFSFI	11.49	13.12	0	0	0	0
Thevelein, Subst. Scan GVKGYGEAEFVFSFI (PEP2016511461)	14	10	GVKGYGEAEFVFSFI	11.01	13.12	0	0	0	0
Thevelein, Subst. Scan GVKGYGEAEFVFSFI (PEP2016511461)	4	17	GVKGYGEAEFVFSFI	15.43	13.12	2.32	0	0	0
Thevelein, Subst. Scan GVKGYGEAEFVFSFI (PEP2016511461)	6	19	GVKGYGEAEFVFSFI	13.19	13.12	0.08	0	0	0
Thevelein, Subst. Scan GVKGYGEAEFVFSFI (PEP2016511461)	15	19	GVKGYGEAEFVFSFI	9.94	13.12	0	0	0	0
Thevelein, Subst. Scan GVKGYGEAEFVFSFI (PEP2016511461)	12	21	GVKGYGEAEFVFSFI	11.36	13.12	0	0	0	0
Thevelein, Subst. Scan GVKGYGEAEFVFSFI (PEP2016511461)	9	23	GVKGYGEAEFVFSFI	16.48	13.12	3.36	1	0	1
Thevelein, Subst. Scan GVKGYGEAEFVFSFI (PEP2016511461)	8	26	GVKGYGEAEFVFSFI	14.24	13.12	1.13	0	0	0
Thevelein, Subst. Scan GVKGYGEAEFVFSFI (PEP2016511461)	10	26	GVKGYGEAEFVFSFI	17.26	13.12	4.14	0	0	0
Thevelein, Subst. Scan GVKGYGEAEFVFSFI (PEP2016511461)	3	27	GVKGYGEAEFVFSFI	14.93	13.12	1.82	0	0	0
Thevelein, Subst. Scan GVKGYGEAEFVFSFI (PEP2016511461)	5	27	GVKGYGEAEFVFSFI	17.26	13.12	4.14	6	0	6
Thevelein, Subst. Scan GVKGYGEAEFVFSFI (PEP2016511461)	7	27	GVKGYGEAEFVFSFI	16.56	13.12	3.44	3	0	3
Thevelein, Subst. Scan GVKGYGEAEFVFSFI (PEP2016511461)	11	28	GVKGYGEAEFVFSFI	11.27	13.12	0	0	0	0
Thevelein, Subst. Scan GVKGYGEAEFVFSFI (PEP2016511461)	13	28	GVKGYGEAEFVFSFI	12.32	13.12	0	0	0	0
Thevelein, Subst. Scan GVKGYGEAEFVFSFI (PEP2016511461)	16	28	GVKGYGEAEFVFSFI	15.1	13.12	1.98	0	0	0
Thevelein, Subst. Scan GVKGYGEAEFVFSFI (PEP2016511461)	2	30	GVKGYGEAEFVFSFI	12.04	13.12	0	0	0	0
Thevelein, Subst. Scan GVKGYGEAEFVFSFI (PEP2016511461)	14	31	GVKGYGEAEFVFSFI	8.72	13.12	0	0	0	0
Thevelein, Subst. Scan GVKGYGEAEFVFSFI (PEP2016511461)	4	38	GVKGYGEAEFVFSFI	12.81	13.12	0	0	0	0
Thevelein, Subst. Scan GVKGYGEAEFVFSFI (PEP2016511461)	6	40	GVKGYGEAEFVFSFI	12.66	13.12	0	0	0	0
Thevelein, Subst. Scan GVKGYGEAEFVFSFI (PEP2016511461)	15	40	GVKGYGEAEFVFSFI	15.9	13.12	2.78	0	0	0
Thevelein, Subst. Scan GVKGYGEAEFVFSFI (PEP2016511461)	12	42	GVKGYGEAEFVFSFI	13.56	13.12	0.44	0	0	0
Thevelein, Subst. Scan GVKGYGEAEFVFSFI (PEP2016511461)	9	44	GVKGYGEAEFVFSFI	12.06	13.12	0	0	0	0
Thevelein, Subst. Scan GVKGYGEAEFVFSFI (PEP2016511461)	8	47	GVKGYGEAEFVFSFI	10.82	13.12	0	0	0	0
Thevelein, Subst. Scan GVKGYGEAEFVFSFI (PEP2016511461)	10	47	GVKGYGEAEFVFSFI	14.27	13.12	1.15	0	0	0
Thevelein, Subst. Scan GVKGYGEAEFVFSFI (PEP2016511461)	3	48	GVKGYGEAEFVFSFI	12.68	13.12	0	0	0	0
Thevelein, Subst. Scan GVKGYGEAEFVFSFI (PEP2016511461)	5	48	GVKGYGEAEFVFSFI	13.86	13.12	0.74	0	0	0
Thevelein, Subst. Scan GVKGYGEAEFVFSFI (PEP2016511461)	7	48	GVKGYGEAEFVFSFI	12.6	13.12	0	0	0	0
Thevelein, Subst. Scan GVKGYGEAEFVFSFI (PEP2016511461)	11	49	GVKGYGEAEFVFSFI	13.38	13.12	0.27	0	0	0
Thevelein, Subst. Scan GVKGYGEAEFVFSFI (PEP2016511461)	13	49	GVKGYGEAEFVFSFI	15.77	13.12	2.65	2	0	2
Thevelein, Subst. Scan GVKGYGEAEFVFSFI (PEP2016511461)	16	49	GVKGYGEAEFVFSFI	13.88	13.12	0.76	0	0	0
Thevelein, Subst. Scan GVKGYGEAEFVFSFI (PEP2016511461)	2	51	GVKGYGEAEFVFSFI	30.99	13.12	17.88	3	0	3
Thevelein, Subst. Scan GVKGYGEAEFVFSFI (PEP2016511461)	14	52	GVKGYGEAEFVFSFI	12.21	13.12	0	0	0	0
Thevelein, Subst. Scan GVKGYGEAEFVFSFI (PEP2016511461)	4	59	GVKGYGEAEFVFSFI	13.81	13.12	0.69	0	0	0
Thevelein, Subst. Scan GVKGYGEAEFVFSFI (PEP2016511461)	6	61	GVKGYGEAEFVFSFI	10.52	13.12	0	0	0	0
Thevelein, Subst. Scan GVKGYGEAEFVFSFI (PEP2016511461)	15	61	GVKGYGEAEFVFSFI	23.27	13.12	10.15	3	0	3
Thevelein, Subst. Scan GVKGYGEAEFVFSFI (PEP2016511461)	12	63	GVKGYGEAEFVFSFI	11.88	13.12	0	0	0	0
Thevelein, Subst. Scan GVKGYGEAEFVFSFI (PEP2016511461)	2	10	GVKGYGEAEFVFSFK	17.47	13.12	4.35	0	0	0	0.666667	1.03704	1.55556
Thevelein, Subst. Scan GVKGYGEAEFVFSFI (PEP2016511461)	2	31	GVKGYGEAEFVFSFK	10.57	13.12	0	0	0	0
Thevelein, Subst. Scan GVKGYGEAEFVFSFI (PEP2016511461)	2	52	GVKGYGEAEFVFSFK	12.96	13.12	0	0	0	0
Thevelein, Subst. Scan GVKGYGEAEFVFSFI (PEP2016511461)	2	11	GVKGYGEAEFVFSFL	11.15	13.12	0	0	0	0	0.844444	1.27605	1.51111
Thevelein, Subst. Scan GVKGYGEAEFVFSFI (PEP2016511461)	2	32	GVKGYGEAEFVFSFL	11.13	13.12	0	0	0	0
Thevelein, Subst. Scan GVKGYGEAEFVFSFI (PEP2016511461)	2	53	GVKGYGEAEFVFSFL	12.65	13.12	0	0	0	0
Thevelein, Subst. Scan GVKGYGEAEFVFSFI (PEP2016511461)	2	12	GVKGYGEAEFVFSFM	16.23	13.12	3.11	0	0	0	0.844444	1.27605	1.51111
Thevelein, Subst. Scan GVKGYGEAEFVFSFI (PEP2016511461)	2	33	GVKGYGEAEFVFSFM	18.46	13.12	5.34	0	0	0
Thevelein, Subst. Scan GVKGYGEAEFVFSFI (PEP2016511461)	2	54	GVKGYGEAEFVFSFM	13.91	13.12	0.79	0	0	0
Thevelein, Subst. Scan GVKGYGEAEFVFSFI (PEP2016511461)	2	13	GVKGYGEAEFVFSFN	11.71	13.12	0	0	0	0	0.844444	1.27605	1.51111
Thevelein, Subst. Scan GVKGYGEAEFVFSFI (PEP2016511461)	2	34	GVKGYGEAEFVFSFN	17.16	13.12	4.04	4	0	4
Thevelein, Subst. Scan GVKGYGEAEFVFSFI (PEP2016511461)	2	55	GVKGYGEAEFVFSFN	10.91	13.12	0	0	0	0
Thevelein, Subst. Scan GVKGYGEAEFVFSFI (PEP2016511461)	2	14	GVKGYGEAEFVFSFP	14.48	13.12	1.37	1	0	1	0.755556	1.17531	1.55556
Thevelein, Subst. Scan GVKGYGEAEFVFSFI (PEP2016511461)	2	35	GVKGYGEAEFVFSFP	13.93	13.12	0.82	0	0	0
Thevelein, Subst. Scan GVKGYGEAEFVFSFI (PEP2016511461)	2	56	GVKGYGEAEFVFSFP	16.34	13.12	3.23	4	0	4
Thevelein, Subst. Scan GVKGYGEAEFVFSFI (PEP2016511461)	2	15	GVKGYGEAEFVFSFQ	11.66	13.12	0	0	0	0	0.644444	1.05975	1.64444
Thevelein, Subst. Scan GVKGYGEAEFVFSFI (PEP2016511461)	2	36	GVKGYGEAEFVFSFQ	11.03	13.12	0	0	0	0
Thevelein, Subst. Scan GVKGYGEAEFVFSFI (PEP2016511461)	2	57	GVKGYGEAEFVFSFQ	12.58	13.12	0	0	0	0
Thevelein, Subst. Scan GVKGYGEAEFVFSFI (PEP2016511461)	2	16	GVKGYGEAEFVFSFR	15.02	13.12	1.9	2	0	2	0.644444	1.05975	1.64444
Thevelein, Subst. Scan GVKGYGEAEFVFSFI (PEP2016511461)	2	37	GVKGYGEAEFVFSFR	16.02	13.12	2.9	0	0	0
Thevelein, Subst. Scan GVKGYGEAEFVFSFI (PEP2016511461)	2	58	GVKGYGEAEFVFSFR	19.48	13.12	6.37	6	0	6
Thevelein, Subst. Scan GVKGYGEAEFVFSFI (PEP2016511461)	2	17	GVKGYGEAEFVFSFS	14.41	13.12	1.29	0	0	0	0.755556	1.27605	1.68889
Thevelein, Subst. Scan GVKGYGEAEFVFSFI (PEP2016511461)	2	38	GVKGYGEAEFVFSFS	12.76	13.12	0	0	0	0
Thevelein, Subst. Scan GVKGYGEAEFVFSFI (PEP2016511461)	2	59	GVKGYGEAEFVFSFS	12.67	13.12	0	0	0	0
Thevelein, Subst. Scan GVKGYGEAEFVFSFI (PEP2016511461)	2	18	GVKGYGEAEFVFSFT	16.27	13.12	3.15	2	0	2	0.755556	1.27605	1.68889
Thevelein, Subst. Scan GVKGYGEAEFVFSFI (PEP2016511461)	2	39	GVKGYGEAEFVFSFT	13.23	13.12	0.12	0	0	0
Thevelein, Subst. Scan GVKGYGEAEFVFSFI (PEP2016511461)	2	60	GVKGYGEAEFVFSFT	14.33	13.12	1.22	0	0	0
Thevelein, Subst. Scan GVKGYGEAEFVFSFI (PEP2016511461)	2	19	GVKGYGEAEFVFSFV	14.28	13.12	1.16	0	0	0	0.711111	1.23259	1.73333
Thevelein, Subst. Scan GVKGYGEAEFVFSFI (PEP2016511461)	2	40	GVKGYGEAEFVFSFV	12.46	13.12	0	0	0	0
Thevelein, Subst. Scan GVKGYGEAEFVFSFI (PEP2016511461)	2	61	GVKGYGEAEFVFSFV	15.17	13.12	2.05	0	0	0
Thevelein, Subst. Scan GVKGYGEAEFVFSFI (PEP2016511461)	2	20	GVKGYGEAEFVFSFW	16.63	13.12	3.52	2	0	2	0.733333	1.23852	1.68889
Thevelein, Subst. Scan GVKGYGEAEFVFSFI (PEP2016511461)	2	41	GVKGYGEAEFVFSFW	12.54	13.12	0	0	0	0
Thevelein, Subst. Scan GVKGYGEAEFVFSFI (PEP2016511461)	2	62	GVKGYGEAEFVFSFW	14.08	13.12	0.97	0	0	0
Thevelein, Subst. Scan GVKGYGEAEFVFSFI (PEP2016511461)	2	21	GVKGYGEAEFVFSFY	17.28	13.12	4.17	5	0	5	0.688889	1.19407	1.73333
Thevelein, Subst. Scan GVKGYGEAEFVFSFI (PEP2016511461)	2	42	GVKGYGEAEFVFSFY	11.93	13.12	0	0	0	0
Thevelein, Subst. Scan GVKGYGEAEFVFSFI (PEP2016511461)	2	63	GVKGYGEAEFVFSFY	14.46	13.12	1.34	2	0	2
Thevelein, Subst. Scan GVKGYGEAEFVFSFI (PEP2016511461)	3	7	GVKGYGEAEFVFSGI	8.72	13.12	0	0	0	0	0.644444	1.11704	1.73333
Thevelein, Subst. Scan GVKGYGEAEFVFSFI (PEP2016511461)	3	28	GVKGYGEAEFVFSGI	14.29	13.12	1.17	2	0	2
Thevelein, Subst. Scan GVKGYGEAEFVFSFI (PEP2016511461)	3	49	GVKGYGEAEFVFSGI	15.99	13.12	2.88	0	0	0
Thevelein, Subst. Scan GVKGYGEAEFVFSFI (PEP2016511461)	3	8	GVKGYGEAEFVFSHI	13.43	13.12	0.32	0	0	0	0.6	1.06667	1.77778
Thevelein, Subst. Scan GVKGYGEAEFVFSFI (PEP2016511461)	3	29	GVKGYGEAEFVFSHI	14.68	13.12	1.57	0	0	0
Thevelein, Subst. Scan GVKGYGEAEFVFSFI (PEP2016511461)	3	50	GVKGYGEAEFVFSHI	12.91	13.12	0	0	0	0
Thevelein, Subst. Scan GVKGYGEAEFVFSFI (PEP2016511461)	3	9	GVKGYGEAEFVFSII	12.83	13.12	0	0	0	0	0.866667	1.4637	1.68889
Thevelein, Subst. Scan GVKGYGEAEFVFSFI (PEP2016511461)	3	30	GVKGYGEAEFVFSII	13.33	13.12	0.22	0	0	0
Thevelein, Subst. Scan GVKGYGEAEFVFSFI (PEP2016511461)	3	51	GVKGYGEAEFVFSII	15.82	13.12	2.7	0	0	0
Thevelein, Subst. Scan GVKGYGEAEFVFSFI (PEP2016511461)	3	10	GVKGYGEAEFVFSKI	12.74	13.12	0	0	0	0	0.911111	1.49827	1.64444
Thevelein, Subst. Scan GVKGYGEAEFVFSFI (PEP2016511461)	3	31	GVKGYGEAEFVFSKI	13.53	13.12	0.42	0	0	0
Thevelein, Subst. Scan GVKGYGEAEFVFSFI (PEP2016511461)	3	52	GVKGYGEAEFVFSKI	18.68	13.12	5.56	8	0	8
Thevelein, Subst. Scan GVKGYGEAEFVFSFI (PEP2016511461)	3	11	GVKGYGEAEFVFSLI	9.47	13.12	0	0	0	0	0.733333	1.23852	1.68889
Thevelein, Subst. Scan GVKGYGEAEFVFSFI (PEP2016511461)	3	32	GVKGYGEAEFVFSLI	12.68	13.12	0	0	0	0
Thevelein, Subst. Scan GVKGYGEAEFVFSFI (PEP2016511461)	3	53	GVKGYGEAEFVFSLI	14.69	13.12	1.57	0	0	0
Thevelein, Subst. Scan GVKGYGEAEFVFSFI (PEP2016511461)	3	12	GVKGYGEAEFVFSMI	13.19	13.12	0.07	0	0	0	0.777778	1.27901	1.64444
Thevelein, Subst. Scan GVKGYGEAEFVFSFI (PEP2016511461)	3	33	GVKGYGEAEFVFSMI	10.79	13.12	0	0	0	0
Thevelein, Subst. Scan GVKGYGEAEFVFSFI (PEP2016511461)	3	54	GVKGYGEAEFVFSMI	13.2	13.12	0.08	0	0	0
Thevelein, Subst. Scan GVKGYGEAEFVFSFI (PEP2016511461)	3	13	GVKGYGEAEFVFSNI	13.87	13.12	0.75	0	0	0	0.777778	1.27901	1.64444
Thevelein, Subst. Scan GVKGYGEAEFVFSFI (PEP2016511461)	3	34	GVKGYGEAEFVFSNI	14.57	13.12	1.45	0	0	0
Thevelein, Subst. Scan GVKGYGEAEFVFSFI (PEP2016511461)	3	55	GVKGYGEAEFVFSNI	9.78	13.12	0	0	0	0
Thevelein, Subst. Scan GVKGYGEAEFVFSFI (PEP2016511461)	3	14	GVKGYGEAEFVFSPI	15.01	13.12	1.89	0	0	0	0.822222	1.31556	1.6
Thevelein, Subst. Scan GVKGYGEAEFVFSFI (PEP2016511461)	3	35	GVKGYGEAEFVFSPI	10.66	13.12	0	0	0	0
Thevelein, Subst. Scan GVKGYGEAEFVFSFI (PEP2016511461)	3	56	GVKGYGEAEFVFSPI	11.25	13.12	0	0	0	0
Thevelein, Subst. Scan GVKGYGEAEFVFSFI (PEP2016511461)	3	15	GVKGYGEAEFVFSQI	13.89	13.12	0.78	0	0	0	0.822222	1.31556	1.6
Thevelein, Subst. Scan GVKGYGEAEFVFSFI (PEP2016511461)	3	36	GVKGYGEAEFVFSQI	10.44	13.12	0	0	0	0
Thevelein, Subst. Scan GVKGYGEAEFVFSFI (PEP2016511461)	3	57	GVKGYGEAEFVFSQI	12.53	13.12	0	0	0	0
Thevelein, Subst. Scan GVKGYGEAEFVFSFI (PEP2016511461)	3	16	GVKGYGEAEFVFSRI	11.23	13.12	0	0	0	0	0.866667	1.34815	1.55556
Thevelein, Subst. Scan GVKGYGEAEFVFSFI (PEP2016511461)	3	37	GVKGYGEAEFVFSRI	24.47	13.12	11.35	13	0	13
Thevelein, Subst. Scan GVKGYGEAEFVFSFI (PEP2016511461)	3	58	GVKGYGEAEFVFSRI	13.59	13.12	0.48	0	0	0
Thevelein, Subst. Scan GVKGYGEAEFVFSFI (PEP2016511461)	3	17	GVKGYGEAEFVFSSI	10.72	13.12	0	0	0	0	0.622222	0.967901	1.55556
Thevelein, Subst. Scan GVKGYGEAEFVFSFI (PEP2016511461)	3	38	GVKGYGEAEFVFSSI	10.52	13.12	0	0	0	0
Thevelein, Subst. Scan GVKGYGEAEFVFSFI (PEP2016511461)	3	59	GVKGYGEAEFVFSSI	10.26	13.12	0	0	0	0
Thevelein, Subst. Scan GVKGYGEAEFVFSFI (PEP2016511461)	3	18	GVKGYGEAEFVFSTI	17.44	13.12	4.33	0	0	0	0.644444	0.973827	1.51111
Thevelein, Subst. Scan GVKGYGEAEFVFSFI (PEP2016511461)	3	39	GVKGYGEAEFVFSTI	11.12	13.12	0	0	0	0
Thevelein, Subst. Scan GVKGYGEAEFVFSFI (PEP2016511461)	3	60	GVKGYGEAEFVFSTI	16.11	13.12	2.99	0	0	0
Thevelein, Subst. Scan GVKGYGEAEFVFSFI (PEP2016511461)	3	19	GVKGYGEAEFVFSVI	16.2	13.12	3.08	1	0	1	0.666667	0.977778	1.46667
Thevelein, Subst. Scan GVKGYGEAEFVFSFI (PEP2016511461)	3	40	GVKGYGEAEFVFSVI	11.61	13.12	0	0	0	0
Thevelein, Subst. Scan GVKGYGEAEFVFSFI (PEP2016511461)	3	61	GVKGYGEAEFVFSVI	10.68	13.12	0	0	0	0
Thevelein, Subst. Scan GVKGYGEAEFVFSFI (PEP2016511461)	3	20	GVKGYGEAEFVFSWI	17.69	13.12	4.58	0	0	0	0.688889	1.01037	1.46667
Thevelein, Subst. Scan GVKGYGEAEFVFSFI (PEP2016511461)	3	41	GVKGYGEAEFVFSWI	8.18	13.12	0	0	0	0
Thevelein, Subst. Scan GVKGYGEAEFVFSFI (PEP2016511461)	3	62	GVKGYGEAEFVFSWI	11.72	13.12	0	0	0	0
Thevelein, Subst. Scan GVKGYGEAEFVFSFI (PEP2016511461)	3	21	GVKGYGEAEFVFSYI	12.67	13.12	0	0	0	0	0.955556	1.31654	1.37778
Thevelein, Subst. Scan GVKGYGEAEFVFSFI (PEP2016511461)	3	42	GVKGYGEAEFVFSYI	13.55	13.12	0.43	2	0	2
Thevelein, Subst. Scan GVKGYGEAEFVFSFI (PEP2016511461)	3	63	GVKGYGEAEFVFSYI	17.09	13.12	3.97	3	0	3
Thevelein, Subst. Scan GVKGYGEAEFVFSFI (PEP2016511461)	4	18	GVKGYGEAEFVFTFI	14.39	13.12	1.27	0	0	0	0.844444	1.23852	1.46667
Thevelein, Subst. Scan GVKGYGEAEFVFSFI (PEP2016511461)	4	39	GVKGYGEAEFVFTFI	7.6	13.12	0	0	0	0
Thevelein, Subst. Scan GVKGYGEAEFVFSFI (PEP2016511461)	4	60	GVKGYGEAEFVFTFI	12.83	13.12	0	0	0	0
Thevelein, Subst. Scan GVKGYGEAEFVFSFI (PEP2016511461)	4	19	GVKGYGEAEFVFVFI	13.41	13.12	0.29	0	0	0	0.844444	1.23852	1.46667
Thevelein, Subst. Scan GVKGYGEAEFVFSFI (PEP2016511461)	4	40	GVKGYGEAEFVFVFI	103.63	13.12	90.51	6	0	6
Thevelein, Subst. Scan GVKGYGEAEFVFSFI (PEP2016511461)	4	61	GVKGYGEAEFVFVFI	19.37	13.12	6.25	6	0	6
Thevelein, Subst. Scan GVKGYGEAEFVFSFI (PEP2016511461)	4	20	GVKGYGEAEFVFWFI	15.79	13.12	2.67	2	0	2	0.577778	0.898765	1.55556
Thevelein, Subst. Scan GVKGYGEAEFVFSFI (PEP2016511461)	4	41	GVKGYGEAEFVFWFI	13.82	13.12	0.7	0	0	0
Thevelein, Subst. Scan GVKGYGEAEFVFSFI (PEP2016511461)	4	62	GVKGYGEAEFVFWFI	15.32	13.12	2.2	0	0	0
Thevelein, Subst. Scan GVKGYGEAEFVFSFI (PEP2016511461)	4	21	GVKGYGEAEFVFYFI	13.97	13.12	0.85	0	0	0	0.644444	0.973827	1.51111
Thevelein, Subst. Scan GVKGYGEAEFVFSFI (PEP2016511461)	4	42	GVKGYGEAEFVFYFI	13.69	13.12	0.58	0	0	0
Thevelein, Subst. Scan GVKGYGEAEFVFSFI (PEP2016511461)	4	63	GVKGYGEAEFVFYFI	13.77	13.12	0.65	0	0	0
Thevelein, Subst. Scan GVKGYGEAEFVFSFI (PEP2016511461)	5	7	GVKGYGEAEFVGSFI	12.05	13.12	0	0	0	0	0.644444	0.973827	1.51111
Thevelein, Subst. Scan GVKGYGEAEFVFSFI (PEP2016511461)	5	28	GVKGYGEAEFVGSFI	16.18	13.12	3.07	2	0	2
Thevelein, Subst. Scan GVKGYGEAEFVFSFI (PEP2016511461)	5	49	GVKGYGEAEFVGSFI	10.99	13.12	0	0	0	0
Thevelein, Subst. Scan GVKGYGEAEFVFSFI (PEP2016511461)	5	8	GVKGYGEAEFVHSFI	14.25	13.12	1.13	0	0	0	0.644444	0.973827	1.51111
Thevelein, Subst. Scan GVKGYGEAEFVFSFI (PEP2016511461)	5	29	GVKGYGEAEFVHSFI	14.03	13.12	0.91	0	0	0
Thevelein, Subst. Scan GVKGYGEAEFVFSFI (PEP2016511461)	5	50	GVKGYGEAEFVHSFI	10	13.12	0	0	0	0
Thevelein, Subst. Scan GVKGYGEAEFVFSFI (PEP2016511461)	5	9	GVKGYGEAEFVISFI	12.48	13.12	0	0	0	0	0.644444	0.973827	1.51111
Thevelein, Subst. Scan GVKGYGEAEFVFSFI (PEP2016511461)	5	30	GVKGYGEAEFVISFI	12.31	13.12	0	0	0	0
Thevelein, Subst. Scan GVKGYGEAEFVFSFI (PEP2016511461)	5	51	GVKGYGEAEFVISFI	14.82	13.12	1.7	2	0	2
Thevelein, Subst. Scan GVKGYGEAEFVFSFI (PEP2016511461)	5	10	GVKGYGEAEFVKSFI	10.66	13.12	0	0	0	0	0.688889	1.04099	1.51111
Thevelein, Subst. Scan GVKGYGEAEFVFSFI (PEP2016511461)	5	31	GVKGYGEAEFVKSFI	11.17	13.12	0	0	0	0
Thevelein, Subst. Scan GVKGYGEAEFVFSFI (PEP2016511461)	5	52	GVKGYGEAEFVKSFI	11.07	13.12	0	0	0	0
Thevelein, Subst. Scan GVKGYGEAEFVFSFI (PEP2016511461)	5	11	GVKGYGEAEFVLSFI	13.57	13.12	0.45	0	0	0	0.711111	1.04296	1.46667
Thevelein, Subst. Scan GVKGYGEAEFVFSFI (PEP2016511461)	5	32	GVKGYGEAEFVLSFI	14.44	13.12	1.33	0	0	0
Thevelein, Subst. Scan GVKGYGEAEFVFSFI (PEP2016511461)	5	53	GVKGYGEAEFVLSFI	16.49	13.12	3.38	2	0	2
Thevelein, Subst. Scan GVKGYGEAEFVFSFI (PEP2016511461)	5	12	GVKGYGEAEFVMSFI	13.71	13.12	0.59	0	0	0	0.666667	1.00741	1.51111
Thevelein, Subst. Scan GVKGYGEAEFVFSFI (PEP2016511461)	5	33	GVKGYGEAEFVMSFI	16.36	13.12	3.24	0	0	0
Thevelein, Subst. Scan GVKGYGEAEFVFSFI (PEP2016511461)	5	54	GVKGYGEAEFVMSFI	15.78	13.12	2.67	2	0	2
Thevelein, Subst. Scan GVKGYGEAEFVFSFI (PEP2016511461)	5	13	GVKGYGEAEFVNSFI	11.73	13.12	0	0	0	0	0.711111	1.04296	1.46667
Thevelein, Subst. Scan GVKGYGEAEFVFSFI (PEP2016511461)	5	34	GVKGYGEAEFVNSFI	15.51	13.12	2.39	1	0	1
Thevelein, Subst. Scan GVKGYGEAEFVFSFI (PEP2016511461)	5	55	GVKGYGEAEFVNSFI	13.38	13.12	0.26	0	0	0
Thevelein, Subst. Scan GVKGYGEAEFVFSFI (PEP2016511461)	5	14	GVKGYGEAEFVPSFI	13.8	13.12	0.68	0	0	0	0.688889	1.04099	1.51111
Thevelein, Subst. Scan GVKGYGEAEFVFSFI (PEP2016511461)	5	35	GVKGYGEAEFVPSFI	15.83	13.12	2.71	1	0	1
Thevelein, Subst. Scan GVKGYGEAEFVFSFI (PEP2016511461)	5	56	GVKGYGEAEFVPSFI	12.68	13.12	0	0	0	0
Thevelein, Subst. Scan GVKGYGEAEFVFSFI (PEP2016511461)	5	15	GVKGYGEAEFVQSFI	12.91	13.12	0	0	0	0	0.666667	1.03704	1.55556
Thevelein, Subst. Scan GVKGYGEAEFVFSFI (PEP2016511461)	5	36	GVKGYGEAEFVQSFI	11.18	13.12	0	0	0	0
Thevelein, Subst. Scan GVKGYGEAEFVFSFI (PEP2016511461)	5	57	GVKGYGEAEFVQSFI	14.04	13.12	0.93	2	0	2
Thevelein, Subst. Scan GVKGYGEAEFVFSFI (PEP2016511461)	5	16	GVKGYGEAEFVRSFI	17.38	13.12	4.26	8	0	8	0.622222	0.995556	1.6
Thevelein, Subst. Scan GVKGYGEAEFVFSFI (PEP2016511461)	5	37	GVKGYGEAEFVRSFI	13.69	13.12	0.57	0	0	0
Thevelein, Subst. Scan GVKGYGEAEFVFSFI (PEP2016511461)	5	58	GVKGYGEAEFVRSFI	16.3	13.12	3.18	4	0	4
Thevelein, Subst. Scan GVKGYGEAEFVFSFI (PEP2016511461)	5	17	GVKGYGEAEFVSSFI	14.34	13.12	1.23	0	0	0	0.422222	0.694321	1.64444
Thevelein, Subst. Scan GVKGYGEAEFVFSFI (PEP2016511461)	5	38	GVKGYGEAEFVSSFI	13.08	13.12	0	0	0	0
Thevelein, Subst. Scan GVKGYGEAEFVFSFI (PEP2016511461)	5	59	GVKGYGEAEFVSSFI	13.36	13.12	0.24	0	0	0
Thevelein, Subst. Scan GVKGYGEAEFVFSFI (PEP2016511461)	5	18	GVKGYGEAEFVTSFI	11.63	13.12	0	0	0	0	0.422222	0.694321	1.64444
Thevelein, Subst. Scan GVKGYGEAEFVFSFI (PEP2016511461)	5	39	GVKGYGEAEFVTSFI	16.38	13.12	3.26	0	0	0
Thevelein, Subst. Scan GVKGYGEAEFVFSFI (PEP2016511461)	5	60	GVKGYGEAEFVTSFI	11.46	13.12	0	0	0	0
Thevelein, Subst. Scan GVKGYGEAEFVFSFI (PEP2016511461)	5	19	GVKGYGEAEFVVSFI	11.06	13.12	0	0	0	0	0.422222	0.694321	1.64444
Thevelein, Subst. Scan GVKGYGEAEFVFSFI (PEP2016511461)	5	40	GVKGYGEAEFVVSFI	10.46	13.12	0	0	0	0
Thevelein, Subst. Scan GVKGYGEAEFVFSFI (PEP2016511461)	5	61	GVKGYGEAEFVVSFI	15.15	13.12	2.03	0	0	0
Thevelein, Subst. Scan GVKGYGEAEFVFSFI (PEP2016511461)	5	20	GVKGYGEAEFVWSFI	14.61	13.12	1.49	0	0	0	0.422222	0.694321	1.64444
Thevelein, Subst. Scan GVKGYGEAEFVFSFI (PEP2016511461)	5	41	GVKGYGEAEFVWSFI	17.03	13.12	3.92	4	0	4
Thevelein, Subst. Scan GVKGYGEAEFVFSFI (PEP2016511461)	5	62	GVKGYGEAEFVWSFI	16.12	13.12	3	1	0	1
Thevelein, Subst. Scan GVKGYGEAEFVFSFI (PEP2016511461)	5	21	GVKGYGEAEFVYSFI	14.07	13.12	0.95	0	0	0	0.311111	0.539259	1.73333
Thevelein, Subst. Scan GVKGYGEAEFVFSFI (PEP2016511461)	5	42	GVKGYGEAEFVYSFI	14.18	13.12	1.06	0	0	0
Thevelein, Subst. Scan GVKGYGEAEFVFSFI (PEP2016511461)	5	63	GVKGYGEAEFVYSFI	13.88	13.12	0.76	0	0	0
Thevelein, Subst. Scan GVKGYGEAEFVFSFI (PEP2016511461)	6	20	GVKGYGEAEFWFSFI	15.84	13.12	2.72	0	0	0	0.311111	0.539259	1.73333
Thevelein, Subst. Scan GVKGYGEAEFVFSFI (PEP2016511461)	6	41	GVKGYGEAEFWFSFI	14.97	13.12	1.85	2	0	2
Thevelein, Subst. Scan GVKGYGEAEFVFSFI (PEP2016511461)	6	62	GVKGYGEAEFWFSFI	13.09	13.12	0	0	0	0
Thevelein, Subst. Scan GVKGYGEAEFVFSFI (PEP2016511461)	6	21	GVKGYGEAEFYFSFI	11.85	13.12	0	0	0	0	0.266667	0.474074	1.77778
Thevelein, Subst. Scan GVKGYGEAEFVFSFI (PEP2016511461)	6	42	GVKGYGEAEFYFSFI	11.13	13.12	0	0	0	0
Thevelein, Subst. Scan GVKGYGEAEFVFSFI (PEP2016511461)	6	63	GVKGYGEAEFYFSFI	17.08	13.12	3.97	0	0	0
Thevelein, Subst. Scan GVKGYGEAEFVFSFI (PEP2016511461)	7	7	GVKGYGEAEGVFSFI	12	13.12	0	0	0	0	0.266667	0.474074	1.77778
Thevelein, Subst. Scan GVKGYGEAEFVFSFI (PEP2016511461)	7	28	GVKGYGEAEGVFSFI	14.78	13.12	1.67	0	0	0
Thevelein, Subst. Scan GVKGYGEAEFVFSFI (PEP2016511461)	7	49	GVKGYGEAEGVFSFI	17.16	13.12	4.04	4	0	4
Thevelein, Subst. Scan GVKGYGEAEFVFSFI (PEP2016511461)	7	8	GVKGYGEAEHVFSFI	14.14	13.12	1.02	0	0	0	0.222222	0.395062	1.77778
Thevelein, Subst. Scan GVKGYGEAEFVFSFI (PEP2016511461)	7	29	GVKGYGEAEHVFSFI	15.8	13.12	2.68	1	0	1
Thevelein, Subst. Scan GVKGYGEAEFVFSFI (PEP2016511461)	7	50	GVKGYGEAEHVFSFI	21.61	13.12	8.49	0	0	0
Thevelein, Subst. Scan GVKGYGEAEFVFSFI (PEP2016511461)	7	9	GVKGYGEAEIVFSFI	11.86	13.12	0	0	0	0	0.222222	0.395062	1.77778
Thevelein, Subst. Scan GVKGYGEAEFVFSFI (PEP2016511461)	7	30	GVKGYGEAEIVFSFI	12.05	13.12	0	0	0	0
Thevelein, Subst. Scan GVKGYGEAEFVFSFI (PEP2016511461)	7	51	GVKGYGEAEIVFSFI	12.68	13.12	0	0	0	0
Thevelein, Subst. Scan GVKGYGEAEFVFSFI (PEP2016511461)	7	10	GVKGYGEAEKVFSFI	15.21	13.12	2.09	2	0	2	0.222222	0.395062	1.77778
Thevelein, Subst. Scan GVKGYGEAEFVFSFI (PEP2016511461)	7	31	GVKGYGEAEKVFSFI	13.42	13.12	0.3	2	0	2
Thevelein, Subst. Scan GVKGYGEAEFVFSFI (PEP2016511461)	7	52	GVKGYGEAEKVFSFI	13.46	13.12	0.34	0	0	0
Thevelein, Subst. Scan GVKGYGEAEFVFSFI (PEP2016511461)	7	11	GVKGYGEAELVFSFI	12.35	13.12	0	0	0	0	0.133333	0.248889	1.86667
Thevelein, Subst. Scan GVKGYGEAEFVFSFI (PEP2016511461)	7	32	GVKGYGEAELVFSFI	14.19	13.12	1.08	0	0	0
Thevelein, Subst. Scan GVKGYGEAEFVFSFI (PEP2016511461)	7	53	GVKGYGEAELVFSFI	14.16	13.12	1.04	0	0	0
Thevelein, Subst. Scan GVKGYGEAEFVFSFI (PEP2016511461)	7	12	GVKGYGEAEMVFSFI	14.63	13.12	1.51	0	0	0	0.133333	0.248889	1.86667
Thevelein, Subst. Scan GVKGYGEAEFVFSFI (PEP2016511461)	7	33	GVKGYGEAEMVFSFI	15.67	13.12	2.55	0	0	0
Thevelein, Subst. Scan GVKGYGEAEFVFSFI (PEP2016511461)	7	54	GVKGYGEAEMVFSFI	11.83	13.12	0	0	0	0
Thevelein, Subst. Scan GVKGYGEAEFVFSFI (PEP2016511461)	7	13	GVKGYGEAENVFSFI	12.3	13.12	0	0	0	0	0.133333	0.248889	1.86667
Thevelein, Subst. Scan GVKGYGEAEFVFSFI (PEP2016511461)	7	34	GVKGYGEAENVFSFI	14.84	13.12	1.73	0	0	0
Thevelein, Subst. Scan GVKGYGEAEFVFSFI (PEP2016511461)	7	55	GVKGYGEAENVFSFI	13.63	13.12	0.51	0	0	0
Thevelein, Subst. Scan GVKGYGEAEFVFSFI (PEP2016511461)	7	14	GVKGYGEAEPVFSFI	17.45	13.12	4.33	3	0	3	0.133333	0.248889	1.86667
Thevelein, Subst. Scan GVKGYGEAEFVFSFI (PEP2016511461)	7	35	GVKGYGEAEPVFSFI	17.04	13.12	3.93	0	0	0
Thevelein, Subst. Scan GVKGYGEAEFVFSFI (PEP2016511461)	7	56	GVKGYGEAEPVFSFI	9.78	13.12	0	0	0	0
Thevelein, Subst. Scan GVKGYGEAEFVFSFI (PEP2016511461)	7	15	GVKGYGEAEQVFSFI	16.29	13.12	3.17	0	0	0	0.0666667	0.127407	1.91111
Thevelein, Subst. Scan GVKGYGEAEFVFSFI (PEP2016511461)	7	36	GVKGYGEAEQVFSFI	12.21	13.12	0	0	0	0
Thevelein, Subst. Scan GVKGYGEAEFVFSFI (PEP2016511461)	7	57	GVKGYGEAEQVFSFI	15.91	13.12	2.79	0	0	0
Thevelein, Subst. Scan GVKGYGEAEFVFSFI (PEP2016511461)	7	16	GVKGYGEAERVFSFI	12.89	13.12	0	0	0	0	0.0666667	0.127407	1.91111
Thevelein, Subst. Scan GVKGYGEAEFVFSFI (PEP2016511461)	7	37	GVKGYGEAERVFSFI	17.04	13.12	3.92	0	0	0
Thevelein, Subst. Scan GVKGYGEAEFVFSFI (PEP2016511461)	7	58	GVKGYGEAERVFSFI	12.7	13.12	0	0	0	0
Thevelein, Subst. Scan GVKGYGEAEFVFSFI (PEP2016511461)	7	17	GVKGYGEAESVFSFI	13.29	13.12	0.17	0	0	0	0.0666667	0.127407	1.91111
Thevelein, Subst. Scan GVKGYGEAEFVFSFI (PEP2016511461)	7	38	GVKGYGEAESVFSFI	12.83	13.12	0	0	0	0
Thevelein, Subst. Scan GVKGYGEAEFVFSFI (PEP2016511461)	7	59	GVKGYGEAESVFSFI	12.74	13.12	0	0	0	0
Thevelein, Subst. Scan GVKGYGEAEFVFSFI (PEP2016511461)	7	18	GVKGYGEAETVFSFI	14.28	13.12	1.16	0	0	0	0.0666667	0.127407	1.91111
Thevelein, Subst. Scan GVKGYGEAEFVFSFI (PEP2016511461)	7	39	GVKGYGEAETVFSFI	10.78	13.12	0	0	0	0
Thevelein, Subst. Scan GVKGYGEAEFVFSFI (PEP2016511461)	7	60	GVKGYGEAETVFSFI	12.98	13.12	0	0	0	0
Thevelein, Subst. Scan GVKGYGEAEFVFSFI (PEP2016511461)	7	19	GVKGYGEAEVVFSFI	14.94	13.12	1.83	0	0	0	0.155556	0.29037	1.86667
Thevelein, Subst. Scan GVKGYGEAEFVFSFI (PEP2016511461)	7	40	GVKGYGEAEVVFSFI	12.97	13.12	0	0	0	0
Thevelein, Subst. Scan GVKGYGEAEFVFSFI (PEP2016511461)	7	61	GVKGYGEAEVVFSFI	14.96	13.12	1.84	0	0	0
Thevelein, Subst. Scan GVKGYGEAEFVFSFI (PEP2016511461)	7	20	GVKGYGEAEWVFSFI	14.11	13.12	0.99	0	0	0	0.155556	0.29037	1.86667
Thevelein, Subst. Scan GVKGYGEAEFVFSFI (PEP2016511461)	7	41	GVKGYGEAEWVFSFI	15.76	13.12	2.64	0	0	0
Thevelein, Subst. Scan GVKGYGEAEFVFSFI (PEP2016511461)	7	62	GVKGYGEAEWVFSFI	14.99	13.12	1.87	0	0	0
Thevelein, Subst. Scan GVKGYGEAEFVFSFI (PEP2016511461)	7	21	GVKGYGEAEYVFSFI	13.81	13.12	0.69	0	0	0	0.155556	0.29037	1.86667
Thevelein, Subst. Scan GVKGYGEAEFVFSFI (PEP2016511461)	7	42	GVKGYGEAEYVFSFI	10.37	13.12	0	0	0	0
Thevelein, Subst. Scan GVKGYGEAEFVFSFI (PEP2016511461)	7	63	GVKGYGEAEYVFSFI	13.51	13.12	0.39	0	0	0
Thevelein, Subst. Scan GVKGYGEAEFVFSFI (PEP2016511461)	8	6	GVKGYGEAFFVFSFI	14.73	13.12	1.62	2	0	2	0.155556	0.29037	1.86667
Thevelein, Subst. Scan GVKGYGEAEFVFSFI (PEP2016511461)	8	27	GVKGYGEAFFVFSFI	12.53	13.12	0	0	0	0
Thevelein, Subst. Scan GVKGYGEAEFVFSFI (PEP2016511461)	8	48	GVKGYGEAFFVFSFI	11.24	13.12	0	0	0	0
Thevelein, Subst. Scan GVKGYGEAEFVFSFI (PEP2016511461)	8	7	GVKGYGEAGFVFSFI	9.62	13.12	0	0	0	0	0.111111	0.212346	1.91111
Thevelein, Subst. Scan GVKGYGEAEFVFSFI (PEP2016511461)	8	28	GVKGYGEAGFVFSFI	15.11	13.12	1.99	1	0	1
Thevelein, Subst. Scan GVKGYGEAEFVFSFI (PEP2016511461)	8	49	GVKGYGEAGFVFSFI	11.48	13.12	0	0	0	0
Thevelein, Subst. Scan GVKGYGEAEFVFSFI (PEP2016511461)	8	8	GVKGYGEAHFVFSFI	13.69	13.12	0.58	0	0	0	0.0888889	0.173827	1.95556
Thevelein, Subst. Scan GVKGYGEAEFVFSFI (PEP2016511461)	8	29	GVKGYGEAHFVFSFI	13.31	13.12	0.19	0	0	0
Thevelein, Subst. Scan GVKGYGEAEFVFSFI (PEP2016511461)	8	50	GVKGYGEAHFVFSFI	10.53	13.12	0	0	0	0
Thevelein, Subst. Scan GVKGYGEAEFVFSFI (PEP2016511461)	8	9	GVKGYGEAIFVFSFI	12.81	13.12	0	0	0	0	0.133333	0.254815	1.91111
Thevelein, Subst. Scan GVKGYGEAEFVFSFI (PEP2016511461)	8	30	GVKGYGEAIFVFSFI	12.24	13.12	0	0	0	0
Thevelein, Subst. Scan GVKGYGEAEFVFSFI (PEP2016511461)	8	51	GVKGYGEAIFVFSFI	11.44	13.12	0	0	0	0
Thevelein, Subst. Scan GVKGYGEAEFVFSFI (PEP2016511461)	8	10	GVKGYGEAKFVFSFI	8.73	13.12	0	0	0	0	0.244444	0.445432	1.82222
Thevelein, Subst. Scan GVKGYGEAEFVFSFI (PEP2016511461)	8	31	GVKGYGEAKFVFSFI	12.34	13.12	0	0	0	0
Thevelein, Subst. Scan GVKGYGEAEFVFSFI (PEP2016511461)	8	52	GVKGYGEAKFVFSFI	10.29	13.12	0	0	0	0
Thevelein, Subst. Scan GVKGYGEAEFVFSFI (PEP2016511461)	8	11	GVKGYGEALFVFSFI	9.98	13.12	0	0	0	0	0.288889	0.51358	1.77778
Thevelein, Subst. Scan GVKGYGEAEFVFSFI (PEP2016511461)	8	32	GVKGYGEALFVFSFI	13.26	13.12	0.14	0	0	0
Thevelein, Subst. Scan GVKGYGEAEFVFSFI (PEP2016511461)	8	53	GVKGYGEALFVFSFI	11.07	13.12	0	0	0	0
Thevelein, Subst. Scan GVKGYGEAEFVFSFI (PEP2016511461)	8	12	GVKGYGEAMFVFSFI	12.08	13.12	0	0	0	0	0.533333	0.924444	1.73333
Thevelein, Subst. Scan GVKGYGEAEFVFSFI (PEP2016511461)	8	33	GVKGYGEAMFVFSFI	12.58	13.12	0	0	0	0
Thevelein, Subst. Scan GVKGYGEAEFVFSFI (PEP2016511461)	8	54	GVKGYGEAMFVFSFI	13.08	13.12	0	0	0	0
Thevelein, Subst. Scan GVKGYGEAEFVFSFI (PEP2016511461)	8	13	GVKGYGEANFVFSFI	11.29	13.12	0	0	0	0	0.533333	0.924444	1.73333
Thevelein, Subst. Scan GVKGYGEAEFVFSFI (PEP2016511461)	8	34	GVKGYGEANFVFSFI	14.19	13.12	1.08	0	0	0
Thevelein, Subst. Scan GVKGYGEAEFVFSFI (PEP2016511461)	8	55	GVKGYGEANFVFSFI	14.93	13.12	1.81	0	0	0
Thevelein, Subst. Scan GVKGYGEAEFVFSFI (PEP2016511461)	8	14	GVKGYGEAPFVFSFI	12.07	13.12	0	0	0	0	0.577778	0.975802	1.68889
Thevelein, Subst. Scan GVKGYGEAEFVFSFI (PEP2016511461)	8	35	GVKGYGEAPFVFSFI	12.67	13.12	0	0	0	0
Thevelein, Subst. Scan GVKGYGEAEFVFSFI (PEP2016511461)	8	56	GVKGYGEAPFVFSFI	11.56	13.12	0	0	0	0
Thevelein, Subst. Scan GVKGYGEAEFVFSFI (PEP2016511461)	8	15	GVKGYGEAQFVFSFI	11.93	13.12	0	0	0	0	0.6	0.986667	1.64444
Thevelein, Subst. Scan GVKGYGEAEFVFSFI (PEP2016511461)	8	36	GVKGYGEAQFVFSFI	13.77	13.12	0.65	0	0	0
Thevelein, Subst. Scan GVKGYGEAEFVFSFI (PEP2016511461)	8	57	GVKGYGEAQFVFSFI	15.71	13.12	2.59	0	0	0
Thevelein, Subst. Scan GVKGYGEAEFVFSFI (PEP2016511461)	8	16	GVKGYGEARFVFSFI	13.84	13.12	0.73	0	0	0	0.6	0.986667	1.64444
Thevelein, Subst. Scan GVKGYGEAEFVFSFI (PEP2016511461)	8	37	GVKGYGEARFVFSFI	15.67	13.12	2.55	0	0	0
Thevelein, Subst. Scan GVKGYGEAEFVFSFI (PEP2016511461)	8	58	GVKGYGEARFVFSFI	12.53	13.12	0	0	0	0
Thevelein, Subst. Scan GVKGYGEAEFVFSFI (PEP2016511461)	8	17	GVKGYGEASFVFSFI	14.76	13.12	1.64	0	0	0	0.644444	1.03111	1.6
Thevelein, Subst. Scan GVKGYGEAEFVFSFI (PEP2016511461)	8	38	GVKGYGEASFVFSFI	17.01	13.12	3.89	4	0	4
Thevelein, Subst. Scan GVKGYGEAEFVFSFI (PEP2016511461)	8	59	GVKGYGEASFVFSFI	12.69	13.12	0	0	0	0
Thevelein, Subst. Scan GVKGYGEAEFVFSFI (PEP2016511461)	8	18	GVKGYGEATFVFSFI	10.99	13.12	0	0	0	0	0.666667	1.03704	1.55556
Thevelein, Subst. Scan GVKGYGEAEFVFSFI (PEP2016511461)	8	39	GVKGYGEATFVFSFI	8.06	13.12	0	0	0	0
Thevelein, Subst. Scan GVKGYGEAEFVFSFI (PEP2016511461)	8	60	GVKGYGEATFVFSFI	11.61	13.12	0	0	0	0
Thevelein, Subst. Scan GVKGYGEAEFVFSFI (PEP2016511461)	8	19	GVKGYGEAVFVFSFI	13.78	13.12	0.66	0	0	0	0.822222	1.24247	1.51111
Thevelein, Subst. Scan GVKGYGEAEFVFSFI (PEP2016511461)	8	40	GVKGYGEAVFVFSFI	12.33	13.12	0	0	0	0
Thevelein, Subst. Scan GVKGYGEAEFVFSFI (PEP2016511461)	8	61	GVKGYGEAVFVFSFI	10.33	13.12	0	0	0	0
Thevelein, Subst. Scan GVKGYGEAEFVFSFI (PEP2016511461)	8	20	GVKGYGEAWFVFSFI	13.14	13.12	0.02	0	0	0	0.911111	1.3363	1.46667
Thevelein, Subst. Scan GVKGYGEAEFVFSFI (PEP2016511461)	8	41	GVKGYGEAWFVFSFI	13.42	13.12	0.3	0	0	0
Thevelein, Subst. Scan GVKGYGEAEFVFSFI (PEP2016511461)	8	62	GVKGYGEAWFVFSFI	17.13	13.12	4.01	0	0	0
Thevelein, Subst. Scan GVKGYGEAEFVFSFI (PEP2016511461)	8	21	GVKGYGEAYFVFSFI	16.58	13.12	3.47	0	0	0	1.08889	1.55654	1.42948
Thevelein, Subst. Scan GVKGYGEAEFVFSFI (PEP2016511461)	8	42	GVKGYGEAYFVFSFI	13.77	13.12	0.65	0	0	0
Thevelein, Subst. Scan GVKGYGEAEFVFSFI (PEP2016511461)	8	63	GVKGYGEAYFVFSFI	14.39	13.12	1.27	0	0	0
Thevelein, Subst. Scan GVKGYGEAEFVFSFI (PEP2016511461)	9	3	GVKGYGECEFVFSFI	11.58	13.12	0	0	0	0	1.08889	1.55654	1.42948
Thevelein, Subst. Scan GVKGYGEAEFVFSFI (PEP2016511461)	9	24	GVKGYGECEFVFSFI	10.74	13.12	0	0	0	0
Thevelein, Subst. Scan GVKGYGEAEFVFSFI (PEP2016511461)	9	45	GVKGYGECEFVFSFI	12.22	13.12	0	0	0	0
Thevelein, Subst. Scan GVKGYGEAEFVFSFI (PEP2016511461)	9	4	GVKGYGEDEFVFSFI	13.22	13.12	0.1	0	0	0	1.08889	1.55654	1.42948
Thevelein, Subst. Scan GVKGYGEAEFVFSFI (PEP2016511461)	9	25	GVKGYGEDEFVFSFI	16.25	13.12	3.13	2	0	2
Thevelein, Subst. Scan GVKGYGEAEFVFSFI (PEP2016511461)	9	46	GVKGYGEDEFVFSFI	16.17	13.12	3.05	0	0	0
Thevelein, Subst. Scan GVKGYGEAEFVFSFI (PEP2016511461)	9	5	GVKGYGEEEFVFSFI	15.03	13.12	1.92	0	0	0	1.13333	1.6237	1.43268
Thevelein, Subst. Scan GVKGYGEAEFVFSFI (PEP2016511461)	9	26	GVKGYGEEEFVFSFI	14.37	13.12	1.25	1	0	1
Thevelein, Subst. Scan GVKGYGEAEFVFSFI (PEP2016511461)	9	47	GVKGYGEEEFVFSFI	16.32	13.12	3.2	4	0	4
Thevelein, Subst. Scan GVKGYGEAEFVFSFI (PEP2016511461)	9	6	GVKGYGEFEFVFSFI	15.78	13.12	2.66	2	0	2	1.26667	1.86963	1.47602
Thevelein, Subst. Scan GVKGYGEAEFVFSFI (PEP2016511461)	9	27	GVKGYGEFEFVFSFI	15.02	13.12	1.9	0	0	0
Thevelein, Subst. Scan GVKGYGEAEFVFSFI (PEP2016511461)	9	48	GVKGYGEFEFVFSFI	14.6	13.12	1.48	0	0	0
Thevelein, Subst. Scan GVKGYGEAEFVFSFI (PEP2016511461)	9	7	GVKGYGEGEFVFSFI	21.64	13.12	8.52	11	0	11	1.53333	2.1363	1.39324
Thevelein, Subst. Scan GVKGYGEAEFVFSFI (PEP2016511461)	9	28	GVKGYGEGEFVFSFI	11.46	13.12	0	0	0	0
Thevelein, Subst. Scan GVKGYGEAEFVFSFI (PEP2016511461)	9	49	GVKGYGEGEFVFSFI	12.79	13.12	0	0	0	0
Thevelein, Subst. Scan GVKGYGEAEFVFSFI (PEP2016511461)	9	8	GVKGYGEHEFVFSFI	13.21	13.12	0.09	0	0	0	1.33333	1.85185	1.38889
Thevelein, Subst. Scan GVKGYGEAEFVFSFI (PEP2016511461)	9	29	GVKGYGEHEFVFSFI	15.26	13.12	2.14	0	0	0
Thevelein, Subst. Scan GVKGYGEAEFVFSFI (PEP2016511461)	9	50	GVKGYGEHEFVFSFI	11.52	13.12	0	0	0	0
Thevelein, Subst. Scan GVKGYGEAEFVFSFI (PEP2016511461)	9	9	GVKGYGEIEFVFSFI	12.59	13.12	0	0	0	0	1.33333	1.85185	1.38889
Thevelein, Subst. Scan GVKGYGEAEFVFSFI (PEP2016511461)	9	30	GVKGYGEIEFVFSFI	15.54	13.12	2.43	2	0	2
Thevelein, Subst. Scan GVKGYGEAEFVFSFI (PEP2016511461)	9	51	GVKGYGEIEFVFSFI	11.15	13.12	0	0	0	0
Thevelein, Subst. Scan GVKGYGEAEFVFSFI (PEP2016511461)	9	10	GVKGYGEKEFVFSFI	18.22	13.12	5.1	1	0	1	1.33333	1.85185	1.38889
Thevelein, Subst. Scan GVKGYGEAEFVFSFI (PEP2016511461)	9	31	GVKGYGEKEFVFSFI	14.39	13.12	1.27	0	0	0
Thevelein, Subst. Scan GVKGYGEAEFVFSFI (PEP2016511461)	9	52	GVKGYGEKEFVFSFI	11.83	13.12	0	0	0	0
Thevelein, Subst. Scan GVKGYGEAEFVFSFI (PEP2016511461)	9	11	GVKGYGELEFVFSFI	13.37	13.12	0.25	0	0	0	1.37778	1.85383	1.34552
Thevelein, Subst. Scan GVKGYGEAEFVFSFI (PEP2016511461)	9	32	GVKGYGELEFVFSFI	18.32	13.12	5.2	0	0	0
Thevelein, Subst. Scan GVKGYGEAEFVFSFI (PEP2016511461)	9	53	GVKGYGELEFVFSFI	16.16	13.12	3.04	0	0	0
Thevelein, Subst. Scan GVKGYGEAEFVFSFI (PEP2016511461)	9	12	GVKGYGEMEFVFSFI	12.93	13.12	0	0	0	0	1.37778	1.85383	1.34552
Thevelein, Subst. Scan GVKGYGEAEFVFSFI (PEP2016511461)	9	33	GVKGYGEMEFVFSFI	16.38	13.12	3.27	2	0	2
Thevelein, Subst. Scan GVKGYGEAEFVFSFI (PEP2016511461)	9	54	GVKGYGEMEFVFSFI	9.72	13.12	0	0	0	0
Thevelein, Subst. Scan GVKGYGEAEFVFSFI (PEP2016511461)	9	13	GVKGYGENEFVFSFI	16.53	13.12	3.42	2	0	2	1.33333	1.85185	1.38889
Thevelein, Subst. Scan GVKGYGEAEFVFSFI (PEP2016511461)	9	34	GVKGYGENEFVFSFI	15.01	13.12	1.89	0	0	0
Thevelein, Subst. Scan GVKGYGEAEFVFSFI (PEP2016511461)	9	55	GVKGYGENEFVFSFI	16.64	13.12	3.52	3	0	3
Thevelein, Subst. Scan GVKGYGEAEFVFSFI (PEP2016511461)	9	14	GVKGYGEPEFVFSFI	14.54	13.12	1.43	0	0	0	1.22222	1.80247	1.47475
Thevelein, Subst. Scan GVKGYGEAEFVFSFI (PEP2016511461)	9	35	GVKGYGEPEFVFSFI	14.99	13.12	1.87	0	0	0
Thevelein, Subst. Scan GVKGYGEAEFVFSFI (PEP2016511461)	9	56	GVKGYGEPEFVFSFI	18.51	13.12	5.39	7	0	7
Thevelein, Subst. Scan GVKGYGEAEFVFSFI (PEP2016511461)	9	15	GVKGYGEQEFVFSFI	13.38	13.12	0.26	0	0	0	1.24444	1.83605	1.4754
Thevelein, Subst. Scan GVKGYGEAEFVFSFI (PEP2016511461)	9	36	GVKGYGEQEFVFSFI	14.47	13.12	1.35	0	0	0
Thevelein, Subst. Scan GVKGYGEAEFVFSFI (PEP2016511461)	9	57	GVKGYGEQEFVFSFI	15.54	13.12	2.43	4	0	4
Thevelein, Subst. Scan GVKGYGEAEFVFSFI (PEP2016511461)	9	16	GVKGYGEREFVFSFI	11.12	13.12	0	0	0	0	1.28889	1.90321	1.47663
Thevelein, Subst. Scan GVKGYGEAEFVFSFI (PEP2016511461)	9	37	GVKGYGEREFVFSFI	14.82	13.12	1.7	0	0	0
Thevelein, Subst. Scan GVKGYGEAEFVFSFI (PEP2016511461)	9	58	GVKGYGEREFVFSFI	32.61	13.12	19.49	8	0	8
Thevelein, Subst. Scan GVKGYGEAEFVFSFI (PEP2016511461)	9	17	GVKGYGESEFVFSFI	16.22	13.12	3.1	0	0	0	1.11111	1.68395	1.51556
Thevelein, Subst. Scan GVKGYGEAEFVFSFI (PEP2016511461)	9	38	GVKGYGESEFVFSFI	10.69	13.12	0	0	0	0
Thevelein, Subst. Scan GVKGYGEAEFVFSFI (PEP2016511461)	9	59	GVKGYGESEFVFSFI	11.54	13.12	0	0	0	0
Thevelein, Subst. Scan GVKGYGEAEFVFSFI (PEP2016511461)	9	18	GVKGYGETEFVFSFI	10.73	13.12	0	0	0	0	1.11111	1.68395	1.51556
Thevelein, Subst. Scan GVKGYGEAEFVFSFI (PEP2016511461)	9	39	GVKGYGETEFVFSFI	14.69	13.12	1.58	0	0	0
Thevelein, Subst. Scan GVKGYGEAEFVFSFI (PEP2016511461)	9	60	GVKGYGETEFVFSFI	14.63	13.12	1.52	0	0	0
Thevelein, Subst. Scan GVKGYGEAEFVFSFI (PEP2016511461)	9	19	GVKGYGEVEFVFSFI	15.67	13.12	2.55	0	0	0	1.11111	1.68395	1.51556
Thevelein, Subst. Scan GVKGYGEAEFVFSFI (PEP2016511461)	9	40	GVKGYGEVEFVFSFI	13.73	13.12	0.61	0	0	0
Thevelein, Subst. Scan GVKGYGEAEFVFSFI (PEP2016511461)	9	61	GVKGYGEVEFVFSFI	16.93	13.12	3.81	4	0	4
Thevelein, Subst. Scan GVKGYGEAEFVFSFI (PEP2016511461)	9	20	GVKGYGEWEFVFSFI	12.36	13.12	0	0	0	0	1.02222	1.59111	1.55652
Thevelein, Subst. Scan GVKGYGEAEFVFSFI (PEP2016511461)	9	41	GVKGYGEWEFVFSFI	14.19	13.12	1.08	0	0	0
Thevelein, Subst. Scan GVKGYGEAEFVFSFI (PEP2016511461)	9	62	GVKGYGEWEFVFSFI	19.06	13.12	5.94	11	0	11
Thevelein, Subst. Scan GVKGYGEAEFVFSFI (PEP2016511461)	9	21	GVKGYGEYEFVFSFI	19.61	13.12	6.49	6	0	6	0.933333	1.41037	1.51111
Thevelein, Subst. Scan GVKGYGEAEFVFSFI (PEP2016511461)	9	42	GVKGYGEYEFVFSFI	19.36	13.12	6.24	5	0	5
Thevelein, Subst. Scan GVKGYGEAEFVFSFI (PEP2016511461)	9	63	GVKGYGEYEFVFSFI	17.26	13.12	4.14	3	0	3
Thevelein, Subst. Scan GVKGYGEAEFVFSFI (PEP2016511461)	10	6	GVKGYGFAEFVFSFI	10.59	13.12	0	0	0	0	0.622222	1.02321	1.64444
Thevelein, Subst. Scan GVKGYGEAEFVFSFI (PEP2016511461)	10	27	GVKGYGFAEFVFSFI	17.12	13.12	4	2	0	2
Thevelein, Subst. Scan GVKGYGEAEFVFSFI (PEP2016511461)	10	48	GVKGYGFAEFVFSFI	8.7	13.12	0	0	0	0
Thevelein, Subst. Scan GVKGYGEAEFVFSFI (PEP2016511461)	10	7	GVKGYGGAEFVFSFI	13.33	13.12	0.21	0	0	0	0.622222	1.02321	1.64444
Thevelein, Subst. Scan GVKGYGEAEFVFSFI (PEP2016511461)	10	28	GVKGYGGAEFVFSFI	14.57	13.12	1.45	0	0	0
Thevelein, Subst. Scan GVKGYGEAEFVFSFI (PEP2016511461)	10	49	GVKGYGGAEFVFSFI	13.22	13.12	0.1	0	0	0
Thevelein, Subst. Scan GVKGYGEAEFVFSFI (PEP2016511461)	10	8	GVKGYGHAEFVFSFI	14.76	13.12	1.64	2	0	2	0.622222	1.02321	1.64444
Thevelein, Subst. Scan GVKGYGEAEFVFSFI (PEP2016511461)	10	29	GVKGYGHAEFVFSFI	13.11	13.12	0	0	0	0
Thevelein, Subst. Scan GVKGYGEAEFVFSFI (PEP2016511461)	10	50	GVKGYGHAEFVFSFI	12.95	13.12	0	0	0	0
Thevelein, Subst. Scan GVKGYGEAEFVFSFI (PEP2016511461)	10	9	GVKGYGIAEFVFSFI	15.76	13.12	2.64	1	0	1	0.6	0.986667	1.64444
Thevelein, Subst. Scan GVKGYGEAEFVFSFI (PEP2016511461)	10	30	GVKGYGIAEFVFSFI	13.85	13.12	0.73	0	0	0
Thevelein, Subst. Scan GVKGYGEAEFVFSFI (PEP2016511461)	10	51	GVKGYGIAEFVFSFI	13.15	13.12	0.03	2	0	2
Thevelein, Subst. Scan GVKGYGEAEFVFSFI (PEP2016511461)	10	10	GVKGYGKAEFVFSFI	13.97	13.12	0.85	0	0	0	0.533333	0.924444	1.73333
Thevelein, Subst. Scan GVKGYGEAEFVFSFI (PEP2016511461)	10	31	GVKGYGKAEFVFSFI	11.81	13.12	0	0	0	0
Thevelein, Subst. Scan GVKGYGEAEFVFSFI (PEP2016511461)	10	52	GVKGYGKAEFVFSFI	10.76	13.12	0	0	0	0
Thevelein, Subst. Scan GVKGYGEAEFVFSFI (PEP2016511461)	10	11	GVKGYGLAEFVFSFI	14.57	13.12	1.45	0	0	0	0.533333	0.924444	1.73333
Thevelein, Subst. Scan GVKGYGEAEFVFSFI (PEP2016511461)	10	32	GVKGYGLAEFVFSFI	14.02	13.12	0.9	0	0	0
Thevelein, Subst. Scan GVKGYGEAEFVFSFI (PEP2016511461)	10	53	GVKGYGLAEFVFSFI	13.77	13.12	0.65	0	0	0
Thevelein, Subst. Scan GVKGYGEAEFVFSFI (PEP2016511461)	10	12	GVKGYGMAEFVFSFI	16.41	13.12	3.29	0	0	0	0.755556	1.24247	1.64444
Thevelein, Subst. Scan GVKGYGEAEFVFSFI (PEP2016511461)	10	33	GVKGYGMAEFVFSFI	15.5	13.12	2.38	0	0	0
Thevelein, Subst. Scan GVKGYGEAEFVFSFI (PEP2016511461)	10	54	GVKGYGMAEFVFSFI	12.78	13.12	0	0	0	0
Thevelein, Subst. Scan GVKGYGEAEFVFSFI (PEP2016511461)	10	13	GVKGYGNAEFVFSFI	12.36	13.12	0	0	0	0	0.755556	1.24247	1.64444
Thevelein, Subst. Scan GVKGYGEAEFVFSFI (PEP2016511461)	10	34	GVKGYGNAEFVFSFI	35.64	13.12	22.52	8	0	8
Thevelein, Subst. Scan GVKGYGEAEFVFSFI (PEP2016511461)	10	55	GVKGYGNAEFVFSFI	16.62	13.12	3.5	0	0	0
Thevelein, Subst. Scan GVKGYGEAEFVFSFI (PEP2016511461)	10	14	GVKGYGPAEFVFSFI	13.25	13.12	0.13	0	0	0	0.622222	1.02321	1.64444
Thevelein, Subst. Scan GVKGYGEAEFVFSFI (PEP2016511461)	10	35	GVKGYGPAEFVFSFI	14.36	13.12	1.24	0	0	0
Thevelein, Subst. Scan GVKGYGEAEFVFSFI (PEP2016511461)	10	56	GVKGYGPAEFVFSFI	17.14	13.12	4.02	6	0	6
Thevelein, Subst. Scan GVKGYGEAEFVFSFI (PEP2016511461)	10	15	GVKGYGQAEFVFSFI	13.32	13.12	0.2	0	0	0	0.511111	0.840494	1.64444
Thevelein, Subst. Scan GVKGYGEAEFVFSFI (PEP2016511461)	10	36	GVKGYGQAEFVFSFI	12.4	13.12	0	0	0	0
Thevelein, Subst. Scan GVKGYGEAEFVFSFI (PEP2016511461)	10	57	GVKGYGQAEFVFSFI	11.91	13.12	0	0	0	0
Thevelein, Subst. Scan GVKGYGEAEFVFSFI (PEP2016511461)	10	16	GVKGYGRAEFVFSFI	12.76	13.12	0	0	0	0	0.511111	0.840494	1.64444
Thevelein, Subst. Scan GVKGYGEAEFVFSFI (PEP2016511461)	10	37	GVKGYGRAEFVFSFI	13.48	13.12	0.36	0	0	0
Thevelein, Subst. Scan GVKGYGEAEFVFSFI (PEP2016511461)	10	58	GVKGYGRAEFVFSFI	8.97	13.12	0	0	0	0
Thevelein, Subst. Scan GVKGYGEAEFVFSFI (PEP2016511461)	10	17	GVKGYGSAEFVFSFI	10.45	13.12	0	0	0	0	0.511111	0.840494	1.64444
Thevelein, Subst. Scan GVKGYGEAEFVFSFI (PEP2016511461)	10	38	GVKGYGSAEFVFSFI	11.28	13.12	0	0	0	0
Thevelein, Subst. Scan GVKGYGEAEFVFSFI (PEP2016511461)	10	59	GVKGYGSAEFVFSFI	11.79	13.12	0	0	0	0
Thevelein, Subst. Scan GVKGYGEAEFVFSFI (PEP2016511461)	10	18	GVKGYGTAEFVFSFI	11.85	13.12	0	0	0	0	0.511111	0.840494	1.64444
Thevelein, Subst. Scan GVKGYGEAEFVFSFI (PEP2016511461)	10	39	GVKGYGTAEFVFSFI	12.09	13.12	0	0	0	0
Thevelein, Subst. Scan GVKGYGEAEFVFSFI (PEP2016511461)	10	60	GVKGYGTAEFVFSFI	12.67	13.12	0	0	0	0
Thevelein, Subst. Scan GVKGYGEAEFVFSFI (PEP2016511461)	10	19	GVKGYGVAEFVFSFI	11.1	13.12	0	0	0	0	0.511111	0.840494	1.64444
Thevelein, Subst. Scan GVKGYGEAEFVFSFI (PEP2016511461)	10	40	GVKGYGVAEFVFSFI	15.77	13.12	2.65	4	0	4
Thevelein, Subst. Scan GVKGYGEAEFVFSFI (PEP2016511461)	10	61	GVKGYGVAEFVFSFI	18.23	13.12	5.11	3	0	3
Thevelein, Subst. Scan GVKGYGEAEFVFSFI (PEP2016511461)	10	20	GVKGYGWAEFVFSFI	12.22	13.12	0	0	0	0	0.511111	0.840494	1.64444
Thevelein, Subst. Scan GVKGYGEAEFVFSFI (PEP2016511461)	10	41	GVKGYGWAEFVFSFI	13.97	13.12	0.85	0	0	0
Thevelein, Subst. Scan GVKGYGEAEFVFSFI (PEP2016511461)	10	62	GVKGYGWAEFVFSFI	17.25	13.12	4.13	0	0	0
Thevelein, Subst. Scan GVKGYGEAEFVFSFI (PEP2016511461)	10	21	GVKGYGYAEFVFSFI	12.08	13.12	0	0	0	0	0.511111	0.840494	1.64444
Thevelein, Subst. Scan GVKGYGEAEFVFSFI (PEP2016511461)	10	42	GVKGYGYAEFVFSFI	14	13.12	0.88	0	0	0
Thevelein, Subst. Scan GVKGYGEAEFVFSFI (PEP2016511461)	10	63	GVKGYGYAEFVFSFI	15.23	13.12	2.12	2	0	2
Thevelein, Subst. Scan GVKGYGEAEFVFSFI (PEP2016511461)	11	8	GVKGYHEAEFVFSFI	14.54	13.12	1.42	0	0	0	0.511111	0.840494	1.64444
Thevelein, Subst. Scan GVKGYGEAEFVFSFI (PEP2016511461)	11	29	GVKGYHEAEFVFSFI	13.83	13.12	0.72	0	0	0
Thevelein, Subst. Scan GVKGYGEAEFVFSFI (PEP2016511461)	11	50	GVKGYHEAEFVFSFI	12.28	13.12	0	0	0	0
Thevelein, Subst. Scan GVKGYGEAEFVFSFI (PEP2016511461)	11	9	GVKGYIEAEFVFSFI	14.03	13.12	0.92	0	0	0	0.511111	0.840494	1.64444
Thevelein, Subst. Scan GVKGYGEAEFVFSFI (PEP2016511461)	11	30	GVKGYIEAEFVFSFI	16.3	13.12	3.18	1	0	1
Thevelein, Subst. Scan GVKGYGEAEFVFSFI (PEP2016511461)	11	51	GVKGYIEAEFVFSFI	9.98	13.12	0	0	0	0
Thevelein, Subst. Scan GVKGYGEAEFVFSFI (PEP2016511461)	11	10	GVKGYKEAEFVFSFI	13.63	13.12	0.51	0	0	0	0.488889	0.825679	1.68889
Thevelein, Subst. Scan GVKGYGEAEFVFSFI (PEP2016511461)	11	31	GVKGYKEAEFVFSFI	13.86	13.12	0.74	0	0	0
Thevelein, Subst. Scan GVKGYGEAEFVFSFI (PEP2016511461)	11	52	GVKGYKEAEFVFSFI	12.84	13.12	0	0	0	0
Thevelein, Subst. Scan GVKGYGEAEFVFSFI (PEP2016511461)	11	11	GVKGYLEAEFVFSFI	14.72	13.12	1.6	0	0	0	0.488889	0.825679	1.68889
Thevelein, Subst. Scan GVKGYGEAEFVFSFI (PEP2016511461)	11	32	GVKGYLEAEFVFSFI	11.84	13.12	0	0	0	0
Thevelein, Subst. Scan GVKGYGEAEFVFSFI (PEP2016511461)	11	53	GVKGYLEAEFVFSFI	12.53	13.12	0	0	0	0
Thevelein, Subst. Scan GVKGYGEAEFVFSFI (PEP2016511461)	11	12	GVKGYMEAEFVFSFI	17.05	13.12	3.93	4	0	4	0.488889	0.825679	1.68889
Thevelein, Subst. Scan GVKGYGEAEFVFSFI (PEP2016511461)	11	33	GVKGYMEAEFVFSFI	12.42	13.12	0	0	0	0
Thevelein, Subst. Scan GVKGYGEAEFVFSFI (PEP2016511461)	11	54	GVKGYMEAEFVFSFI	17.24	13.12	4.12	6	0	6
Thevelein, Subst. Scan GVKGYGEAEFVFSFI (PEP2016511461)	11	13	GVKGYNEAEFVFSFI	11.66	13.12	0	0	0	0	0.266667	0.474074	1.77778
Thevelein, Subst. Scan GVKGYGEAEFVFSFI (PEP2016511461)	11	34	GVKGYNEAEFVFSFI	14.05	13.12	0.93	0	0	0
Thevelein, Subst. Scan GVKGYGEAEFVFSFI (PEP2016511461)	11	55	GVKGYNEAEFVFSFI	14.69	13.12	1.58	0	0	0
Thevelein, Subst. Scan GVKGYGEAEFVFSFI (PEP2016511461)	11	14	GVKGYPEAEFVFSFI	16.33	13.12	3.21	2	0	2	0.266667	0.474074	1.77778
Thevelein, Subst. Scan GVKGYGEAEFVFSFI (PEP2016511461)	11	35	GVKGYPEAEFVFSFI	14.03	13.12	0.91	0	0	0
Thevelein, Subst. Scan GVKGYGEAEFVFSFI (PEP2016511461)	11	56	GVKGYPEAEFVFSFI	14.92	13.12	1.8	0	0	0
Thevelein, Subst. Scan GVKGYGEAEFVFSFI (PEP2016511461)	11	15	GVKGYQEAEFVFSFI	15.48	13.12	2.36	0	0	0	0.222222	0.404938	1.82222
Thevelein, Subst. Scan GVKGYGEAEFVFSFI (PEP2016511461)	11	36	GVKGYQEAEFVFSFI	11.58	13.12	0	0	0	0
Thevelein, Subst. Scan GVKGYGEAEFVFSFI (PEP2016511461)	11	57	GVKGYQEAEFVFSFI	16	13.12	2.88	1	0	1
Thevelein, Subst. Scan GVKGYGEAEFVFSFI (PEP2016511461)	11	16	GVKGYREAEFVFSFI	10.41	13.12	0	0	0	0	0.2	0.373333	1.86667
Thevelein, Subst. Scan GVKGYGEAEFVFSFI (PEP2016511461)	11	37	GVKGYREAEFVFSFI	12.22	13.12	0	0	0	0
Thevelein, Subst. Scan GVKGYGEAEFVFSFI (PEP2016511461)	11	58	GVKGYREAEFVFSFI	9.57	13.12	0	0	0	0
Thevelein, Subst. Scan GVKGYGEAEFVFSFI (PEP2016511461)	11	17	GVKGYSEAEFVFSFI	13.6	13.12	0.48	0	0	0	0.2	0.373333	1.86667
Thevelein, Subst. Scan GVKGYGEAEFVFSFI (PEP2016511461)	11	38	GVKGYSEAEFVFSFI	12.81	13.12	0	0	0	0
Thevelein, Subst. Scan GVKGYGEAEFVFSFI (PEP2016511461)	11	59	GVKGYSEAEFVFSFI	13.78	13.12	0.66	0	0	0
Thevelein, Subst. Scan GVKGYGEAEFVFSFI (PEP2016511461)	11	18	GVKGYTEAEFVFSFI	13.39	13.12	0.27	0	0	0	0.288889	0.52642	1.82222
Thevelein, Subst. Scan GVKGYGEAEFVFSFI (PEP2016511461)	11	39	GVKGYTEAEFVFSFI	12.49	13.12	0	0	0	0
Thevelein, Subst. Scan GVKGYGEAEFVFSFI (PEP2016511461)	11	60	GVKGYTEAEFVFSFI	12.16	13.12	0	0	0	0
Thevelein, Subst. Scan GVKGYGEAEFVFSFI (PEP2016511461)	11	19	GVKGYVEAEFVFSFI	11.37	13.12	0	0	0	0	0.377778	0.671605	1.77778
Thevelein, Subst. Scan GVKGYGEAEFVFSFI (PEP2016511461)	11	40	GVKGYVEAEFVFSFI	11.69	13.12	0	0	0	0
Thevelein, Subst. Scan GVKGYGEAEFVFSFI (PEP2016511461)	11	61	GVKGYVEAEFVFSFI	12.02	13.12	0	0	0	0
Thevelein, Subst. Scan GVKGYGEAEFVFSFI (PEP2016511461)	11	20	GVKGYWEAEFVFSFI	11.43	13.12	0	0	0	0	0.377778	0.671605	1.77778
Thevelein, Subst. Scan GVKGYGEAEFVFSFI (PEP2016511461)	11	41	GVKGYWEAEFVFSFI	15.37	13.12	2.25	1	0	1
Thevelein, Subst. Scan GVKGYGEAEFVFSFI (PEP2016511461)	11	62	GVKGYWEAEFVFSFI	19.61	13.12	6.49	6	0	6
Thevelein, Subst. Scan GVKGYGEAEFVFSFI (PEP2016511461)	11	21	GVKGYYEAEFVFSFI	13.28	13.12	0.17	0	0	0	0.222222	0.414815	1.86667
Thevelein, Subst. Scan GVKGYGEAEFVFSFI (PEP2016511461)	11	42	GVKGYYEAEFVFSFI	14.43	13.12	1.31	0	0	0
Thevelein, Subst. Scan GVKGYGEAEFVFSFI (PEP2016511461)	11	63	GVKGYYEAEFVFSFI	12.96	13.12	0	0	0	0
Thevelein, Subst. Scan GVKGYGEAEFVFSFI (PEP2016511461)	13	8	GVKHYGEAEFVFSFI	14.48	13.12	1.36	0	0	0	0.222222	0.414815	1.86667
Thevelein, Subst. Scan GVKGYGEAEFVFSFI (PEP2016511461)	13	29	GVKHYGEAEFVFSFI	15.18	13.12	2.07	0	0	0
Thevelein, Subst. Scan GVKGYGEAEFVFSFI (PEP2016511461)	13	50	GVKHYGEAEFVFSFI	52.87	13.12	39.75	2	0	2
Thevelein, Subst. Scan GVKGYGEAEFVFSFI (PEP2016511461)	13	9	GVKIYGEAEFVFSFI	11.7	13.12	0	0	0	0	0.355556	0.647901	1.82222
Thevelein, Subst. Scan GVKGYGEAEFVFSFI (PEP2016511461)	13	30	GVKIYGEAEFVFSFI	12.21	13.12	0	0	0	0
Thevelein, Subst. Scan GVKGYGEAEFVFSFI (PEP2016511461)	13	51	GVKIYGEAEFVFSFI	12.63	13.12	0	0	0	0
Thevelein, Subst. Scan GVKGYGEAEFVFSFI (PEP2016511461)	13	10	GVKKYGEAEFVFSFI	12.22	13.12	0	0	0	0	0.4	0.711111	1.77778
Thevelein, Subst. Scan GVKGYGEAEFVFSFI (PEP2016511461)	13	31	GVKKYGEAEFVFSFI	15.49	13.12	2.38	0	0	0
Thevelein, Subst. Scan GVKGYGEAEFVFSFI (PEP2016511461)	13	52	GVKKYGEAEFVFSFI	11.13	13.12	0	0	0	0
Thevelein, Subst. Scan GVKGYGEAEFVFSFI (PEP2016511461)	13	11	GVKLYGEAEFVFSFI	13.32	13.12	0.2	0	0	0	0.4	0.711111	1.77778
Thevelein, Subst. Scan GVKGYGEAEFVFSFI (PEP2016511461)	13	32	GVKLYGEAEFVFSFI	13.38	13.12	0.26	0	0	0
Thevelein, Subst. Scan GVKGYGEAEFVFSFI (PEP2016511461)	13	53	GVKLYGEAEFVFSFI	13.41	13.12	0.29	0	0	0
Thevelein, Subst. Scan GVKGYGEAEFVFSFI (PEP2016511461)	13	12	GVKMYGEAEFVFSFI	16.66	13.12	3.54	0	0	0	0.444444	0.77037	1.73333
Thevelein, Subst. Scan GVKGYGEAEFVFSFI (PEP2016511461)	13	33	GVKMYGEAEFVFSFI	14.12	13.12	1	0	0	0
Thevelein, Subst. Scan GVKGYGEAEFVFSFI (PEP2016511461)	13	54	GVKMYGEAEFVFSFI	13.99	13.12	0.87	0	0	0
Thevelein, Subst. Scan GVKGYGEAEFVFSFI (PEP2016511461)	13	13	GVKNYGEAEFVFSFI	14.09	13.12	0.97	0	0	0	0.488889	0.825679	1.68889
Thevelein, Subst. Scan GVKGYGEAEFVFSFI (PEP2016511461)	13	34	GVKNYGEAEFVFSFI	11.43	13.12	0	0	0	0
Thevelein, Subst. Scan GVKGYGEAEFVFSFI (PEP2016511461)	13	55	GVKNYGEAEFVFSFI	14.11	13.12	0.99	0	0	0
Thevelein, Subst. Scan GVKGYGEAEFVFSFI (PEP2016511461)	13	14	GVKPYGEAEFVFSFI	11.9	13.12	0	0	0	0	0.577778	0.950123	1.64444
Thevelein, Subst. Scan GVKGYGEAEFVFSFI (PEP2016511461)	13	35	GVKPYGEAEFVFSFI	10.57	13.12	0	0	0	0
Thevelein, Subst. Scan GVKGYGEAEFVFSFI (PEP2016511461)	13	56	GVKPYGEAEFVFSFI	17.47	13.12	4.35	0	0	0
Thevelein, Subst. Scan GVKGYGEAEFVFSFI (PEP2016511461)	13	15	GVKQYGEAEFVFSFI	11.26	13.12	0	0	0	0	0.711111	1.10617	1.55556
Thevelein, Subst. Scan GVKGYGEAEFVFSFI (PEP2016511461)	13	36	GVKQYGEAEFVFSFI	16.53	13.12	3.41	0	0	0
Thevelein, Subst. Scan GVKGYGEAEFVFSFI (PEP2016511461)	13	57	GVKQYGEAEFVFSFI	10.61	13.12	0	0	0	0
Thevelein, Subst. Scan GVKGYGEAEFVFSFI (PEP2016511461)	13	16	GVKRYGEAEFVFSFI	11.56	13.12	0	0	0	0	0.822222	1.24247	1.51111
Thevelein, Subst. Scan GVKGYGEAEFVFSFI (PEP2016511461)	13	37	GVKRYGEAEFVFSFI	14.34	13.12	1.23	0	0	0
Thevelein, Subst. Scan GVKGYGEAEFVFSFI (PEP2016511461)	13	58	GVKRYGEAEFVFSFI	13.17	13.12	0.05	0	0	0
Thevelein, Subst. Scan GVKGYGEAEFVFSFI (PEP2016511461)	13	17	GVKSYGEAEFVFSFI	13.69	13.12	0.58	0	0	0	0.866667	1.27111	1.46667
Thevelein, Subst. Scan GVKGYGEAEFVFSFI (PEP2016511461)	13	38	GVKSYGEAEFVFSFI	15.56	13.12	2.44	0	0	0
Thevelein, Subst. Scan GVKGYGEAEFVFSFI (PEP2016511461)	13	59	GVKSYGEAEFVFSFI	13.2	13.12	0.08	0	0	0
Thevelein, Subst. Scan GVKGYGEAEFVFSFI (PEP2016511461)	13	18	GVKTYGEAEFVFSFI	15.43	13.12	2.31	0	0	0	0.888889	1.2642	1.42222
Thevelein, Subst. Scan GVKGYGEAEFVFSFI (PEP2016511461)	13	39	GVKTYGEAEFVFSFI	9.64	13.12	0	0	0	0
Thevelein, Subst. Scan GVKGYGEAEFVFSFI (PEP2016511461)	13	60	GVKTYGEAEFVFSFI	16.03	13.12	2.92	4	0	4
Thevelein, Subst. Scan GVKGYGEAEFVFSFI (PEP2016511461)	13	19	GVKVYGEAEFVFSFI	14.17	13.12	1.05	0	0	0	0.822222	1.16938	1.42222
Thevelein, Subst. Scan GVKGYGEAEFVFSFI (PEP2016511461)	13	40	GVKVYGEAEFVFSFI	13.67	13.12	0.55	0	0	0
Thevelein, Subst. Scan GVKGYGEAEFVFSFI (PEP2016511461)	13	61	GVKVYGEAEFVFSFI	19.98	13.12	6.87	4	0	4
Thevelein, Subst. Scan GVKGYGEAEFVFSFI (PEP2016511461)	13	20	GVKWYGEAEFVFSFI	12.4	13.12	0	0	0	0	0.733333	1.07556	1.46667
Thevelein, Subst. Scan GVKGYGEAEFVFSFI (PEP2016511461)	13	41	GVKWYGEAEFVFSFI	15.14	13.12	2.03	0	0	0
Thevelein, Subst. Scan GVKGYGEAEFVFSFI (PEP2016511461)	13	62	GVKWYGEAEFVFSFI	8.87	13.12	0	0	0	0
Thevelein, Subst. Scan GVKGYGEAEFVFSFI (PEP2016511461)	13	21	GVKYYGEAEFVFSFI	11.48	13.12	0	0	0	0	0.8	1.13778	1.42222
Thevelein, Subst. Scan GVKGYGEAEFVFSFI (PEP2016511461)	13	42	GVKYYGEAEFVFSFI	12.11	13.12	0	0	0	0
Thevelein, Subst. Scan GVKGYGEAEFVFSFI (PEP2016511461)	13	63	GVKYYGEAEFVFSFI	11.01	13.12	0	0	0	0
Thevelein, Subst. Scan GVKGYGEAEFVFSFI (PEP2016511461)	14	11	GVLGYGEAEFVFSFI	13.14	13.12	0.02	0	0	0	0.8	1.13778	1.42222
Thevelein, Subst. Scan GVKGYGEAEFVFSFI (PEP2016511461)	14	32	GVLGYGEAEFVFSFI	14.57	13.12	1.45	0	0	0
Thevelein, Subst. Scan GVKGYGEAEFVFSFI (PEP2016511461)	14	53	GVLGYGEAEFVFSFI	12.52	13.12	0	0	0	0
Thevelein, Subst. Scan GVKGYGEAEFVFSFI (PEP2016511461)	14	12	GVMGYGEAEFVFSFI	13.19	13.12	0.08	0	0	0	0.8	1.13778	1.42222
Thevelein, Subst. Scan GVKGYGEAEFVFSFI (PEP2016511461)	14	33	GVMGYGEAEFVFSFI	16.56	13.12	3.44	3	0	3
Thevelein, Subst. Scan GVKGYGEAEFVFSFI (PEP2016511461)	14	54	GVMGYGEAEFVFSFI	19.59	13.12	6.48	5	0	5
Thevelein, Subst. Scan GVKGYGEAEFVFSFI (PEP2016511461)	14	13	GVNGYGEAEFVFSFI	11.36	13.12	0	0	0	0	0.622222	0.940247	1.51111
Thevelein, Subst. Scan GVKGYGEAEFVFSFI (PEP2016511461)	14	34	GVNGYGEAEFVFSFI	11.73	13.12	0	0	0	0
Thevelein, Subst. Scan GVKGYGEAEFVFSFI (PEP2016511461)	14	55	GVNGYGEAEFVFSFI	16.11	13.12	2.99	2	0	2
Thevelein, Subst. Scan GVKGYGEAEFVFSFI (PEP2016511461)	14	14	GVPGYGEAEFVFSFI	14.46	13.12	1.34	0	0	0	0.577778	0.898765	1.55556
Thevelein, Subst. Scan GVKGYGEAEFVFSFI (PEP2016511461)	14	35	GVPGYGEAEFVFSFI	13.61	13.12	0.49	0	0	0
Thevelein, Subst. Scan GVKGYGEAEFVFSFI (PEP2016511461)	14	56	GVPGYGEAEFVFSFI	16.52	13.12	3.4	0	0	0
Thevelein, Subst. Scan GVKGYGEAEFVFSFI (PEP2016511461)	14	15	GVQGYGEAEFVFSFI	16.72	13.12	3.6	2	0	2	0.577778	0.898765	1.55556
Thevelein, Subst. Scan GVKGYGEAEFVFSFI (PEP2016511461)	14	36	GVQGYGEAEFVFSFI	14.02	13.12	0.9	0	0	0
Thevelein, Subst. Scan GVKGYGEAEFVFSFI (PEP2016511461)	14	57	GVQGYGEAEFVFSFI	13.71	13.12	0.59	0	0	0
Thevelein, Subst. Scan GVKGYGEAEFVFSFI (PEP2016511461)	14	16	GVRGYGEAEFVFSFI	16.14	13.12	3.02	2	0	2	0.533333	0.853333	1.6
Thevelein, Subst. Scan GVKGYGEAEFVFSFI (PEP2016511461)	14	37	GVRGYGEAEFVFSFI	14.24	13.12	1.13	0	0	0
Thevelein, Subst. Scan GVKGYGEAEFVFSFI (PEP2016511461)	14	58	GVRGYGEAEFVFSFI	14.51	13.12	1.39	0	0	0
Thevelein, Subst. Scan GVKGYGEAEFVFSFI (PEP2016511461)	14	17	GVSGYGEAEFVFSFI	9.53	13.12	0	0	0	0	0.488889	0.803951	1.64444
Thevelein, Subst. Scan GVKGYGEAEFVFSFI (PEP2016511461)	14	38	GVSGYGEAEFVFSFI	15.79	13.12	2.68	0	0	0
Thevelein, Subst. Scan GVKGYGEAEFVFSFI (PEP2016511461)	14	59	GVSGYGEAEFVFSFI	16.48	13.12	3.37	4	0	4
Thevelein, Subst. Scan GVKGYGEAEFVFSFI (PEP2016511461)	14	18	GVTGYGEAEFVFSFI	16.33	13.12	3.22	1	0	1	0.4	0.675556	1.68889
Thevelein, Subst. Scan GVKGYGEAEFVFSFI (PEP2016511461)	14	39	GVTGYGEAEFVFSFI	11.33	13.12	0	0	0	0
Thevelein, Subst. Scan GVKGYGEAEFVFSFI (PEP2016511461)	14	60	GVTGYGEAEFVFSFI	15.47	13.12	2.35	5	0	5
Thevelein, Subst. Scan GVKGYGEAEFVFSFI (PEP2016511461)	14	19	GVVGYGEAEFVFSFI	249.9	13.12	236.78	5	0	5	0.266667	0.474074	1.77778
Thevelein, Subst. Scan GVKGYGEAEFVFSFI (PEP2016511461)	14	40	GVVGYGEAEFVFSFI	11.31	13.12	0	0	0	0
Thevelein, Subst. Scan GVKGYGEAEFVFSFI (PEP2016511461)	14	61	GVVGYGEAEFVFSFI	14.89	13.12	1.78	0	0	0
Thevelein, Subst. Scan GVKGYGEAEFVFSFI (PEP2016511461)	14	20	GVWGYGEAEFVFSFI	16.72	13.12	3.6	0	0	0	0.155556	0.283457	1.82222
Thevelein, Subst. Scan GVKGYGEAEFVFSFI (PEP2016511461)	14	41	GVWGYGEAEFVFSFI	14.16	13.12	1.04	2	0	2
Thevelein, Subst. Scan GVKGYGEAEFVFSFI (PEP2016511461)	14	62	GVWGYGEAEFVFSFI	11.19	13.12	0	0	0	0
Thevelein, Subst. Scan GVKGYGEAEFVFSFI (PEP2016511461)	14	21	GVYGYGEAEFVFSFI	17.45	13.12	4.33	1	0	1	0.111111	0.207407	1.86667
Thevelein, Subst. Scan GVKGYGEAEFVFSFI (PEP2016511461)	14	42	GVYGYGEAEFVFSFI	13.36	13.12	0.24	0	0	0
Thevelein, Subst. Scan GVKGYGEAEFVFSFI (PEP2016511461)	14	63	GVYGYGEAEFVFSFI	11.22	13.12	0	0	0	0
Thevelein, Subst. Scan GVKGYGEAEFVFSFI (PEP2016511461)	15	20	GWKGYGEAEFVFSFI	13.97	13.12	0.85	0	0	0	0.0888889	0.169877	1.91111
Thevelein, Subst. Scan GVKGYGEAEFVFSFI (PEP2016511461)	15	41	GWKGYGEAEFVFSFI	14.79	13.12	1.68	0	0	0
Thevelein, Subst. Scan GVKGYGEAEFVFSFI (PEP2016511461)	15	62	GWKGYGEAEFVFSFI	13.17	13.12	0.05	1	0	1
Thevelein, Subst. Scan GVKGYGEAEFVFSFI (PEP2016511461)	15	21	GYKGYGEAEFVFSFI	15.17	13.12	2.05	0	0	0	0.0666667	0.13037	1.95556
Thevelein, Subst. Scan GVKGYGEAEFVFSFI (PEP2016511461)	15	42	GYKGYGEAEFVFSFI	11.31	13.12	0	0	0	0
Thevelein, Subst. Scan GVKGYGEAEFVFSFI (PEP2016511461)	15	63	GYKGYGEAEFVFSFI	12.91	13.12	0	0	0	0
Thevelein, Subst. Scan GVKGYGEAEFVFSFI (PEP2016511461)	16	8	HVKGYGEAEFVFSFI	17.03	13.12	3.92	3	0	3	0.0714286	0.139456	1.95238
Thevelein, Subst. Scan GVKGYGEAEFVFSFI (PEP2016511461)	16	29	HVKGYGEAEFVFSFI	15.22	13.12	2.1	0	0	0
Thevelein, Subst. Scan GVKGYGEAEFVFSFI (PEP2016511461)	16	50	HVKGYGEAEFVFSFI	16.54	13.12	3.43	0	0	0
Thevelein, Subst. Scan GVKGYGEAEFVFSFI (PEP2016511461)	16	9	IVKGYGEAEFVFSFI	16.35	13.12	3.23	0	0	0	0	0	0
Thevelein, Subst. Scan GVKGYGEAEFVFSFI (PEP2016511461)	16	30	IVKGYGEAEFVFSFI	12.83	13.12	0	0	0	0
Thevelein, Subst. Scan GVKGYGEAEFVFSFI (PEP2016511461)	16	51	IVKGYGEAEFVFSFI	14.13	13.12	1.01	0	0	0
Thevelein, Subst. Scan GVKGYGEAEFVFSFI (PEP2016511461)	16	10	KVKGYGEAEFVFSFI	14.22	13.12	1.1	0	0	0	0	0	0
Thevelein, Subst. Scan GVKGYGEAEFVFSFI (PEP2016511461)	16	31	KVKGYGEAEFVFSFI	13.39	13.12	0.27	0	0	0
Thevelein, Subst. Scan GVKGYGEAEFVFSFI (PEP2016511461)	16	52	KVKGYGEAEFVFSFI	11.45	13.12	0	0	0	0
Thevelein, Subst. Scan GVKGYGEAEFVFSFI (PEP2016511461)	16	11	LVKGYGEAEFVFSFI	8.39	13.12	0	0	0	0	0	0	0
Thevelein, Subst. Scan GVKGYGEAEFVFSFI (PEP2016511461)	16	32	LVKGYGEAEFVFSFI	14.44	13.12	1.32	0	0	0
Thevelein, Subst. Scan GVKGYGEAEFVFSFI (PEP2016511461)	16	53	LVKGYGEAEFVFSFI	13.93	13.12	0.82	0	0	0
Thevelein, Subst. Scan GVKGYGEAEFVFSFI (PEP2016511461)	16	12	MVKGYGEAEFVFSFI	15	13.12	1.88	0	0	0	0	0	0
Thevelein, Subst. Scan GVKGYGEAEFVFSFI (PEP2016511461)	16	33	MVKGYGEAEFVFSFI	14.42	13.12	1.3	0	0	0
Thevelein, Subst. Scan GVKGYGEAEFVFSFI (PEP2016511461)	16	54	MVKGYGEAEFVFSFI	12.52	13.12	0	0	0	0
Thevelein, Subst. Scan GVKGYGEAEFVFSFI (PEP2016511461)	16	13	NVKGYGEAEFVFSFI	13.58	13.12	0.47	0	0	0	0	0	0
Thevelein, Subst. Scan GVKGYGEAEFVFSFI (PEP2016511461)	16	34	NVKGYGEAEFVFSFI	10.12	13.12	0	0	0	0
Thevelein, Subst. Scan GVKGYGEAEFVFSFI (PEP2016511461)	16	55	NVKGYGEAEFVFSFI	11.49	13.12	0	0	0	0
Thevelein, Subst. Scan GVKGYGEAEFVFSFI (PEP2016511461)	16	14	PVKGYGEAEFVFSFI	14.46	13.12	1.34	0	0	0	0	0	0
Thevelein, Subst. Scan GVKGYGEAEFVFSFI (PEP2016511461)	16	35	PVKGYGEAEFVFSFI	10.93	13.12	0	0	0	0
Thevelein, Subst. Scan GVKGYGEAEFVFSFI (PEP2016511461)	16	56	PVKGYGEAEFVFSFI	12.43	13.12	0	0	0	0
Thevelein, Subst. Scan GVKGYGEAEFVFSFI (PEP2016511461)	16	15	QVKGYGEAEFVFSFI	13.44	13.12	0.32	0	0	0	0	0	0
Thevelein, Subst. Scan GVKGYGEAEFVFSFI (PEP2016511461)	16	36	QVKGYGEAEFVFSFI	13.95	13.12	0.83	0	0	0
Thevelein, Subst. Scan GVKGYGEAEFVFSFI (PEP2016511461)	16	57	QVKGYGEAEFVFSFI	79.76	13.12	66.64	0	0	0
Thevelein, Subst. Scan GVKGYGEAEFVFSFI (PEP2016511461)	16	16	RVKGYGEAEFVFSFI	13.11	13.12	0	0	0	0	0	0	0
Thevelein, Subst. Scan GVKGYGEAEFVFSFI (PEP2016511461)	16	37	RVKGYGEAEFVFSFI	12.38	13.12	0	0	0	0
Thevelein, Subst. Scan GVKGYGEAEFVFSFI (PEP2016511461)	16	58	RVKGYGEAEFVFSFI	13.97	13.12	0.85	0	0	0
Thevelein, Subst. Scan GVKGYGEAEFVFSFI (PEP2016511461)	16	17	SVKGYGEAEFVFSFI	13.52	13.12	0.4	0	0	0	0	0	0
Thevelein, Subst. Scan GVKGYGEAEFVFSFI (PEP2016511461)	16	38	SVKGYGEAEFVFSFI	12.23	13.12	0	0	0	0
Thevelein, Subst. Scan GVKGYGEAEFVFSFI (PEP2016511461)	16	59	SVKGYGEAEFVFSFI	12.92	13.12	0	0	0	0
Thevelein, Subst. Scan GVKGYGEAEFVFSFI (PEP2016511461)	16	18	TVKGYGEAEFVFSFI	9.96	13.12	0	0	0	0	0	0	0
Thevelein, Subst. Scan GVKGYGEAEFVFSFI (PEP2016511461)	16	39	TVKGYGEAEFVFSFI	9.87	13.12	0	0	0	0
Thevelein, Subst. Scan GVKGYGEAEFVFSFI (PEP2016511461)	16	60	TVKGYGEAEFVFSFI	14.6	13.12	1.48	0	0	0
Thevelein, Subst. Scan GVKGYGEAEFVFSFI (PEP2016511461)	16	19	VVKGYGEAEFVFSFI	10.87	13.12	0	0	0	0	0	0	0
Thevelein, Subst. Scan GVKGYGEAEFVFSFI (PEP2016511461)	16	40	VVKGYGEAEFVFSFI	11.13	13.12	0	0	0	0
Thevelein, Subst. Scan GVKGYGEAEFVFSFI (PEP2016511461)	16	61	VVKGYGEAEFVFSFI	23.55	13.12	10.43	0	0	0
Thevelein, Subst. Scan GVKGYGEAEFVFSFI (PEP2016511461)	16	20	WVKGYGEAEFVFSFI	12.17	13.12	0	0	0	0	0	0	0
Thevelein, Subst. Scan GVKGYGEAEFVFSFI (PEP2016511461)	16	41	WVKGYGEAEFVFSFI	15.64	13.12	2.52	0	0	0
Thevelein, Subst. Scan GVKGYGEAEFVFSFI (PEP2016511461)	16	62	WVKGYGEAEFVFSFI	16.42	13.12	3.3	0	0	0
Thevelein, Subst. Scan GVKGYGEAEFVFSFI (PEP2016511461)	16	21	YVKGYGEAEFVFSFI	10.93	13.12	0	0	0	0	0	0	0
Thevelein, Subst. Scan GVKGYGEAEFVFSFI (PEP2016511461)	16	42	YVKGYGEAEFVFSFI	15.1	13.12	1.98	0	0	0
Thevelein, Subst. Scan GVKGYGEAEFVFSFI (PEP2016511461)	16	63	YVKGYGEAEFVFSFI	11.96	13.12	0	0	0	0

## Sheet: Raw Data Sch9-GST, 100 µg-ml
#Date:Do Jan 26 2017 11:14:27
#Green Channel Image File:
#Red Channel Image File:X:\Auswertungen\Rohdaten\2017.01.18_Thevelein_PEP2016511461\2017.01.19_Thevelein_1460-12-13-14_main_7-R_fi\700.TIF
#Array File:X:\Auswertungen\Rohdaten\2017.01.18_Thevelein_PEP2016511461\PSA-Exports\Grid_1460-14.psf
Spot Family	Row	Column	Peptide	Raw Mean	Background Mean	Foreground Mean	Raw Median	Background Median	Foreground Median	Av. Foreground Median	Deviation	Deviation [%]
Thevelein, Subst. Scan GVKGYGEAEFVFSFI (PEP2016511461)	16	2	AVKGYGEAEFVFSFI	136.41	14.9	121.5	120	0	120	94	19.3333	0.205674
Thevelein, Subst. Scan GVKGYGEAEFVFSFI (PEP2016511461)	16	23	AVKGYGEAEFVFSFI	70.99	14.9	56.08	65	0	65
Thevelein, Subst. Scan GVKGYGEAEFVFSFI (PEP2016511461)	16	44	AVKGYGEAEFVFSFI	101.84	14.9	86.94	97	0	97
Thevelein, Subst. Scan GVKGYGEAEFVFSFI (PEP2016511461)	16	3	CVKGYGEAEFVFSFI	184.8	14.9	169.9	175.5	0	175.5	153.5	15.6667	0.102063
Thevelein, Subst. Scan GVKGYGEAEFVFSFI (PEP2016511461)	16	24	CVKGYGEAEFVFSFI	127.15	14.9	112.25	130	0	130
Thevelein, Subst. Scan GVKGYGEAEFVFSFI (PEP2016511461)	16	45	CVKGYGEAEFVFSFI	155.41	14.9	140.51	155	0	155
Thevelein, Subst. Scan GVKGYGEAEFVFSFI (PEP2016511461)	16	4	DVKGYGEAEFVFSFI	236.21	14.9	221.31	248	0	248	183.667	42.8889	0.233515
Thevelein, Subst. Scan GVKGYGEAEFVFSFI (PEP2016511461)	16	25	DVKGYGEAEFVFSFI	142.85	14.9	127.95	148	0	148
Thevelein, Subst. Scan GVKGYGEAEFVFSFI (PEP2016511461)	16	46	DVKGYGEAEFVFSFI	169.28	14.9	154.37	155	0	155
Thevelein, Subst. Scan GVKGYGEAEFVFSFI (PEP2016511461)	16	5	EVKGYGEAEFVFSFI	242.68	14.9	227.78	244	0	244	197	31.3333	0.159052
Thevelein, Subst. Scan GVKGYGEAEFVFSFI (PEP2016511461)	16	26	EVKGYGEAEFVFSFI	162.63	14.9	147.73	160	0	160
Thevelein, Subst. Scan GVKGYGEAEFVFSFI (PEP2016511461)	16	47	EVKGYGEAEFVFSFI	187.91	14.9	173.01	187	0	187
Thevelein, Subst. Scan GVKGYGEAEFVFSFI (PEP2016511461)	16	6	FVKGYGEAEFVFSFI	246.99	14.9	232.09	246	0	246	191	36.6667	0.191972
Thevelein, Subst. Scan GVKGYGEAEFVFSFI (PEP2016511461)	16	27	FVKGYGEAEFVFSFI	164.83	14.9	149.93	169	0	169
Thevelein, Subst. Scan GVKGYGEAEFVFSFI (PEP2016511461)	16	48	FVKGYGEAEFVFSFI	142.59	14.9	127.69	158	0	158
Thevelein, Subst. Scan GVKGYGEAEFVFSFI (PEP2016511461)	15	2	GAKGYGEAEFVFSFI	47.78	14.9	32.88	25	0	25	23	12	0.521739
Thevelein, Subst. Scan GVKGYGEAEFVFSFI (PEP2016511461)	15	23	GAKGYGEAEFVFSFI	47.21	14.9	32.31	39	0	39
Thevelein, Subst. Scan GVKGYGEAEFVFSFI (PEP2016511461)	15	44	GAKGYGEAEFVFSFI	31.54	14.9	16.64	5	0	5
Thevelein, Subst. Scan GVKGYGEAEFVFSFI (PEP2016511461)	15	3	GCKGYGEAEFVFSFI	145.09	14.9	130.19	145	0	145	100.667	29.5556	0.293598
Thevelein, Subst. Scan GVKGYGEAEFVFSFI (PEP2016511461)	15	24	GCKGYGEAEFVFSFI	79.36	14.9	64.46	73	0	73
Thevelein, Subst. Scan GVKGYGEAEFVFSFI (PEP2016511461)	15	45	GCKGYGEAEFVFSFI	84.99	14.9	70.09	84	0	84
Thevelein, Subst. Scan GVKGYGEAEFVFSFI (PEP2016511461)	15	4	GDKGYGEAEFVFSFI	168.08	14.9	153.18	170	0	170	144.333	17.5556	0.121632
Thevelein, Subst. Scan GVKGYGEAEFVFSFI (PEP2016511461)	15	25	GDKGYGEAEFVFSFI	148.92	14.9	134.01	145	0	145
Thevelein, Subst. Scan GVKGYGEAEFVFSFI (PEP2016511461)	15	46	GDKGYGEAEFVFSFI	112.96	14.9	98.06	118	0	118
Thevelein, Subst. Scan GVKGYGEAEFVFSFI (PEP2016511461)	15	5	GEKGYGEAEFVFSFI	155.81	14.9	140.91	140	0	140	151	21.3333	0.14128
Thevelein, Subst. Scan GVKGYGEAEFVFSFI (PEP2016511461)	15	26	GEKGYGEAEFVFSFI	184.51	14.9	169.61	183	0	183
Thevelein, Subst. Scan GVKGYGEAEFVFSFI (PEP2016511461)	15	47	GEKGYGEAEFVFSFI	136.68	14.9	121.78	130	0	130
Thevelein, Subst. Scan GVKGYGEAEFVFSFI (PEP2016511461)	15	6	GFKGYGEAEFVFSFI	114.73	14.9	99.82	121	0	121	112	24	0.214286
Thevelein, Subst. Scan GVKGYGEAEFVFSFI (PEP2016511461)	15	27	GFKGYGEAEFVFSFI	137.49	14.9	122.59	139	0	139
Thevelein, Subst. Scan GVKGYGEAEFVFSFI (PEP2016511461)	15	48	GFKGYGEAEFVFSFI	78.78	14.9	63.88	76	0	76
Thevelein, Subst. Scan GVKGYGEAEFVFSFI (PEP2016511461)	15	7	GGKGYGEAEFVFSFI	120.92	14.9	106.01	100	0	100	79.6667	39.1111	0.490934
Thevelein, Subst. Scan GVKGYGEAEFVFSFI (PEP2016511461)	15	28	GGKGYGEAEFVFSFI	129.57	14.9	114.67	118	0	118
Thevelein, Subst. Scan GVKGYGEAEFVFSFI (PEP2016511461)	15	49	GGKGYGEAEFVFSFI	41.1	14.9	26.19	21	0	21
Thevelein, Subst. Scan GVKGYGEAEFVFSFI (PEP2016511461)	15	8	GHKGYGEAEFVFSFI	101.31	14.9	86.41	86	0	86	60.6667	29.7778	0.490842
Thevelein, Subst. Scan GVKGYGEAEFVFSFI (PEP2016511461)	15	29	GHKGYGEAEFVFSFI	92.03	14.9	77.13	80	0	80
Thevelein, Subst. Scan GVKGYGEAEFVFSFI (PEP2016511461)	15	50	GHKGYGEAEFVFSFI	37.65	14.9	22.75	16	0	16
Thevelein, Subst. Scan GVKGYGEAEFVFSFI (PEP2016511461)	15	9	GIKGYGEAEFVFSFI	186.19	14.9	171.29	184	0	184	135	50.6667	0.375309
Thevelein, Subst. Scan GVKGYGEAEFVFSFI (PEP2016511461)	15	30	GIKGYGEAEFVFSFI	179.07	14.9	164.17	162	0	162
Thevelein, Subst. Scan GVKGYGEAEFVFSFI (PEP2016511461)	15	51	GIKGYGEAEFVFSFI	72.34	14.9	57.43	59	0	59
Thevelein, Subst. Scan GVKGYGEAEFVFSFI (PEP2016511461)	15	10	GKKGYGEAEFVFSFI	140.29	14.9	125.39	137	0	137	67.5	46.3333	0.68642
Thevelein, Subst. Scan GVKGYGEAEFVFSFI (PEP2016511461)	15	31	GKKGYGEAEFVFSFI	81.44	14.9	66.54	52.5	0	52.5
Thevelein, Subst. Scan GVKGYGEAEFVFSFI (PEP2016511461)	15	52	GKKGYGEAEFVFSFI	38.11	14.9	23.21	13	0	13
Thevelein, Subst. Scan GVKGYGEAEFVFSFI (PEP2016511461)	15	11	GLKGYGEAEFVFSFI	177.05	14.9	162.15	170	0	170	121.667	32.2222	0.26484
Thevelein, Subst. Scan GVKGYGEAEFVFSFI (PEP2016511461)	15	32	GLKGYGEAEFVFSFI	120.81	14.9	105.91	98	0	98
Thevelein, Subst. Scan GVKGYGEAEFVFSFI (PEP2016511461)	15	53	GLKGYGEAEFVFSFI	101.56	14.9	86.66	97	0	97
Thevelein, Subst. Scan GVKGYGEAEFVFSFI (PEP2016511461)	15	12	GMKGYGEAEFVFSFI	134.37	14.9	119.47	132	0	132	83.3333	32.4444	0.389333
Thevelein, Subst. Scan GVKGYGEAEFVFSFI (PEP2016511461)	15	33	GMKGYGEAEFVFSFI	67.36	14.9	52.46	61	0	61
Thevelein, Subst. Scan GVKGYGEAEFVFSFI (PEP2016511461)	15	54	GMKGYGEAEFVFSFI	64.3	14.9	49.39	57	0	57
Thevelein, Subst. Scan GVKGYGEAEFVFSFI (PEP2016511461)	15	13	GNKGYGEAEFVFSFI	160.27	14.9	145.36	151	0	151	112.333	25.7778	0.229476
Thevelein, Subst. Scan GVKGYGEAEFVFSFI (PEP2016511461)	15	34	GNKGYGEAEFVFSFI	102.77	14.9	87.87	100	0	100
Thevelein, Subst. Scan GVKGYGEAEFVFSFI (PEP2016511461)	15	55	GNKGYGEAEFVFSFI	89.45	14.9	74.55	86	0	86
Thevelein, Subst. Scan GVKGYGEAEFVFSFI (PEP2016511461)	15	14	GPKGYGEAEFVFSFI	175.9	14.9	161	177	0	177	118	41.3333	0.350282
Thevelein, Subst. Scan GVKGYGEAEFVFSFI (PEP2016511461)	15	35	GPKGYGEAEFVFSFI	133.35	14.9	118.44	121	0	121
Thevelein, Subst. Scan GVKGYGEAEFVFSFI (PEP2016511461)	15	56	GPKGYGEAEFVFSFI	62.33	14.9	47.42	56	0	56
Thevelein, Subst. Scan GVKGYGEAEFVFSFI (PEP2016511461)	15	15	GQKGYGEAEFVFSFI	173.47	14.9	158.57	185	0	185	118.333	64.8889	0.548357
Thevelein, Subst. Scan GVKGYGEAEFVFSFI (PEP2016511461)	15	36	GQKGYGEAEFVFSFI	145.01	14.9	130.11	149	0	149
Thevelein, Subst. Scan GVKGYGEAEFVFSFI (PEP2016511461)	15	57	GQKGYGEAEFVFSFI	43.27	14.9	28.36	21	0	21
Thevelein, Subst. Scan GVKGYGEAEFVFSFI (PEP2016511461)	15	16	GRKGYGEAEFVFSFI	127.06	14.9	112.16	114	0	114	85.5	40.6667	0.475634
Thevelein, Subst. Scan GVKGYGEAEFVFSFI (PEP2016511461)	15	37	GRKGYGEAEFVFSFI	122.69	14.9	107.78	118	0	118
Thevelein, Subst. Scan GVKGYGEAEFVFSFI (PEP2016511461)	15	58	GRKGYGEAEFVFSFI	43.57	14.9	28.67	24.5	0	24.5
Thevelein, Subst. Scan GVKGYGEAEFVFSFI (PEP2016511461)	15	17	GSKGYGEAEFVFSFI	163.06	14.9	148.15	165	0	165	97.3333	45.1111	0.46347
Thevelein, Subst. Scan GVKGYGEAEFVFSFI (PEP2016511461)	15	38	GSKGYGEAEFVFSFI	107.73	14.9	92.83	97	0	97
Thevelein, Subst. Scan GVKGYGEAEFVFSFI (PEP2016511461)	15	59	GSKGYGEAEFVFSFI	42.97	14.9	28.07	30	0	30
Thevelein, Subst. Scan GVKGYGEAEFVFSFI (PEP2016511461)	15	18	GTKGYGEAEFVFSFI	137.13	14.9	122.23	139	0	139	93	30.6667	0.329749
Thevelein, Subst. Scan GVKGYGEAEFVFSFI (PEP2016511461)	15	39	GTKGYGEAEFVFSFI	108.48	14.9	93.57	86	0	86
Thevelein, Subst. Scan GVKGYGEAEFVFSFI (PEP2016511461)	15	60	GTKGYGEAEFVFSFI	59.54	14.9	44.64	54	0	54
Thevelein, Subst. Scan GVKGYGEAEFVFSFI (PEP2016511461)	14	2	GVAGYGEAEFVFSFI	129.84	14.9	114.94	124	0	124	124.333	11.1111	0.0893655
Thevelein, Subst. Scan GVKGYGEAEFVFSFI (PEP2016511461)	14	23	GVAGYGEAEFVFSFI	128.84	14.9	113.94	141	0	141
Thevelein, Subst. Scan GVKGYGEAEFVFSFI (PEP2016511461)	14	44	GVAGYGEAEFVFSFI	108.6	14.9	93.69	108	0	108
Thevelein, Subst. Scan GVKGYGEAEFVFSFI (PEP2016511461)	14	3	GVCGYGEAEFVFSFI	247.04	14.9	232.13	244	0	244	190.333	35.7778	0.187974
Thevelein, Subst. Scan GVKGYGEAEFVFSFI (PEP2016511461)	14	24	GVCGYGEAEFVFSFI	169.19	14.9	154.29	171	0	171
Thevelein, Subst. Scan GVKGYGEAEFVFSFI (PEP2016511461)	14	45	GVCGYGEAEFVFSFI	156.98	14.9	142.08	156	0	156
Thevelein, Subst. Scan GVKGYGEAEFVFSFI (PEP2016511461)	14	4	GVDGYGEAEFVFSFI	459.75	14.9	444.84	489.5	0	489.5	450.5	26	0.0577137
Thevelein, Subst. Scan GVKGYGEAEFVFSFI (PEP2016511461)	14	25	GVDGYGEAEFVFSFI	413.61	14.9	398.7	433	0	433
Thevelein, Subst. Scan GVKGYGEAEFVFSFI (PEP2016511461)	14	46	GVDGYGEAEFVFSFI	395.17	14.9	380.26	429	0	429
Thevelein, Subst. Scan GVKGYGEAEFVFSFI (PEP2016511461)	14	5	GVEGYGEAEFVFSFI	374.63	14.9	359.73	408	0	408	446	36	0.0807175
Thevelein, Subst. Scan GVKGYGEAEFVFSFI (PEP2016511461)	14	26	GVEGYGEAEFVFSFI	512.72	14.9	497.81	500	0	500
Thevelein, Subst. Scan GVKGYGEAEFVFSFI (PEP2016511461)	14	47	GVEGYGEAEFVFSFI	409.9	14.9	395	430	0	430
Thevelein, Subst. Scan GVKGYGEAEFVFSFI (PEP2016511461)	14	6	GVFGYGEAEFVFSFI	200.17	14.9	185.26	214	0	214	212	20.6667	0.0974843
Thevelein, Subst. Scan GVKGYGEAEFVFSFI (PEP2016511461)	14	27	GVFGYGEAEFVFSFI	230.57	14.9	215.67	241	0	241
Thevelein, Subst. Scan GVKGYGEAEFVFSFI (PEP2016511461)	14	48	GVFGYGEAEFVFSFI	189.51	14.9	174.61	181	0	181
Thevelein, Subst. Scan GVKGYGEAEFVFSFI (PEP2016511461)	14	7	GVGGYGEAEFVFSFI	220.51	14.9	205.61	227	0	227	250.667	86.2222	0.343972
Thevelein, Subst. Scan GVKGYGEAEFVFSFI (PEP2016511461)	14	28	GVGGYGEAEFVFSFI	365.7	14.9	350.8	380	0	380
Thevelein, Subst. Scan GVKGYGEAEFVFSFI (PEP2016511461)	14	49	GVGGYGEAEFVFSFI	149.07	14.9	134.17	145	0	145
Thevelein, Subst. Scan GVKGYGEAEFVFSFI (PEP2016511461)	14	8	GVHGYGEAEFVFSFI	203.23	14.9	188.32	204	0	204	197.667	71.1111	0.359753
Thevelein, Subst. Scan GVKGYGEAEFVFSFI (PEP2016511461)	14	29	GVHGYGEAEFVFSFI	286.42	14.9	271.52	298	0	298
Thevelein, Subst. Scan GVKGYGEAEFVFSFI (PEP2016511461)	14	50	GVHGYGEAEFVFSFI	90.67	14.9	75.77	91	0	91
Thevelein, Subst. Scan GVKGYGEAEFVFSFI (PEP2016511461)	14	9	GVIGYGEAEFVFSFI	234.31	14.9	219.4	244	0	244	239	34.6667	0.145049
Thevelein, Subst. Scan GVKGYGEAEFVFSFI (PEP2016511461)	14	30	GVIGYGEAEFVFSFI	275.08	14.9	260.18	286	0	286
Thevelein, Subst. Scan GVKGYGEAEFVFSFI (PEP2016511461)	14	51	GVIGYGEAEFVFSFI	182.58	14.9	167.68	187	0	187
Thevelein, Subst. Scan GVKGYGEAEFVFSFI (PEP2016511461)	13	2	GVKAYGEAEFVFSFI	47.9	14.9	33	31	0	31	54	15.3333	0.283951
Thevelein, Subst. Scan GVKGYGEAEFVFSFI (PEP2016511461)	13	23	GVKAYGEAEFVFSFI	65.92	14.9	51.02	55	0	55
Thevelein, Subst. Scan GVKGYGEAEFVFSFI (PEP2016511461)	13	44	GVKAYGEAEFVFSFI	83.58	14.9	68.68	76	0	76
Thevelein, Subst. Scan GVKGYGEAEFVFSFI (PEP2016511461)	13	3	GVKCYGEAEFVFSFI	128.5	14.9	113.6	84	0	84	72	21.3333	0.296296
Thevelein, Subst. Scan GVKGYGEAEFVFSFI (PEP2016511461)	13	24	GVKCYGEAEFVFSFI	72.36	14.9	57.46	40	0	40
Thevelein, Subst. Scan GVKGYGEAEFVFSFI (PEP2016511461)	13	45	GVKCYGEAEFVFSFI	101.14	14.9	86.24	92	0	92
Thevelein, Subst. Scan GVKGYGEAEFVFSFI (PEP2016511461)	13	4	GVKDYGEAEFVFSFI	264.66	14.9	249.76	271	0	271	240.333	20.4444	0.085067
Thevelein, Subst. Scan GVKGYGEAEFVFSFI (PEP2016511461)	13	25	GVKDYGEAEFVFSFI	237.31	14.9	222.41	233	0	233
Thevelein, Subst. Scan GVKGYGEAEFVFSFI (PEP2016511461)	13	46	GVKDYGEAEFVFSFI	212.81	14.9	197.9	217	0	217
Thevelein, Subst. Scan GVKGYGEAEFVFSFI (PEP2016511461)	13	5	GVKEYGEAEFVFSFI	230.8	14.9	215.89	227	0	227	237.667	35.5556	0.149603
Thevelein, Subst. Scan GVKGYGEAEFVFSFI (PEP2016511461)	13	26	GVKEYGEAEFVFSFI	266.96	14.9	252.06	291	0	291
Thevelein, Subst. Scan GVKGYGEAEFVFSFI (PEP2016511461)	13	47	GVKEYGEAEFVFSFI	204.67	14.9	189.77	195	0	195
Thevelein, Subst. Scan GVKGYGEAEFVFSFI (PEP2016511461)	13	6	GVKFYGEAEFVFSFI	93.84	14.9	78.93	89	0	89	128.667	26.4444	0.205527
Thevelein, Subst. Scan GVKGYGEAEFVFSFI (PEP2016511461)	13	27	GVKFYGEAEFVFSFI	159.33	14.9	144.42	163	0	163
Thevelein, Subst. Scan GVKGYGEAEFVFSFI (PEP2016511461)	13	48	GVKFYGEAEFVFSFI	134.43	14.9	119.52	134	0	134
Thevelein, Subst. Scan GVKGYGEAEFVFSFI (PEP2016511461)	12	2	GVKGAGEAEFVFSFI	50.27	14.9	35.37	28.5	0	28.5	12.1667	10.8889	0.894977
Thevelein, Subst. Scan GVKGYGEAEFVFSFI (PEP2016511461)	12	23	GVKGAGEAEFVFSFI	27.74	14.9	12.84	8	0	8
Thevelein, Subst. Scan GVKGYGEAEFVFSFI (PEP2016511461)	12	44	GVKGAGEAEFVFSFI	8.38	14.9	0	0	0	0
Thevelein, Subst. Scan GVKGYGEAEFVFSFI (PEP2016511461)	12	3	GVKGCGEAEFVFSFI	80.34	14.9	65.44	53	0	53	22.8333	20.1111	0.880779
Thevelein, Subst. Scan GVKGYGEAEFVFSFI (PEP2016511461)	12	24	GVKGCGEAEFVFSFI	32.28	14.9	17.37	15.5	0	15.5
Thevelein, Subst. Scan GVKGYGEAEFVFSFI (PEP2016511461)	12	45	GVKGCGEAEFVFSFI	19.26	14.9	4.36	0	0	0
Thevelein, Subst. Scan GVKGYGEAEFVFSFI (PEP2016511461)	12	4	GVKGDGEAEFVFSFI	153.46	14.9	138.56	151	0	151	125	24.6667	0.197333
Thevelein, Subst. Scan GVKGYGEAEFVFSFI (PEP2016511461)	12	25	GVKGDGEAEFVFSFI	151.79	14.9	136.88	136	0	136
Thevelein, Subst. Scan GVKGYGEAEFVFSFI (PEP2016511461)	12	46	GVKGDGEAEFVFSFI	100.07	14.9	85.16	88	0	88
Thevelein, Subst. Scan GVKGYGEAEFVFSFI (PEP2016511461)	12	5	GVKGEGEAEFVFSFI	151.34	14.9	136.43	114	0	114	129	31.3333	0.242894
Thevelein, Subst. Scan GVKGYGEAEFVFSFI (PEP2016511461)	12	26	GVKGEGEAEFVFSFI	202.18	14.9	187.27	176	0	176
Thevelein, Subst. Scan GVKGYGEAEFVFSFI (PEP2016511461)	12	47	GVKGEGEAEFVFSFI	102.15	14.9	87.25	97	0	97
Thevelein, Subst. Scan GVKGYGEAEFVFSFI (PEP2016511461)	12	6	GVKGFGEAEFVFSFI	43.2	14.9	28.3	32	0	32	62.3333	20.4444	0.327986
Thevelein, Subst. Scan GVKGYGEAEFVFSFI (PEP2016511461)	12	27	GVKGFGEAEFVFSFI	94.03	14.9	79.13	93	0	93
Thevelein, Subst. Scan GVKGYGEAEFVFSFI (PEP2016511461)	12	48	GVKGFGEAEFVFSFI	66.56	14.9	51.66	62	0	62
Thevelein, Subst. Scan GVKGYGEAEFVFSFI (PEP2016511461)	12	7	GVKGGGEAEFVFSFI	18.67	14.9	3.77	0	0	0	12.6667	16.2222	1.2807
Thevelein, Subst. Scan GVKGYGEAEFVFSFI (PEP2016511461)	12	28	GVKGGGEAEFVFSFI	53.99	14.9	39.08	37	0	37
Thevelein, Subst. Scan GVKGYGEAEFVFSFI (PEP2016511461)	12	49	GVKGGGEAEFVFSFI	33.76	14.9	18.86	1	0	1
Thevelein, Subst. Scan GVKGYGEAEFVFSFI (PEP2016511461)	12	8	GVKGHGEAEFVFSFI	20.34	14.9	5.44	0	0	0	7.66667	10.2222	1.33333
Thevelein, Subst. Scan GVKGYGEAEFVFSFI (PEP2016511461)	12	29	GVKGHGEAEFVFSFI	38.25	14.9	23.35	23	0	23
Thevelein, Subst. Scan GVKGYGEAEFVFSFI (PEP2016511461)	12	50	GVKGHGEAEFVFSFI	19.32	14.9	4.42	0	0	0
Thevelein, Subst. Scan GVKGYGEAEFVFSFI (PEP2016511461)	12	9	GVKGIGEAEFVFSFI	32.51	14.9	17.6	12	0	12	55.3333	28.8889	0.522088
Thevelein, Subst. Scan GVKGYGEAEFVFSFI (PEP2016511461)	12	30	GVKGIGEAEFVFSFI	97.15	14.9	82.24	92	0	92
Thevelein, Subst. Scan GVKGYGEAEFVFSFI (PEP2016511461)	12	51	GVKGIGEAEFVFSFI	63.58	14.9	48.68	62	0	62
Thevelein, Subst. Scan GVKGYGEAEFVFSFI (PEP2016511461)	12	10	GVKGKGEAEFVFSFI	19.26	14.9	4.35	0	0	0	0	0	0
Thevelein, Subst. Scan GVKGYGEAEFVFSFI (PEP2016511461)	12	31	GVKGKGEAEFVFSFI	23.02	14.9	8.12	0	0	0
Thevelein, Subst. Scan GVKGYGEAEFVFSFI (PEP2016511461)	12	52	GVKGKGEAEFVFSFI	13.68	14.9	0	0	0	0
Thevelein, Subst. Scan GVKGYGEAEFVFSFI (PEP2016511461)	12	11	GVKGLGEAEFVFSFI	52.82	14.9	37.91	30	0	30	53	18	0.339623
Thevelein, Subst. Scan GVKGYGEAEFVFSFI (PEP2016511461)	12	32	GVKGLGEAEFVFSFI	95.43	14.9	80.53	80	0	80
Thevelein, Subst. Scan GVKGYGEAEFVFSFI (PEP2016511461)	12	53	GVKGLGEAEFVFSFI	56.32	14.9	41.41	49	0	49
Thevelein, Subst. Scan GVKGYGEAEFVFSFI (PEP2016511461)	12	12	GVKGMGEAEFVFSFI	22.38	14.9	7.47	1	0	1	22.6667	14.4444	0.637255
Thevelein, Subst. Scan GVKGYGEAEFVFSFI (PEP2016511461)	12	33	GVKGMGEAEFVFSFI	49.5	14.9	34.6	33	0	33
Thevelein, Subst. Scan GVKGYGEAEFVFSFI (PEP2016511461)	12	54	GVKGMGEAEFVFSFI	59.69	14.9	44.78	34	0	34
Thevelein, Subst. Scan GVKGYGEAEFVFSFI (PEP2016511461)	12	13	GVKGNGEAEFVFSFI	74.04	14.9	59.13	71	0	71	75.3333	15.1111	0.20059
Thevelein, Subst. Scan GVKGYGEAEFVFSFI (PEP2016511461)	12	34	GVKGNGEAEFVFSFI	99.25	14.9	84.34	98	0	98
Thevelein, Subst. Scan GVKGYGEAEFVFSFI (PEP2016511461)	12	55	GVKGNGEAEFVFSFI	63.81	14.9	48.91	57	0	57
Thevelein, Subst. Scan GVKGYGEAEFVFSFI (PEP2016511461)	12	14	GVKGPGEAEFVFSFI	57.63	14.9	42.72	48	0	48	54	18.6667	0.345679
Thevelein, Subst. Scan GVKGYGEAEFVFSFI (PEP2016511461)	12	35	GVKGPGEAEFVFSFI	97.52	14.9	82.61	82	0	82
Thevelein, Subst. Scan GVKGYGEAEFVFSFI (PEP2016511461)	12	56	GVKGPGEAEFVFSFI	46.79	14.9	31.89	32	0	32
Thevelein, Subst. Scan GVKGYGEAEFVFSFI (PEP2016511461)	12	15	GVKGQGEAEFVFSFI	88.64	14.9	73.74	92	0	92	72	13.3333	0.185185
Thevelein, Subst. Scan GVKGYGEAEFVFSFI (PEP2016511461)	12	36	GVKGQGEAEFVFSFI	69.91	14.9	55.01	69	0	69
Thevelein, Subst. Scan GVKGYGEAEFVFSFI (PEP2016511461)	12	57	GVKGQGEAEFVFSFI	63.29	14.9	48.39	55	0	55
Thevelein, Subst. Scan GVKGYGEAEFVFSFI (PEP2016511461)	12	16	GVKGRGEAEFVFSFI	14.81	14.9	0	0	0	0	10	6.66667	0.666667
Thevelein, Subst. Scan GVKGYGEAEFVFSFI (PEP2016511461)	12	37	GVKGRGEAEFVFSFI	37.97	14.9	23.06	17	0	17
Thevelein, Subst. Scan GVKGYGEAEFVFSFI (PEP2016511461)	12	58	GVKGRGEAEFVFSFI	38.11	14.9	23.21	13	0	13
Thevelein, Subst. Scan GVKGYGEAEFVFSFI (PEP2016511461)	12	17	GVKGSGEAEFVFSFI	24.64	14.9	9.74	0	0	0	22.3333	14.8889	0.666667
Thevelein, Subst. Scan GVKGYGEAEFVFSFI (PEP2016511461)	12	38	GVKGSGEAEFVFSFI	48.49	14.9	33.59	40	0	40
Thevelein, Subst. Scan GVKGYGEAEFVFSFI (PEP2016511461)	12	59	GVKGSGEAEFVFSFI	39.84	14.9	24.94	27	0	27
Thevelein, Subst. Scan GVKGYGEAEFVFSFI (PEP2016511461)	12	18	GVKGTGEAEFVFSFI	50.37	14.9	35.47	41	0	41	27.6667	8.88889	0.321285
Thevelein, Subst. Scan GVKGYGEAEFVFSFI (PEP2016511461)	12	39	GVKGTGEAEFVFSFI	37.82	14.9	22.91	27	0	27
Thevelein, Subst. Scan GVKGYGEAEFVFSFI (PEP2016511461)	12	60	GVKGTGEAEFVFSFI	34.99	14.9	20.09	15	0	15
Thevelein, Subst. Scan GVKGYGEAEFVFSFI (PEP2016511461)	12	19	GVKGVGEAEFVFSFI	29.89	14.9	14.99	8	0	8	14.3333	13.7778	0.96124
Thevelein, Subst. Scan GVKGYGEAEFVFSFI (PEP2016511461)	12	40	GVKGVGEAEFVFSFI	47.37	14.9	32.46	35	0	35
Thevelein, Subst. Scan GVKGYGEAEFVFSFI (PEP2016511461)	12	61	GVKGVGEAEFVFSFI	19.31	14.9	4.4	0	0	0
Thevelein, Subst. Scan GVKGYGEAEFVFSFI (PEP2016511461)	12	20	GVKGWGEAEFVFSFI	70.91	14.9	56.01	59	0	59	54.6667	7.11111	0.130081
Thevelein, Subst. Scan GVKGYGEAEFVFSFI (PEP2016511461)	12	41	GVKGWGEAEFVFSFI	69.93	14.9	55.03	61	0	61
Thevelein, Subst. Scan GVKGYGEAEFVFSFI (PEP2016511461)	12	62	GVKGWGEAEFVFSFI	54.67	14.9	39.77	44	0	44
Thevelein, Subst. Scan GVKGYGEAEFVFSFI (PEP2016511461)	11	2	GVKGYAEAEFVFSFI	86.97	14.9	72.06	72	0	72	97.1667	25.5556	0.263007
Thevelein, Subst. Scan GVKGYGEAEFVFSFI (PEP2016511461)	11	23	GVKGYAEAEFVFSFI	96.15	14.9	81.25	84	0	84
Thevelein, Subst. Scan GVKGYGEAEFVFSFI (PEP2016511461)	11	44	GVKGYAEAEFVFSFI	134.86	14.9	119.96	135.5	0	135.5
Thevelein, Subst. Scan GVKGYGEAEFVFSFI (PEP2016511461)	11	3	GVKGYCEAEFVFSFI	88.99	14.9	74.08	63	0	63	93.3333	21.7778	0.233333
Thevelein, Subst. Scan GVKGYGEAEFVFSFI (PEP2016511461)	11	24	GVKGYCEAEFVFSFI	140.35	14.9	125.45	126	0	126
Thevelein, Subst. Scan GVKGYGEAEFVFSFI (PEP2016511461)	11	45	GVKGYCEAEFVFSFI	97.19	14.9	82.29	91	0	91
Thevelein, Subst. Scan GVKGYGEAEFVFSFI (PEP2016511461)	11	4	GVKGYDEAEFVFSFI	340.3	14.9	325.4	350	0	350	386.833	24.5556	0.0634784
Thevelein, Subst. Scan GVKGYGEAEFVFSFI (PEP2016511461)	11	25	GVKGYDEAEFVFSFI	416.12	14.9	401.21	417.5	0	417.5
Thevelein, Subst. Scan GVKGYGEAEFVFSFI (PEP2016511461)	11	46	GVKGYDEAEFVFSFI	383.69	14.9	368.79	393	0	393
Thevelein, Subst. Scan GVKGYGEAEFVFSFI (PEP2016511461)	11	5	GVKGYEEAEFVFSFI	365.04	14.9	350.13	376	0	376	381.5	53.3333	0.139799
Thevelein, Subst. Scan GVKGYGEAEFVFSFI (PEP2016511461)	11	26	GVKGYEEAEFVFSFI	481.84	14.9	466.94	461.5	0	461.5
Thevelein, Subst. Scan GVKGYGEAEFVFSFI (PEP2016511461)	11	47	GVKGYEEAEFVFSFI	280.77	14.9	265.86	307	0	307
Thevelein, Subst. Scan GVKGYGEAEFVFSFI (PEP2016511461)	11	6	GVKGYFEAEFVFSFI	227.94	14.9	213.03	229	0	229	285.667	75.5556	0.264489
Thevelein, Subst. Scan GVKGYGEAEFVFSFI (PEP2016511461)	11	27	GVKGYFEAEFVFSFI	374.54	14.9	359.64	399	0	399
Thevelein, Subst. Scan GVKGYGEAEFVFSFI (PEP2016511461)	11	48	GVKGYFEAEFVFSFI	220.41	14.9	205.5	229	0	229
Thevelein, Subst. Scan GVKGYGEAEFVFSFI (PEP2016511461)	10	2	GVKGYGAAEFVFSFI	18.26	14.9	3.36	0	0	0	0	0	0
Thevelein, Subst. Scan GVKGYGEAEFVFSFI (PEP2016511461)	10	23	GVKGYGAAEFVFSFI	8.07	14.9	0	0	0	0
Thevelein, Subst. Scan GVKGYGEAEFVFSFI (PEP2016511461)	10	44	GVKGYGAAEFVFSFI	9.81	14.9	0	0	0	0
Thevelein, Subst. Scan GVKGYGEAEFVFSFI (PEP2016511461)	10	3	GVKGYGCAEFVFSFI	11.62	14.9	0	0	0	0	0	0	0
Thevelein, Subst. Scan GVKGYGEAEFVFSFI (PEP2016511461)	10	24	GVKGYGCAEFVFSFI	8.47	14.9	0	0	0	0
Thevelein, Subst. Scan GVKGYGEAEFVFSFI (PEP2016511461)	10	45	GVKGYGCAEFVFSFI	6.99	14.9	0	0	0	0
Thevelein, Subst. Scan GVKGYGEAEFVFSFI (PEP2016511461)	10	4	GVKGYGDAEFVFSFI	113.01	14.9	98.11	111	0	111	80.6667	37.7778	0.46832
Thevelein, Subst. Scan GVKGYGEAEFVFSFI (PEP2016511461)	10	25	GVKGYGDAEFVFSFI	39.13	14.9	24.23	24	0	24
Thevelein, Subst. Scan GVKGYGEAEFVFSFI (PEP2016511461)	10	46	GVKGYGDAEFVFSFI	106.37	14.9	91.46	107	0	107
Thevelein, Subst. Scan GVKGYGEAEFVFSFI (PEP2016511461)	8	2	GVKGYGEAAFVFSFI	8.44	14.9	0	0	0	0	0	0	0
Thevelein, Subst. Scan GVKGYGEAEFVFSFI (PEP2016511461)	8	23	GVKGYGEAAFVFSFI	9.18	14.9	0	0	0	0
Thevelein, Subst. Scan GVKGYGEAEFVFSFI (PEP2016511461)	8	44	GVKGYGEAAFVFSFI	11.1	14.9	0	0	0	0
Thevelein, Subst. Scan GVKGYGEAEFVFSFI (PEP2016511461)	8	3	GVKGYGEACFVFSFI	10.76	14.9	0	0	0	0	0	0	0
Thevelein, Subst. Scan GVKGYGEAEFVFSFI (PEP2016511461)	8	24	GVKGYGEACFVFSFI	5.62	14.9	0	0	0	0
Thevelein, Subst. Scan GVKGYGEAEFVFSFI (PEP2016511461)	8	45	GVKGYGEACFVFSFI	8.01	14.9	0	0	0	0
Thevelein, Subst. Scan GVKGYGEAEFVFSFI (PEP2016511461)	8	4	GVKGYGEADFVFSFI	71.39	14.9	56.49	67	0	67	57.6667	21.1111	0.366089
Thevelein, Subst. Scan GVKGYGEAEFVFSFI (PEP2016511461)	8	25	GVKGYGEADFVFSFI	41.28	14.9	26.38	26	0	26
Thevelein, Subst. Scan GVKGYGEAEFVFSFI (PEP2016511461)	8	46	GVKGYGEADFVFSFI	84.86	14.9	69.95	80	0	80
Thevelein, Subst. Scan GVKGYGEAEFVFSFI (PEP2016511461)	7	2	GVKGYGEAEAVFSFI	9.83	14.9	0	0	0	0	0	0	0
Thevelein, Subst. Scan GVKGYGEAEFVFSFI (PEP2016511461)	7	23	GVKGYGEAEAVFSFI	9.36	14.9	0	0	0	0
Thevelein, Subst. Scan GVKGYGEAEFVFSFI (PEP2016511461)	7	44	GVKGYGEAEAVFSFI	11.53	14.9	0	0	0	0
Thevelein, Subst. Scan GVKGYGEAEFVFSFI (PEP2016511461)	7	3	GVKGYGEAECVFSFI	12.46	14.9	0	0	0	0	0	0	0
Thevelein, Subst. Scan GVKGYGEAEFVFSFI (PEP2016511461)	7	24	GVKGYGEAECVFSFI	14.47	14.9	0	0	0	0
Thevelein, Subst. Scan GVKGYGEAEFVFSFI (PEP2016511461)	7	45	GVKGYGEAECVFSFI	11.85	14.9	0	0	0	0
Thevelein, Subst. Scan GVKGYGEAEFVFSFI (PEP2016511461)	7	4	GVKGYGEAEDVFSFI	12.13	14.9	0	0	0	0	0	0	0
Thevelein, Subst. Scan GVKGYGEAEFVFSFI (PEP2016511461)	7	25	GVKGYGEAEDVFSFI	12.71	14.9	0	0	0	0
Thevelein, Subst. Scan GVKGYGEAEFVFSFI (PEP2016511461)	7	46	GVKGYGEAEDVFSFI	9.91	14.9	0	0	0	0
Thevelein, Subst. Scan GVKGYGEAEFVFSFI (PEP2016511461)	7	5	GVKGYGEAEEVFSFI	11.49	14.9	0	0	0	0	0	0	0
Thevelein, Subst. Scan GVKGYGEAEFVFSFI (PEP2016511461)	7	26	GVKGYGEAEEVFSFI	11.39	14.9	0	0	0	0
Thevelein, Subst. Scan GVKGYGEAEFVFSFI (PEP2016511461)	7	47	GVKGYGEAEEVFSFI	13.89	14.9	0	0	0	0
Thevelein, Subst. Scan GVKGYGEAEFVFSFI (PEP2016511461)	6	2	GVKGYGEAEFAFSFI	12.43	14.9	0	0	0	0	8.66667	8.22222	0.948718
Thevelein, Subst. Scan GVKGYGEAEFVFSFI (PEP2016511461)	6	23	GVKGYGEAEFAFSFI	23.67	14.9	8.76	5	0	5
Thevelein, Subst. Scan GVKGYGEAEFVFSFI (PEP2016511461)	6	44	GVKGYGEAEFAFSFI	33.99	14.9	19.09	21	0	21
Thevelein, Subst. Scan GVKGYGEAEFVFSFI (PEP2016511461)	6	3	GVKGYGEAEFCFSFI	69.33	14.9	54.43	76	0	76	106	20	0.188679
Thevelein, Subst. Scan GVKGYGEAEFVFSFI (PEP2016511461)	6	24	GVKGYGEAEFCFSFI	109.13	14.9	94.23	107	0	107
Thevelein, Subst. Scan GVKGYGEAEFVFSFI (PEP2016511461)	6	45	GVKGYGEAEFCFSFI	134.28	14.9	119.37	135	0	135
Thevelein, Subst. Scan GVKGYGEAEFVFSFI (PEP2016511461)	6	4	GVKGYGEAEFDFSFI	41.24	14.9	26.34	32	0	32	62.6667	24.2222	0.386525
Thevelein, Subst. Scan GVKGYGEAEFVFSFI (PEP2016511461)	6	25	GVKGYGEAEFDFSFI	67.58	14.9	52.68	57	0	57
Thevelein, Subst. Scan GVKGYGEAEFVFSFI (PEP2016511461)	6	46	GVKGYGEAEFDFSFI	108.64	14.9	93.74	99	0	99
Thevelein, Subst. Scan GVKGYGEAEFVFSFI (PEP2016511461)	6	5	GVKGYGEAEFEFSFI	444.36	14.9	429.45	440	0	440	660	183.333	0.277778
Thevelein, Subst. Scan GVKGYGEAEFVFSFI (PEP2016511461)	6	26	GVKGYGEAEFEFSFI	575.88	14.9	560.98	605	0	605
Thevelein, Subst. Scan GVKGYGEAEFVFSFI (PEP2016511461)	6	47	GVKGYGEAEFEFSFI	885.85	14.9	870.95	935	0	935
Thevelein, Subst. Scan GVKGYGEAEFVFSFI (PEP2016511461)	6	6	GVKGYGEAEFFFSFI	91.16	14.9	76.26	84	0	84	107.333	38.4444	0.358178
Thevelein, Subst. Scan GVKGYGEAEFVFSFI (PEP2016511461)	6	27	GVKGYGEAEFFFSFI	83.79	14.9	68.89	73	0	73
Thevelein, Subst. Scan GVKGYGEAEFVFSFI (PEP2016511461)	6	48	GVKGYGEAEFFFSFI	189.28	14.9	174.37	165	0	165
Thevelein, Subst. Scan GVKGYGEAEFVFSFI (PEP2016511461)	6	7	GVKGYGEAEFGFSFI	15.88	14.9	0.98	0	0	0	0	0	0
Thevelein, Subst. Scan GVKGYGEAEFVFSFI (PEP2016511461)	6	28	GVKGYGEAEFGFSFI	19.39	14.9	4.49	0	0	0
Thevelein, Subst. Scan GVKGYGEAEFVFSFI (PEP2016511461)	6	49	GVKGYGEAEFGFSFI	6.73	14.9	0	0	0	0
Thevelein, Subst. Scan GVKGYGEAEFVFSFI (PEP2016511461)	6	8	GVKGYGEAEFHFSFI	10.07	14.9	0	0	0	0	0	0	0
Thevelein, Subst. Scan GVKGYGEAEFVFSFI (PEP2016511461)	6	29	GVKGYGEAEFHFSFI	7.21	14.9	0	0	0	0
Thevelein, Subst. Scan GVKGYGEAEFVFSFI (PEP2016511461)	6	50	GVKGYGEAEFHFSFI	10.01	14.9	0	0	0	0
Thevelein, Subst. Scan GVKGYGEAEFVFSFI (PEP2016511461)	6	9	GVKGYGEAEFIFSFI	85.58	14.9	70.68	84	0	84	142.667	60.2222	0.422118
Thevelein, Subst. Scan GVKGYGEAEFVFSFI (PEP2016511461)	6	30	GVKGYGEAEFIFSFI	100.98	14.9	86.08	111	0	111
Thevelein, Subst. Scan GVKGYGEAEFVFSFI (PEP2016511461)	6	51	GVKGYGEAEFIFSFI	237.79	14.9	222.89	233	0	233
Thevelein, Subst. Scan GVKGYGEAEFVFSFI (PEP2016511461)	6	10	GVKGYGEAEFKFSFI	8.01	14.9	0	0	0	0	0	0	0
Thevelein, Subst. Scan GVKGYGEAEFVFSFI (PEP2016511461)	6	31	GVKGYGEAEFKFSFI	8.63	14.9	0	0	0	0
Thevelein, Subst. Scan GVKGYGEAEFVFSFI (PEP2016511461)	6	52	GVKGYGEAEFKFSFI	10.17	14.9	0	0	0	0
Thevelein, Subst. Scan GVKGYGEAEFVFSFI (PEP2016511461)	6	11	GVKGYGEAEFLFSFI	73.06	14.9	58.15	61	0	61	75.6667	26.8889	0.35536
Thevelein, Subst. Scan GVKGYGEAEFVFSFI (PEP2016511461)	6	32	GVKGYGEAEFLFSFI	54.46	14.9	39.55	50	0	50
Thevelein, Subst. Scan GVKGYGEAEFVFSFI (PEP2016511461)	6	53	GVKGYGEAEFLFSFI	113.27	14.9	98.37	116	0	116
Thevelein, Subst. Scan GVKGYGEAEFVFSFI (PEP2016511461)	6	12	GVKGYGEAEFMFSFI	30.05	14.9	15.15	23	0	23	22.3333	2.22222	0.0995025
Thevelein, Subst. Scan GVKGYGEAEFVFSFI (PEP2016511461)	6	33	GVKGYGEAEFMFSFI	32.48	14.9	17.58	25	0	25
Thevelein, Subst. Scan GVKGYGEAEFVFSFI (PEP2016511461)	6	54	GVKGYGEAEFMFSFI	40.47	14.9	25.56	19	0	19
Thevelein, Subst. Scan GVKGYGEAEFVFSFI (PEP2016511461)	6	13	GVKGYGEAEFNFSFI	8.17	14.9	0	0	0	0	0	0	0
Thevelein, Subst. Scan GVKGYGEAEFVFSFI (PEP2016511461)	6	34	GVKGYGEAEFNFSFI	9.36	14.9	0	0	0	0
Thevelein, Subst. Scan GVKGYGEAEFVFSFI (PEP2016511461)	6	55	GVKGYGEAEFNFSFI	18.74	14.9	3.84	0	0	0
Thevelein, Subst. Scan GVKGYGEAEFVFSFI (PEP2016511461)	6	14	GVKGYGEAEFPFSFI	5.64	14.9	0	0	0	0	0	0	0
Thevelein, Subst. Scan GVKGYGEAEFVFSFI (PEP2016511461)	6	35	GVKGYGEAEFPFSFI	5.38	14.9	0	0	0	0
Thevelein, Subst. Scan GVKGYGEAEFVFSFI (PEP2016511461)	6	56	GVKGYGEAEFPFSFI	10.52	14.9	0	0	0	0
Thevelein, Subst. Scan GVKGYGEAEFVFSFI (PEP2016511461)	6	15	GVKGYGEAEFQFSFI	27.32	14.9	12.41	12	0	12	9.33333	6.22222	0.666667
Thevelein, Subst. Scan GVKGYGEAEFVFSFI (PEP2016511461)	6	36	GVKGYGEAEFQFSFI	22.98	14.9	8.07	0	0	0
Thevelein, Subst. Scan GVKGYGEAEFVFSFI (PEP2016511461)	6	57	GVKGYGEAEFQFSFI	52.82	14.9	37.91	16	0	16
Thevelein, Subst. Scan GVKGYGEAEFVFSFI (PEP2016511461)	6	16	GVKGYGEAEFRFSFI	12.24	14.9	0	0	0	0	0	0	0
Thevelein, Subst. Scan GVKGYGEAEFVFSFI (PEP2016511461)	6	37	GVKGYGEAEFRFSFI	5.22	14.9	0	0	0	0
Thevelein, Subst. Scan GVKGYGEAEFVFSFI (PEP2016511461)	6	58	GVKGYGEAEFRFSFI	26.06	14.9	11.16	0	0	0
Thevelein, Subst. Scan GVKGYGEAEFVFSFI (PEP2016511461)	6	17	GVKGYGEAEFSFSFI	25.63	14.9	10.73	10	0	10	45	41.3333	0.918519
Thevelein, Subst. Scan GVKGYGEAEFVFSFI (PEP2016511461)	6	38	GVKGYGEAEFSFSFI	40.03	14.9	25.12	18	0	18
Thevelein, Subst. Scan GVKGYGEAEFVFSFI (PEP2016511461)	6	59	GVKGYGEAEFSFSFI	111.4	14.9	96.5	107	0	107
Thevelein, Subst. Scan GVKGYGEAEFVFSFI (PEP2016511461)	6	18	GVKGYGEAEFTFSFI	82.41	14.9	67.51	73	0	73	94	54.6667	0.58156
Thevelein, Subst. Scan GVKGYGEAEFVFSFI (PEP2016511461)	6	39	GVKGYGEAEFTFSFI	49.18	14.9	34.28	33	0	33
Thevelein, Subst. Scan GVKGYGEAEFVFSFI (PEP2016511461)	6	60	GVKGYGEAEFTFSFI	173.32	14.9	158.42	176	0	176
Thevelein, Subst. Scan GVKGYGEAEFVFSFI (PEP2016511461)	5	2	GVKGYGEAEFVASFI	5.97	14.9	0	0	0	0	0	0	0
Thevelein, Subst. Scan GVKGYGEAEFVFSFI (PEP2016511461)	5	23	GVKGYGEAEFVASFI	9.71	14.9	0	0	0	0
Thevelein, Subst. Scan GVKGYGEAEFVFSFI (PEP2016511461)	5	44	GVKGYGEAEFVASFI	8.05	14.9	0	0	0	0
Thevelein, Subst. Scan GVKGYGEAEFVFSFI (PEP2016511461)	5	3	GVKGYGEAEFVCSFI	28.22	14.9	13.31	15	0	15	25.6667	7.11111	0.277056
Thevelein, Subst. Scan GVKGYGEAEFVFSFI (PEP2016511461)	5	24	GVKGYGEAEFVCSFI	35.06	14.9	20.16	28	0	28
Thevelein, Subst. Scan GVKGYGEAEFVFSFI (PEP2016511461)	5	45	GVKGYGEAEFVCSFI	40.07	14.9	25.17	34	0	34
Thevelein, Subst. Scan GVKGYGEAEFVFSFI (PEP2016511461)	5	4	GVKGYGEAEFVDSFI	6.91	14.9	0	0	0	0	0	0	0
Thevelein, Subst. Scan GVKGYGEAEFVFSFI (PEP2016511461)	5	25	GVKGYGEAEFVDSFI	9.52	14.9	0	0	0	0
Thevelein, Subst. Scan GVKGYGEAEFVFSFI (PEP2016511461)	5	46	GVKGYGEAEFVDSFI	16.59	14.9	1.69	0	0	0
Thevelein, Subst. Scan GVKGYGEAEFVFSFI (PEP2016511461)	5	5	GVKGYGEAEFVESFI	6.62	14.9	0	0	0	0	0	0	0
Thevelein, Subst. Scan GVKGYGEAEFVFSFI (PEP2016511461)	5	26	GVKGYGEAEFVESFI	10.63	14.9	0	0	0	0
Thevelein, Subst. Scan GVKGYGEAEFVFSFI (PEP2016511461)	5	47	GVKGYGEAEFVESFI	26.22	14.9	11.32	0	0	0
Thevelein, Subst. Scan GVKGYGEAEFVFSFI (PEP2016511461)	4	2	GVKGYGEAEFVFAFI	25.16	14.9	10.26	5	0	5	104.333	66.2222	0.634718
Thevelein, Subst. Scan GVKGYGEAEFVFSFI (PEP2016511461)	4	23	GVKGYGEAEFVFAFI	168.2	14.9	153.29	174	0	174
Thevelein, Subst. Scan GVKGYGEAEFVFSFI (PEP2016511461)	4	44	GVKGYGEAEFVFAFI	132.56	14.9	117.66	134	0	134
Thevelein, Subst. Scan GVKGYGEAEFVFSFI (PEP2016511461)	4	3	GVKGYGEAEFVFCFI	171.2	14.9	156.3	161	0	161	263.667	68.4444	0.259587
Thevelein, Subst. Scan GVKGYGEAEFVFSFI (PEP2016511461)	4	24	GVKGYGEAEFVFCFI	317.22	14.9	302.32	319	0	319
Thevelein, Subst. Scan GVKGYGEAEFVFSFI (PEP2016511461)	4	45	GVKGYGEAEFVFCFI	289.82	14.9	274.91	311	0	311
Thevelein, Subst. Scan GVKGYGEAEFVFSFI (PEP2016511461)	4	4	GVKGYGEAEFVFDFI	180.95	14.9	166.05	177	0	177	262	56.6667	0.216285
Thevelein, Subst. Scan GVKGYGEAEFVFSFI (PEP2016511461)	4	25	GVKGYGEAEFVFDFI	296.88	14.9	281.98	311	0	311
Thevelein, Subst. Scan GVKGYGEAEFVFSFI (PEP2016511461)	4	46	GVKGYGEAEFVFDFI	286.05	14.9	271.15	298	0	298
Thevelein, Subst. Scan GVKGYGEAEFVFSFI (PEP2016511461)	4	5	GVKGYGEAEFVFEFI	1027.39	14.9	1012.48	1062	0	1062	1184	164	0.138514
Thevelein, Subst. Scan GVKGYGEAEFVFSFI (PEP2016511461)	4	26	GVKGYGEAEFVFEFI	1002.48	14.9	987.58	1060	0	1060
Thevelein, Subst. Scan GVKGYGEAEFVFSFI (PEP2016511461)	4	47	GVKGYGEAEFVFEFI	1372.32	14.9	1357.42	1430	0	1430
Thevelein, Subst. Scan GVKGYGEAEFVFSFI (PEP2016511461)	4	6	GVKGYGEAEFVFFFI	403.93	14.9	389.02	410	0	410	502.667	115.556	0.229885
Thevelein, Subst. Scan GVKGYGEAEFVFSFI (PEP2016511461)	4	27	GVKGYGEAEFVFFFI	418.13	14.9	403.22	422	0	422
Thevelein, Subst. Scan GVKGYGEAEFVFSFI (PEP2016511461)	4	48	GVKGYGEAEFVFFFI	663.77	14.9	648.86	676	0	676
Thevelein, Subst. Scan GVKGYGEAEFVFSFI (PEP2016511461)	4	7	GVKGYGEAEFVFGFI	44.51	14.9	29.6	26	0	26	53	35.3333	0.666667
Thevelein, Subst. Scan GVKGYGEAEFVFSFI (PEP2016511461)	4	28	GVKGYGEAEFVFGFI	49.84	14.9	34.94	27	0	27
Thevelein, Subst. Scan GVKGYGEAEFVFSFI (PEP2016511461)	4	49	GVKGYGEAEFVFGFI	124.58	14.9	109.68	106	0	106
Thevelein, Subst. Scan GVKGYGEAEFVFSFI (PEP2016511461)	4	8	GVKGYGEAEFVFHFI	254.31	14.9	239.4	260	0	260	87.3333	115.111	1.31807
Thevelein, Subst. Scan GVKGYGEAEFVFSFI (PEP2016511461)	4	29	GVKGYGEAEFVFHFI	68.49	14.9	53.59	2	0	2
Thevelein, Subst. Scan GVKGYGEAEFVFSFI (PEP2016511461)	4	50	GVKGYGEAEFVFHFI	12.24	14.9	0	0	0	0
Thevelein, Subst. Scan GVKGYGEAEFVFSFI (PEP2016511461)	4	9	GVKGYGEAEFVFIFI	434.51	14.9	419.6	448	0	448	429.333	12.4444	0.0289855
Thevelein, Subst. Scan GVKGYGEAEFVFSFI (PEP2016511461)	4	30	GVKGYGEAEFVFIFI	396.23	14.9	381.32	413	0	413
Thevelein, Subst. Scan GVKGYGEAEFVFSFI (PEP2016511461)	4	51	GVKGYGEAEFVFIFI	405.59	14.9	390.69	427	0	427
Thevelein, Subst. Scan GVKGYGEAEFVFSFI (PEP2016511461)	4	10	GVKGYGEAEFVFKFI	5.42	14.9	0	0	0	0	0	0	0
Thevelein, Subst. Scan GVKGYGEAEFVFSFI (PEP2016511461)	4	31	GVKGYGEAEFVFKFI	16.19	14.9	1.29	0	0	0
Thevelein, Subst. Scan GVKGYGEAEFVFSFI (PEP2016511461)	4	52	GVKGYGEAEFVFKFI	16.92	14.9	2.01	0	0	0
Thevelein, Subst. Scan GVKGYGEAEFVFSFI (PEP2016511461)	4	11	GVKGYGEAEFVFLFI	475.09	14.9	460.19	493	0	493	512.667	37.5556	0.0732553
Thevelein, Subst. Scan GVKGYGEAEFVFSFI (PEP2016511461)	4	32	GVKGYGEAEFVFLFI	461.46	14.9	446.56	476	0	476
Thevelein, Subst. Scan GVKGYGEAEFVFSFI (PEP2016511461)	4	53	GVKGYGEAEFVFLFI	547.66	14.9	532.75	569	0	569
Thevelein, Subst. Scan GVKGYGEAEFVFSFI (PEP2016511461)	4	12	GVKGYGEAEFVFMFI	91.54	14.9	76.64	84	0	84	133.667	46.8889	0.35079
Thevelein, Subst. Scan GVKGYGEAEFVFSFI (PEP2016511461)	4	33	GVKGYGEAEFVFMFI	122.93	14.9	108.03	113	0	113
Thevelein, Subst. Scan GVKGYGEAEFVFSFI (PEP2016511461)	4	54	GVKGYGEAEFVFMFI	217.78	14.9	202.88	204	0	204
Thevelein, Subst. Scan GVKGYGEAEFVFSFI (PEP2016511461)	4	13	GVKGYGEAEFVFNFI	13.63	14.9	0	0	0	0	4.33333	5.77778	1.33333
Thevelein, Subst. Scan GVKGYGEAEFVFSFI (PEP2016511461)	4	34	GVKGYGEAEFVFNFI	28.93	14.9	14.02	13	0	13
Thevelein, Subst. Scan GVKGYGEAEFVFSFI (PEP2016511461)	4	55	GVKGYGEAEFVFNFI	28.97	14.9	14.06	0	0	0
Thevelein, Subst. Scan GVKGYGEAEFVFSFI (PEP2016511461)	4	14	GVKGYGEAEFVFPFI	7.86	14.9	0	0	0	0	0	0	0
Thevelein, Subst. Scan GVKGYGEAEFVFSFI (PEP2016511461)	4	35	GVKGYGEAEFVFPFI	21.13	14.9	6.23	0	0	0
Thevelein, Subst. Scan GVKGYGEAEFVFSFI (PEP2016511461)	4	56	GVKGYGEAEFVFPFI	21.93	14.9	7.02	0	0	0
Thevelein, Subst. Scan GVKGYGEAEFVFSFI (PEP2016511461)	4	15	GVKGYGEAEFVFQFI	23.52	14.9	8.61	0	0	0	83.6667	68.2222	0.815405
Thevelein, Subst. Scan GVKGYGEAEFVFSFI (PEP2016511461)	4	36	GVKGYGEAEFVFQFI	77.01	14.9	62.11	65	0	65
Thevelein, Subst. Scan GVKGYGEAEFVFSFI (PEP2016511461)	4	57	GVKGYGEAEFVFQFI	191.54	14.9	176.64	186	0	186
Thevelein, Subst. Scan GVKGYGEAEFVFSFI (PEP2016511461)	4	16	GVKGYGEAEFVFRFI	104.22	14.9	89.32	86	0	86	44	29.3333	0.666667
Thevelein, Subst. Scan GVKGYGEAEFVFSFI (PEP2016511461)	4	37	GVKGYGEAEFVFRFI	9.35	14.9	0	0	0	0
Thevelein, Subst. Scan GVKGYGEAEFVFSFI (PEP2016511461)	4	58	GVKGYGEAEFVFRFI	83.88	14.9	68.98	46	0	46
Thevelein, Subst. Scan GVKGYGEAEFVFSFI (PEP2016511461)	3	2	GVKGYGEAEFVFSAI	8.07	14.9	0	0	0	0	0	0	0
Thevelein, Subst. Scan GVKGYGEAEFVFSFI (PEP2016511461)	3	23	GVKGYGEAEFVFSAI	6.73	14.9	0	0	0	0
Thevelein, Subst. Scan GVKGYGEAEFVFSFI (PEP2016511461)	3	44	GVKGYGEAEFVFSAI	11.76	14.9	0	0	0	0
Thevelein, Subst. Scan GVKGYGEAEFVFSFI (PEP2016511461)	3	3	GVKGYGEAEFVFSCI	17.92	14.9	3.01	0	0	0	12.3333	16.4444	1.33333
Thevelein, Subst. Scan GVKGYGEAEFVFSFI (PEP2016511461)	3	24	GVKGYGEAEFVFSCI	18.23	14.9	3.33	0	0	0
Thevelein, Subst. Scan GVKGYGEAEFVFSFI (PEP2016511461)	3	45	GVKGYGEAEFVFSCI	46.3	14.9	31.4	37	0	37
Thevelein, Subst. Scan GVKGYGEAEFVFSFI (PEP2016511461)	3	4	GVKGYGEAEFVFSDI	11.8	14.9	0	0	0	0	0	0	0
Thevelein, Subst. Scan GVKGYGEAEFVFSFI (PEP2016511461)	3	25	GVKGYGEAEFVFSDI	15.89	14.9	0.99	0	0	0
Thevelein, Subst. Scan GVKGYGEAEFVFSFI (PEP2016511461)	3	46	GVKGYGEAEFVFSDI	7.85	14.9	0	0	0	0
Thevelein, Subst. Scan GVKGYGEAEFVFSFI (PEP2016511461)	3	5	GVKGYGEAEFVFSEI	43.46	14.9	28.55	18	0	18	20.3333	3.77778	0.185792
Thevelein, Subst. Scan GVKGYGEAEFVFSFI (PEP2016511461)	3	26	GVKGYGEAEFVFSEI	37.59	14.9	22.69	26	0	26
Thevelein, Subst. Scan GVKGYGEAEFVFSFI (PEP2016511461)	3	47	GVKGYGEAEFVFSEI	35.64	14.9	20.74	17	0	17
Thevelein, Subst. Scan GVKGYGEAEFVFSFI (PEP2016511461)	2	2	GVKGYGEAEFVFSFA	11.01	14.9	0	0	0	0	0	0	0
Thevelein, Subst. Scan GVKGYGEAEFVFSFI (PEP2016511461)	2	23	GVKGYGEAEFVFSFA	11.24	14.9	0	0	0	0
Thevelein, Subst. Scan GVKGYGEAEFVFSFI (PEP2016511461)	2	44	GVKGYGEAEFVFSFA	9.26	14.9	0	0	0	0
Thevelein, Subst. Scan GVKGYGEAEFVFSFI (PEP2016511461)	2	3	GVKGYGEAEFVFSFC	39.38	14.9	24.47	31	0	31	22.6667	15.1111	0.666667
Thevelein, Subst. Scan GVKGYGEAEFVFSFI (PEP2016511461)	2	24	GVKGYGEAEFVFSFC	14.26	14.9	0	0	0	0
Thevelein, Subst. Scan GVKGYGEAEFVFSFI (PEP2016511461)	2	45	GVKGYGEAEFVFSFC	51.08	14.9	36.17	37	0	37
Thevelein, Subst. Scan GVKGYGEAEFVFSFI (PEP2016511461)	2	4	GVKGYGEAEFVFSFD	213.42	14.9	198.51	206	0	206	245.333	30.4444	0.124094
Thevelein, Subst. Scan GVKGYGEAEFVFSFI (PEP2016511461)	2	25	GVKGYGEAEFVFSFD	227.52	14.9	212.62	239	0	239
Thevelein, Subst. Scan GVKGYGEAEFVFSFI (PEP2016511461)	2	46	GVKGYGEAEFVFSFD	277.4	14.9	262.5	291	0	291
Thevelein, Subst. Scan GVKGYGEAEFVFSFI (PEP2016511461)	2	5	GVKGYGEAEFVFSFE	417.62	14.9	402.72	428	0	428	417.667	22.4444	0.0537377
Thevelein, Subst. Scan GVKGYGEAEFVFSFI (PEP2016511461)	2	26	GVKGYGEAEFVFSFE	363.65	14.9	348.75	384	0	384
Thevelein, Subst. Scan GVKGYGEAEFVFSFI (PEP2016511461)	2	47	GVKGYGEAEFVFSFE	420.32	14.9	405.42	441	0	441
Thevelein, Subst. Scan GVKGYGEAEFVFSFI (PEP2016511461)	2	6	GVKGYGEAEFVFSFF	100.94	14.9	86.04	86	0	86	77.6667	7.11111	0.0915594
Thevelein, Subst. Scan GVKGYGEAEFVFSFI (PEP2016511461)	2	27	GVKGYGEAEFVFSFF	82.96	14.9	68.06	80	0	80
Thevelein, Subst. Scan GVKGYGEAEFVFSFI (PEP2016511461)	2	48	GVKGYGEAEFVFSFF	71.29	14.9	56.39	67	0	67
Thevelein, Subst. Scan GVKGYGEAEFVFSFI (PEP2016511461)	2	7	GVKGYGEAEFVFSFG	10.47	14.9	0	0	0	0	0	0	0
Thevelein, Subst. Scan GVKGYGEAEFVFSFI (PEP2016511461)	2	28	GVKGYGEAEFVFSFG	7.44	14.9	0	0	0	0
Thevelein, Subst. Scan GVKGYGEAEFVFSFI (PEP2016511461)	2	49	GVKGYGEAEFVFSFG	8.53	14.9	0	0	0	0
Thevelein, Subst. Scan GVKGYGEAEFVFSFI (PEP2016511461)	2	8	GVKGYGEAEFVFSFH	13.19	14.9	0	0	0	0	0	0	0
Thevelein, Subst. Scan GVKGYGEAEFVFSFI (PEP2016511461)	2	29	GVKGYGEAEFVFSFH	31.79	14.9	16.88	0	0	0
Thevelein, Subst. Scan GVKGYGEAEFVFSFI (PEP2016511461)	2	50	GVKGYGEAEFVFSFH	23.18	14.9	8.28	0	0	0
Thevelein, Subst. Scan GVKGYGEAEFVFSFI (PEP2016511461)	9	2	GVKGYGEAEFVFSFI	166.28	14.9	151.38	162	0	162	129.6	52.7778	0.407236
Thevelein, Subst. Scan GVKGYGEAEFVFSFI (PEP2016511461)	8	5	GVKGYGEAEFVFSFI	103.29	14.9	88.39	101	0	101
Thevelein, Subst. Scan GVKGYGEAEFVFSFI (PEP2016511461)	10	5	GVKGYGEAEFVFSFI	89.94	14.9	75.03	88	0	88
Thevelein, Subst. Scan GVKGYGEAEFVFSFI (PEP2016511461)	3	6	GVKGYGEAEFVFSFI	218.83	14.9	203.93	217.5	0	217.5
Thevelein, Subst. Scan GVKGYGEAEFVFSFI (PEP2016511461)	5	6	GVKGYGEAEFVFSFI	146.8	14.9	131.9	147	0	147
Thevelein, Subst. Scan GVKGYGEAEFVFSFI (PEP2016511461)	7	6	GVKGYGEAEFVFSFI	64.42	14.9	49.52	58	0	58
Thevelein, Subst. Scan GVKGYGEAEFVFSFI (PEP2016511461)	11	7	GVKGYGEAEFVFSFI	109.27	14.9	94.37	108	0	108
Thevelein, Subst. Scan GVKGYGEAEFVFSFI (PEP2016511461)	13	7	GVKGYGEAEFVFSFI	83.31	14.9	68.41	80	0	80
Thevelein, Subst. Scan GVKGYGEAEFVFSFI (PEP2016511461)	16	7	GVKGYGEAEFVFSFI	143.55	14.9	128.65	130	0	130
Thevelein, Subst. Scan GVKGYGEAEFVFSFI (PEP2016511461)	2	9	GVKGYGEAEFVFSFI	137.69	14.9	122.79	133	0	133
Thevelein, Subst. Scan GVKGYGEAEFVFSFI (PEP2016511461)	14	10	GVKGYGEAEFVFSFI	137.1	14.9	122.2	128	0	128
Thevelein, Subst. Scan GVKGYGEAEFVFSFI (PEP2016511461)	4	17	GVKGYGEAEFVFSFI	57.05	14.9	42.14	30.5	0	30.5
Thevelein, Subst. Scan GVKGYGEAEFVFSFI (PEP2016511461)	6	19	GVKGYGEAEFVFSFI	133.27	14.9	118.37	130	0	130
Thevelein, Subst. Scan GVKGYGEAEFVFSFI (PEP2016511461)	15	19	GVKGYGEAEFVFSFI	116.16	14.9	101.26	115	0	115
Thevelein, Subst. Scan GVKGYGEAEFVFSFI (PEP2016511461)	12	21	GVKGYGEAEFVFSFI	149.35	14.9	134.45	155	0	155
Thevelein, Subst. Scan GVKGYGEAEFVFSFI (PEP2016511461)	9	23	GVKGYGEAEFVFSFI	101.07	14.9	86.17	90	0	90
Thevelein, Subst. Scan GVKGYGEAEFVFSFI (PEP2016511461)	8	26	GVKGYGEAEFVFSFI	86.56	14.9	71.65	81	0	81
Thevelein, Subst. Scan GVKGYGEAEFVFSFI (PEP2016511461)	10	26	GVKGYGEAEFVFSFI	91.99	14.9	77.09	88	0	88
Thevelein, Subst. Scan GVKGYGEAEFVFSFI (PEP2016511461)	3	27	GVKGYGEAEFVFSFI	216.59	14.9	201.68	231	0	231
Thevelein, Subst. Scan GVKGYGEAEFVFSFI (PEP2016511461)	5	27	GVKGYGEAEFVFSFI	174.95	14.9	160.05	170	0	170
Thevelein, Subst. Scan GVKGYGEAEFVFSFI (PEP2016511461)	7	27	GVKGYGEAEFVFSFI	136.4	14.9	121.5	132	0	132
Thevelein, Subst. Scan GVKGYGEAEFVFSFI (PEP2016511461)	11	28	GVKGYGEAEFVFSFI	126.07	14.9	111.17	130	0	130
Thevelein, Subst. Scan GVKGYGEAEFVFSFI (PEP2016511461)	13	28	GVKGYGEAEFVFSFI	105.11	14.9	90.2	105	0	105
Thevelein, Subst. Scan GVKGYGEAEFVFSFI (PEP2016511461)	16	28	GVKGYGEAEFVFSFI	93.89	14.9	78.98	93	0	93
Thevelein, Subst. Scan GVKGYGEAEFVFSFI (PEP2016511461)	2	30	GVKGYGEAEFVFSFI	220.28	14.9	205.38	229	0	229
Thevelein, Subst. Scan GVKGYGEAEFVFSFI (PEP2016511461)	14	31	GVKGYGEAEFVFSFI	112.83	14.9	97.93	100	0	100
Thevelein, Subst. Scan GVKGYGEAEFVFSFI (PEP2016511461)	4	38	GVKGYGEAEFVFSFI	84.97	14.9	70.07	90	0	90
Thevelein, Subst. Scan GVKGYGEAEFVFSFI (PEP2016511461)	6	40	GVKGYGEAEFVFSFI	175.1	14.9	160.2	172	0	172
Thevelein, Subst. Scan GVKGYGEAEFVFSFI (PEP2016511461)	15	40	GVKGYGEAEFVFSFI	144.7	14.9	129.8	102	0	102
Thevelein, Subst. Scan GVKGYGEAEFVFSFI (PEP2016511461)	12	42	GVKGYGEAEFVFSFI	38.42	14.9	23.52	4	0	4
Thevelein, Subst. Scan GVKGYGEAEFVFSFI (PEP2016511461)	9	44	GVKGYGEAEFVFSFI	119.81	14.9	104.91	116	0	116
Thevelein, Subst. Scan GVKGYGEAEFVFSFI (PEP2016511461)	8	47	GVKGYGEAEFVFSFI	177.46	14.9	162.55	180	0	180
Thevelein, Subst. Scan GVKGYGEAEFVFSFI (PEP2016511461)	10	47	GVKGYGEAEFVFSFI	116.41	14.9	101.5	111	0	111
Thevelein, Subst. Scan GVKGYGEAEFVFSFI (PEP2016511461)	3	48	GVKGYGEAEFVFSFI	160.2	14.9	145.3	152	0	152
Thevelein, Subst. Scan GVKGYGEAEFVFSFI (PEP2016511461)	5	48	GVKGYGEAEFVFSFI	162.57	14.9	147.67	159	0	159
Thevelein, Subst. Scan GVKGYGEAEFVFSFI (PEP2016511461)	7	48	GVKGYGEAEFVFSFI	185.28	14.9	170.37	183	0	183
Thevelein, Subst. Scan GVKGYGEAEFVFSFI (PEP2016511461)	11	49	GVKGYGEAEFVFSFI	65.32	14.9	50.42	60	0	60
Thevelein, Subst. Scan GVKGYGEAEFVFSFI (PEP2016511461)	13	49	GVKGYGEAEFVFSFI	50.53	14.9	35.62	46	0	46
Thevelein, Subst. Scan GVKGYGEAEFVFSFI (PEP2016511461)	16	49	GVKGYGEAEFVFSFI	78.15	14.9	63.25	78	0	78
Thevelein, Subst. Scan GVKGYGEAEFVFSFI (PEP2016511461)	2	51	GVKGYGEAEFVFSFI	221.1	14.9	206.19	226	0	226
Thevelein, Subst. Scan GVKGYGEAEFVFSFI (PEP2016511461)	14	52	GVKGYGEAEFVFSFI	62.84	14.9	47.93	64	0	64
Thevelein, Subst. Scan GVKGYGEAEFVFSFI (PEP2016511461)	4	59	GVKGYGEAEFVFSFI	446.9	14.9	432	462	0	462
Thevelein, Subst. Scan GVKGYGEAEFVFSFI (PEP2016511461)	6	61	GVKGYGEAEFVFSFI	282.53	14.9	267.63	279	0	279
Thevelein, Subst. Scan GVKGYGEAEFVFSFI (PEP2016511461)	15	61	GVKGYGEAEFVFSFI	72.09	14.9	57.19	61	0	61
Thevelein, Subst. Scan GVKGYGEAEFVFSFI (PEP2016511461)	12	63	GVKGYGEAEFVFSFI	66.41	14.9	51.51	55	0	55
Thevelein, Subst. Scan GVKGYGEAEFVFSFI (PEP2016511461)	2	10	GVKGYGEAEFVFSFK	5.27	14.9	0	0	0	0	67.0667	81.5615	1.21613
Thevelein, Subst. Scan GVKGYGEAEFVFSFI (PEP2016511461)	2	31	GVKGYGEAEFVFSFK	4.62	14.9	0	0	0	0
Thevelein, Subst. Scan GVKGYGEAEFVFSFI (PEP2016511461)	2	52	GVKGYGEAEFVFSFK	7.19	14.9	0	0	0	0
Thevelein, Subst. Scan GVKGYGEAEFVFSFI (PEP2016511461)	2	11	GVKGYGEAEFVFSFL	40.78	14.9	25.88	36	0	36	67.0667	81.5615	1.21613
Thevelein, Subst. Scan GVKGYGEAEFVFSFI (PEP2016511461)	2	32	GVKGYGEAEFVFSFL	66.32	14.9	51.42	69	0	69
Thevelein, Subst. Scan GVKGYGEAEFVFSFI (PEP2016511461)	2	53	GVKGYGEAEFVFSFL	48.38	14.9	33.48	36	0	36
Thevelein, Subst. Scan GVKGYGEAEFVFSFI (PEP2016511461)	2	12	GVKGYGEAEFVFSFM	26.82	14.9	11.92	15	0	15	66.4667	81.7956	1.23063
Thevelein, Subst. Scan GVKGYGEAEFVFSFI (PEP2016511461)	2	33	GVKGYGEAEFVFSFM	31.47	14.9	16.57	19	0	19
Thevelein, Subst. Scan GVKGYGEAEFVFSFI (PEP2016511461)	2	54	GVKGYGEAEFVFSFM	986.77	14.9	971.87	65	0	65
Thevelein, Subst. Scan GVKGYGEAEFVFSFI (PEP2016511461)	2	13	GVKGYGEAEFVFSFN	14.06	14.9	0	0	0	0	64.2667	83.0459	1.29221
Thevelein, Subst. Scan GVKGYGEAEFVFSFI (PEP2016511461)	2	34	GVKGYGEAEFVFSFN	11.15	14.9	0	0	0	0
Thevelein, Subst. Scan GVKGYGEAEFVFSFI (PEP2016511461)	2	55	GVKGYGEAEFVFSFN	24.57	14.9	9.66	0	0	0
Thevelein, Subst. Scan GVKGYGEAEFVFSFI (PEP2016511461)	2	14	GVKGYGEAEFVFSFP	30.42	14.9	15.51	4	0	4	64.2667	83.0459	1.29221
Thevelein, Subst. Scan GVKGYGEAEFVFSFI (PEP2016511461)	2	35	GVKGYGEAEFVFSFP	15.62	14.9	0.72	0	0	0
Thevelein, Subst. Scan GVKGYGEAEFVFSFI (PEP2016511461)	2	56	GVKGYGEAEFVFSFP	93.65	14.9	78.74	82	0	82
Thevelein, Subst. Scan GVKGYGEAEFVFSFI (PEP2016511461)	2	15	GVKGYGEAEFVFSFQ	16.93	14.9	2.03	0	0	0	62.3556	83.277	1.33552
Thevelein, Subst. Scan GVKGYGEAEFVFSFI (PEP2016511461)	2	36	GVKGYGEAEFVFSFQ	13.92	14.9	0	0	0	0
Thevelein, Subst. Scan GVKGYGEAEFVFSFI (PEP2016511461)	2	57	GVKGYGEAEFVFSFQ	35.79	14.9	20.89	21	0	21
Thevelein, Subst. Scan GVKGYGEAEFVFSFI (PEP2016511461)	2	16	GVKGYGEAEFVFSFR	8.29	14.9	0	0	0	0	62.4222	83.2415	1.33352
Thevelein, Subst. Scan GVKGYGEAEFVFSFI (PEP2016511461)	2	37	GVKGYGEAEFVFSFR	10.15	14.9	0	0	0	0
Thevelein, Subst. Scan GVKGYGEAEFVFSFI (PEP2016511461)	2	58	GVKGYGEAEFVFSFR	32.3	14.9	17.39	0	0	0
Thevelein, Subst. Scan GVKGYGEAEFVFSFI (PEP2016511461)	2	17	GVKGYGEAEFVFSFS	25.98	14.9	11.08	8	0	8	62.4222	83.2415	1.33352
Thevelein, Subst. Scan GVKGYGEAEFVFSFI (PEP2016511461)	2	38	GVKGYGEAEFVFSFS	68.56	14.9	53.66	61	0	61
Thevelein, Subst. Scan GVKGYGEAEFVFSFI (PEP2016511461)	2	59	GVKGYGEAEFVFSFS	438.97	14.9	424.06	406	0	406
Thevelein, Subst. Scan GVKGYGEAEFVFSFI (PEP2016511461)	2	18	GVKGYGEAEFVFSFT	6.72	14.9	0	0	0	0	53.1556	72.717	1.368
Thevelein, Subst. Scan GVKGYGEAEFVFSFI (PEP2016511461)	2	39	GVKGYGEAEFVFSFT	39.56	14.9	24.66	31	0	31
Thevelein, Subst. Scan GVKGYGEAEFVFSFI (PEP2016511461)	2	60	GVKGYGEAEFVFSFT	278.21	14.9	263.31	263	0	263
Thevelein, Subst. Scan GVKGYGEAEFVFSFI (PEP2016511461)	2	19	GVKGYGEAEFVFSFV	95.75	14.9	80.85	88	0	88	48.1778	66.7941	1.38641
Thevelein, Subst. Scan GVKGYGEAEFVFSFI (PEP2016511461)	2	40	GVKGYGEAEFVFSFV	217.9	14.9	202.99	218	0	218
Thevelein, Subst. Scan GVKGYGEAEFVFSFI (PEP2016511461)	2	61	GVKGYGEAEFVFSFV	635.68	14.9	620.78	637	0	637
Thevelein, Subst. Scan GVKGYGEAEFVFSFI (PEP2016511461)	2	20	GVKGYGEAEFVFSFW	8.92	14.9	0	0	0	0	36.6667	50.3111	1.37212
Thevelein, Subst. Scan GVKGYGEAEFVFSFI (PEP2016511461)	2	41	GVKGYGEAEFVFSFW	32.13	14.9	17.23	15	0	15
Thevelein, Subst. Scan GVKGYGEAEFVFSFI (PEP2016511461)	2	62	GVKGYGEAEFVFSFW	51.7	14.9	36.8	0	0	0
Thevelein, Subst. Scan GVKGYGEAEFVFSFI (PEP2016511461)	2	21	GVKGYGEAEFVFSFY	117.79	14.9	102.89	118	0	118	38.4667	51.8637	1.34828
Thevelein, Subst. Scan GVKGYGEAEFVFSFI (PEP2016511461)	2	42	GVKGYGEAEFVFSFY	78.54	14.9	63.64	78	0	78
Thevelein, Subst. Scan GVKGYGEAEFVFSFI (PEP2016511461)	2	63	GVKGYGEAEFVFSFY	297.76	14.9	282.86	317	0	317
Thevelein, Subst. Scan GVKGYGEAEFVFSFI (PEP2016511461)	3	7	GVKGYGEAEFVFSGI	5.77	14.9	0	0	0	0	36.4222	48.956	1.34413
Thevelein, Subst. Scan GVKGYGEAEFVFSFI (PEP2016511461)	3	28	GVKGYGEAEFVFSGI	11.85	14.9	0	0	0	0
Thevelein, Subst. Scan GVKGYGEAEFVFSFI (PEP2016511461)	3	49	GVKGYGEAEFVFSGI	6.68	14.9	0	0	0	0
Thevelein, Subst. Scan GVKGYGEAEFVFSFI (PEP2016511461)	3	8	GVKGYGEAEFVFSHI	6.13	14.9	0	0	0	0	53.7778	66.9926	1.24573
Thevelein, Subst. Scan GVKGYGEAEFVFSFI (PEP2016511461)	3	29	GVKGYGEAEFVFSHI	7.38	14.9	0	0	0	0
Thevelein, Subst. Scan GVKGYGEAEFVFSFI (PEP2016511461)	3	50	GVKGYGEAEFVFSHI	7.12	14.9	0	0	0	0
Thevelein, Subst. Scan GVKGYGEAEFVFSFI (PEP2016511461)	3	9	GVKGYGEAEFVFSII	88.59	14.9	73.69	78	0	78	87.9556	104.383	1.18677
Thevelein, Subst. Scan GVKGYGEAEFVFSFI (PEP2016511461)	3	30	GVKGYGEAEFVFSII	117.98	14.9	103.08	118	0	118
Thevelein, Subst. Scan GVKGYGEAEFVFSFI (PEP2016511461)	3	51	GVKGYGEAEFVFSII	227.87	14.9	212.97	235	0	235
Thevelein, Subst. Scan GVKGYGEAEFVFSFI (PEP2016511461)	3	10	GVKGYGEAEFVFSKI	1.77	14.9	0	0	0	0	84.5333	103.292	1.22191
Thevelein, Subst. Scan GVKGYGEAEFVFSFI (PEP2016511461)	3	31	GVKGYGEAEFVFSKI	2.97	14.9	0	0	0	0
Thevelein, Subst. Scan GVKGYGEAEFVFSFI (PEP2016511461)	3	52	GVKGYGEAEFVFSKI	8.24	14.9	0	0	0	0
Thevelein, Subst. Scan GVKGYGEAEFVFSFI (PEP2016511461)	3	11	GVKGYGEAEFVFSLI	18.79	14.9	3.89	6	0	6	114.433	132.153	1.15484
Thevelein, Subst. Scan GVKGYGEAEFVFSFI (PEP2016511461)	3	32	GVKGYGEAEFVFSLI	47.81	14.9	32.9	42	0	42
Thevelein, Subst. Scan GVKGYGEAEFVFSFI (PEP2016511461)	3	53	GVKGYGEAEFVFSLI	87.94	14.9	73.03	66	0	66
Thevelein, Subst. Scan GVKGYGEAEFVFSFI (PEP2016511461)	3	12	GVKGYGEAEFVFSMI	7.61	14.9	0	0	0	0	111.9	133.729	1.19507
Thevelein, Subst. Scan GVKGYGEAEFVFSFI (PEP2016511461)	3	33	GVKGYGEAEFVFSMI	5.31	14.9	0	0	0	0
Thevelein, Subst. Scan GVKGYGEAEFVFSFI (PEP2016511461)	3	54	GVKGYGEAEFVFSMI	6.99	14.9	0	0	0	0
Thevelein, Subst. Scan GVKGYGEAEFVFSFI (PEP2016511461)	3	13	GVKGYGEAEFVFSNI	7.45	14.9	0	0	0	0	114.322	132.222	1.15657
Thevelein, Subst. Scan GVKGYGEAEFVFSFI (PEP2016511461)	3	34	GVKGYGEAEFVFSNI	5.35	14.9	0	0	0	0
Thevelein, Subst. Scan GVKGYGEAEFVFSFI (PEP2016511461)	3	55	GVKGYGEAEFVFSNI	17.22	14.9	2.32	0	0	0
Thevelein, Subst. Scan GVKGYGEAEFVFSFI (PEP2016511461)	3	14	GVKGYGEAEFVFSPI	8.19	14.9	0	0	0	0	138.144	147.475	1.06754
Thevelein, Subst. Scan GVKGYGEAEFVFSFI (PEP2016511461)	3	35	GVKGYGEAEFVFSPI	5.9	14.9	0	0	0	0
Thevelein, Subst. Scan GVKGYGEAEFVFSFI (PEP2016511461)	3	56	GVKGYGEAEFVFSPI	14.69	14.9	0	0	0	0
Thevelein, Subst. Scan GVKGYGEAEFVFSFI (PEP2016511461)	3	15	GVKGYGEAEFVFSQI	10.4	14.9	0	0	0	0	138.144	147.475	1.06754
Thevelein, Subst. Scan GVKGYGEAEFVFSFI (PEP2016511461)	3	36	GVKGYGEAEFVFSQI	8.16	14.9	0	0	0	0
Thevelein, Subst. Scan GVKGYGEAEFVFSFI (PEP2016511461)	3	57	GVKGYGEAEFVFSQI	45.12	14.9	30.22	24	0	24
Thevelein, Subst. Scan GVKGYGEAEFVFSFI (PEP2016511461)	3	16	GVKGYGEAEFVFSRI	5.34	14.9	0	0	0	0	148.233	142.646	0.962307
Thevelein, Subst. Scan GVKGYGEAEFVFSFI (PEP2016511461)	3	37	GVKGYGEAEFVFSRI	8.1	14.9	0	0	0	0
Thevelein, Subst. Scan GVKGYGEAEFVFSFI (PEP2016511461)	3	58	GVKGYGEAEFVFSRI	13.1	14.9	0	0	0	0
Thevelein, Subst. Scan GVKGYGEAEFVFSFI (PEP2016511461)	3	17	GVKGYGEAEFVFSSI	7.77	14.9	0	0	0	0	148.233	142.646	0.962307
Thevelein, Subst. Scan GVKGYGEAEFVFSFI (PEP2016511461)	3	38	GVKGYGEAEFVFSSI	9.12	14.9	0	0	0	0
Thevelein, Subst. Scan GVKGYGEAEFVFSFI (PEP2016511461)	3	59	GVKGYGEAEFVFSSI	76.24	14.9	61.34	58	0	58
Thevelein, Subst. Scan GVKGYGEAEFVFSFI (PEP2016511461)	3	18	GVKGYGEAEFVFSTI	6.1	14.9	0	0	0	0	146.944	143.62	0.977375
Thevelein, Subst. Scan GVKGYGEAEFVFSFI (PEP2016511461)	3	39	GVKGYGEAEFVFSTI	13.88	14.9	0	0	0	0
Thevelein, Subst. Scan GVKGYGEAEFVFSFI (PEP2016511461)	3	60	GVKGYGEAEFVFSTI	109.92	14.9	95.02	70	0	70
Thevelein, Subst. Scan GVKGYGEAEFVFSFI (PEP2016511461)	3	19	GVKGYGEAEFVFSVI	49.09	14.9	34.19	33	0	33	145.389	144.795	0.995916
Thevelein, Subst. Scan GVKGYGEAEFVFSFI (PEP2016511461)	3	40	GVKGYGEAEFVFSVI	118.8	14.9	103.9	119	0	119
Thevelein, Subst. Scan GVKGYGEAEFVFSFI (PEP2016511461)	3	61	GVKGYGEAEFVFSVI	271.72	14.9	256.81	273	0	273
Thevelein, Subst. Scan GVKGYGEAEFVFSFI (PEP2016511461)	3	20	GVKGYGEAEFVFSWI	23.36	14.9	8.46	0	0	0	135.944	146.067	1.07446
Thevelein, Subst. Scan GVKGYGEAEFVFSFI (PEP2016511461)	3	41	GVKGYGEAEFVFSWI	34.29	14.9	19.39	1	0	1
Thevelein, Subst. Scan GVKGYGEAEFVFSFI (PEP2016511461)	3	62	GVKGYGEAEFVFSWI	105.83	14.9	90.92	95	0	95
Thevelein, Subst. Scan GVKGYGEAEFVFSFI (PEP2016511461)	3	21	GVKGYGEAEFVFSYI	164.24	14.9	149.34	172	0	172	133.811	147.773	1.10434
Thevelein, Subst. Scan GVKGYGEAEFVFSFI (PEP2016511461)	3	42	GVKGYGEAEFVFSYI	99.36	14.9	84.46	98	0	98
Thevelein, Subst. Scan GVKGYGEAEFVFSFI (PEP2016511461)	3	63	GVKGYGEAEFVFSYI	152.82	14.9	137.92	151	0	151
Thevelein, Subst. Scan GVKGYGEAEFVFSFI (PEP2016511461)	4	18	GVKGYGEAEFVFTFI	135.8	14.9	120.9	139	0	139	124.456	151.965	1.22104
Thevelein, Subst. Scan GVKGYGEAEFVFSFI (PEP2016511461)	4	39	GVKGYGEAEFVFTFI	179.71	14.9	164.8	186	0	186
Thevelein, Subst. Scan GVKGYGEAEFVFSFI (PEP2016511461)	4	60	GVKGYGEAEFVFTFI	453.87	14.9	438.97	456	0	456
Thevelein, Subst. Scan GVKGYGEAEFVFSFI (PEP2016511461)	4	19	GVKGYGEAEFVFVFI	440.64	14.9	425.74	433	0	433	107.1	143.96	1.34416
Thevelein, Subst. Scan GVKGYGEAEFVFSFI (PEP2016511461)	4	40	GVKGYGEAEFVFVFI	412.99	14.9	398.09	424	0	424
Thevelein, Subst. Scan GVKGYGEAEFVFSFI (PEP2016511461)	4	61	GVKGYGEAEFVFVFI	665.55	14.9	650.65	681	0	681
Thevelein, Subst. Scan GVKGYGEAEFVFSFI (PEP2016511461)	4	20	GVKGYGEAEFVFWFI	85.45	14.9	70.55	48	0	48	94.1222	126.08	1.33953
Thevelein, Subst. Scan GVKGYGEAEFVFSFI (PEP2016511461)	4	41	GVKGYGEAEFVFWFI	77.56	14.9	62.66	33	0	33
Thevelein, Subst. Scan GVKGYGEAEFVFSFI (PEP2016511461)	4	62	GVKGYGEAEFVFWFI	257.28	14.9	242.38	196	0	196
Thevelein, Subst. Scan GVKGYGEAEFVFSFI (PEP2016511461)	4	21	GVKGYGEAEFVFYFI	383.65	14.9	368.75	382	0	382	87.9667	125.108	1.42222
Thevelein, Subst. Scan GVKGYGEAEFVFSFI (PEP2016511461)	4	42	GVKGYGEAEFVFYFI	338.03	14.9	323.13	354.5	0	354.5
Thevelein, Subst. Scan GVKGYGEAEFVFSFI (PEP2016511461)	4	63	GVKGYGEAEFVFYFI	572.38	14.9	557.48	609	0	609
Thevelein, Subst. Scan GVKGYGEAEFVFSFI (PEP2016511461)	5	7	GVKGYGEAEFVGSFI	5.46	14.9	0	0	0	0	60.0444	89.5783	1.49187
Thevelein, Subst. Scan GVKGYGEAEFVFSFI (PEP2016511461)	5	28	GVKGYGEAEFVGSFI	8.63	14.9	0	0	0	0
Thevelein, Subst. Scan GVKGYGEAEFVFSFI (PEP2016511461)	5	49	GVKGYGEAEFVGSFI	4.89	14.9	0	0	0	0
Thevelein, Subst. Scan GVKGYGEAEFVFSFI (PEP2016511461)	5	8	GVKGYGEAEFVHSFI	25.73	14.9	10.82	0	0	0	60.0444	89.5783	1.49187
Thevelein, Subst. Scan GVKGYGEAEFVFSFI (PEP2016511461)	5	29	GVKGYGEAEFVHSFI	135.47	14.9	120.57	109	0	109
Thevelein, Subst. Scan GVKGYGEAEFVFSFI (PEP2016511461)	5	50	GVKGYGEAEFVHSFI	26.39	14.9	11.49	0	0	0
Thevelein, Subst. Scan GVKGYGEAEFVFSFI (PEP2016511461)	5	9	GVKGYGEAEFVISFI	355.19	14.9	340.29	365	0	365	70.0889	98.8415	1.41023
Thevelein, Subst. Scan GVKGYGEAEFVFSFI (PEP2016511461)	5	30	GVKGYGEAEFVISFI	328.66	14.9	313.75	344	0	344
Thevelein, Subst. Scan GVKGYGEAEFVFSFI (PEP2016511461)	5	51	GVKGYGEAEFVISFI	369.02	14.9	354.11	363	0	363
Thevelein, Subst. Scan GVKGYGEAEFVFSFI (PEP2016511461)	5	10	GVKGYGEAEFVKSFI	17.32	14.9	2.42	0	0	0	46.2667	70.8148	1.53058
Thevelein, Subst. Scan GVKGYGEAEFVFSFI (PEP2016511461)	5	31	GVKGYGEAEFVKSFI	10.26	14.9	0	0	0	0
Thevelein, Subst. Scan GVKGYGEAEFVFSFI (PEP2016511461)	5	52	GVKGYGEAEFVKSFI	7.93	14.9	0	0	0	0
Thevelein, Subst. Scan GVKGYGEAEFVFSFI (PEP2016511461)	5	11	GVKGYGEAEFVLSFI	144.82	14.9	129.92	138	0	138	46.7333	70.6074	1.51086
Thevelein, Subst. Scan GVKGYGEAEFVFSFI (PEP2016511461)	5	32	GVKGYGEAEFVLSFI	153.98	14.9	139.07	151	0	151
Thevelein, Subst. Scan GVKGYGEAEFVFSFI (PEP2016511461)	5	53	GVKGYGEAEFVLSFI	191.15	14.9	176.25	189	0	189
Thevelein, Subst. Scan GVKGYGEAEFVFSFI (PEP2016511461)	5	12	GVKGYGEAEFVMSFI	7.18	14.9	0	0	0	0	53.8	81.6	1.51673
Thevelein, Subst. Scan GVKGYGEAEFVFSFI (PEP2016511461)	5	33	GVKGYGEAEFVMSFI	8.84	14.9	0	0	0	0
Thevelein, Subst. Scan GVKGYGEAEFVFSFI (PEP2016511461)	5	54	GVKGYGEAEFVMSFI	4.82	14.9	0	0	0	0
Thevelein, Subst. Scan GVKGYGEAEFVFSFI (PEP2016511461)	5	13	GVKGYGEAEFVNSFI	6.06	14.9	0	0	0	0	56.6444	83.5072	1.47423
Thevelein, Subst. Scan GVKGYGEAEFVFSFI (PEP2016511461)	5	34	GVKGYGEAEFVNSFI	4.99	14.9	0	0	0	0
Thevelein, Subst. Scan GVKGYGEAEFVFSFI (PEP2016511461)	5	55	GVKGYGEAEFVNSFI	7.38	14.9	0	0	0	0
Thevelein, Subst. Scan GVKGYGEAEFVFSFI (PEP2016511461)	5	14	GVKGYGEAEFVPSFI	8.53	14.9	0	0	0	0	67.9778	91.7906	1.3503
Thevelein, Subst. Scan GVKGYGEAEFVFSFI (PEP2016511461)	5	35	GVKGYGEAEFVPSFI	5.42	14.9	0	0	0	0
Thevelein, Subst. Scan GVKGYGEAEFVFSFI (PEP2016511461)	5	56	GVKGYGEAEFVPSFI	5.68	14.9	0	0	0	0
Thevelein, Subst. Scan GVKGYGEAEFVFSFI (PEP2016511461)	5	15	GVKGYGEAEFVQSFI	7.51	14.9	0	0	0	0	67.9778	91.7906	1.3503
Thevelein, Subst. Scan GVKGYGEAEFVFSFI (PEP2016511461)	5	36	GVKGYGEAEFVQSFI	7.62	14.9	0	0	0	0
Thevelein, Subst. Scan GVKGYGEAEFVFSFI (PEP2016511461)	5	57	GVKGYGEAEFVQSFI	14.04	14.9	0	0	0	0
Thevelein, Subst. Scan GVKGYGEAEFVFSFI (PEP2016511461)	5	16	GVKGYGEAEFVRSFI	7.92	14.9	0	0	0	0	67.9778	91.7906	1.3503
Thevelein, Subst. Scan GVKGYGEAEFVFSFI (PEP2016511461)	5	37	GVKGYGEAEFVRSFI	7.47	14.9	0	0	0	0
Thevelein, Subst. Scan GVKGYGEAEFVFSFI (PEP2016511461)	5	58	GVKGYGEAEFVRSFI	8.94	14.9	0	0	0	0
Thevelein, Subst. Scan GVKGYGEAEFVFSFI (PEP2016511461)	5	17	GVKGYGEAEFVSSFI	3.79	14.9	0	0	0	0	67.9778	91.7906	1.3503
Thevelein, Subst. Scan GVKGYGEAEFVFSFI (PEP2016511461)	5	38	GVKGYGEAEFVSSFI	6.84	14.9	0	0	0	0
Thevelein, Subst. Scan GVKGYGEAEFVFSFI (PEP2016511461)	5	59	GVKGYGEAEFVSSFI	4.49	14.9	0	0	0	0
Thevelein, Subst. Scan GVKGYGEAEFVFSFI (PEP2016511461)	5	18	GVKGYGEAEFVTSFI	9.38	14.9	0	0	0	0	67.9778	91.7906	1.3503
Thevelein, Subst. Scan GVKGYGEAEFVFSFI (PEP2016511461)	5	39	GVKGYGEAEFVTSFI	5.96	14.9	0	0	0	0
Thevelein, Subst. Scan GVKGYGEAEFVFSFI (PEP2016511461)	5	60	GVKGYGEAEFVTSFI	23.23	14.9	8.33	0	0	0
Thevelein, Subst. Scan GVKGYGEAEFVFSFI (PEP2016511461)	5	19	GVKGYGEAEFVVSFI	252.54	14.9	237.64	249	0	249	67.9778	91.7906	1.3503
Thevelein, Subst. Scan GVKGYGEAEFVFSFI (PEP2016511461)	5	40	GVKGYGEAEFVVSFI	328.35	14.9	313.45	340	0	340
Thevelein, Subst. Scan GVKGYGEAEFVFSFI (PEP2016511461)	5	61	GVKGYGEAEFVVSFI	364.35	14.9	349.44	365	0	365
Thevelein, Subst. Scan GVKGYGEAEFVFSFI (PEP2016511461)	5	20	GVKGYGEAEFVWSFI	19.58	14.9	4.68	0	0	0	46.7778	68.5975	1.46646
Thevelein, Subst. Scan GVKGYGEAEFVFSFI (PEP2016511461)	5	41	GVKGYGEAEFVWSFI	42.16	14.9	27.25	0	0	0
Thevelein, Subst. Scan GVKGYGEAEFVFSFI (PEP2016511461)	5	62	GVKGYGEAEFVWSFI	34.43	14.9	19.53	0	0	0
Thevelein, Subst. Scan GVKGYGEAEFVFSFI (PEP2016511461)	5	21	GVKGYGEAEFVYSFI	64.53	14.9	49.62	63	0	63	46.7778	68.5975	1.46646
Thevelein, Subst. Scan GVKGYGEAEFVFSFI (PEP2016511461)	5	42	GVKGYGEAEFVYSFI	22.91	14.9	8	9	0	9
Thevelein, Subst. Scan GVKGYGEAEFVFSFI (PEP2016511461)	5	63	GVKGYGEAEFVYSFI	41.01	14.9	26.11	17	0	17
Thevelein, Subst. Scan GVKGYGEAEFVFSFI (PEP2016511461)	6	20	GVKGYGEAEFWFSFI	10.32	14.9	0	0	0	0	58.8889	82.8198	1.40637
Thevelein, Subst. Scan GVKGYGEAEFVFSFI (PEP2016511461)	6	41	GVKGYGEAEFWFSFI	22.05	14.9	7.15	0	0	0
Thevelein, Subst. Scan GVKGYGEAEFVFSFI (PEP2016511461)	6	62	GVKGYGEAEFWFSFI	38.36	14.9	23.46	0	0	0
Thevelein, Subst. Scan GVKGYGEAEFVFSFI (PEP2016511461)	6	21	GVKGYGEAEFYFSFI	110.13	14.9	95.23	105	0	105	59.2444	82.6143	1.39447
Thevelein, Subst. Scan GVKGYGEAEFVFSFI (PEP2016511461)	6	42	GVKGYGEAEFYFSFI	148.69	14.9	133.79	147	0	147
Thevelein, Subst. Scan GVKGYGEAEFVFSFI (PEP2016511461)	6	63	GVKGYGEAEFYFSFI	310.25	14.9	295.35	309	0	309
Thevelein, Subst. Scan GVKGYGEAEFVFSFI (PEP2016511461)	7	7	GVKGYGEAEGVFSFI	4.88	14.9	0	0	0	0	55.7333	77.6207	1.39272
Thevelein, Subst. Scan GVKGYGEAEFVFSFI (PEP2016511461)	7	28	GVKGYGEAEGVFSFI	5.18	14.9	0	0	0	0
Thevelein, Subst. Scan GVKGYGEAEFVFSFI (PEP2016511461)	7	49	GVKGYGEAEGVFSFI	7.31	14.9	0	0	0	0
Thevelein, Subst. Scan GVKGYGEAEFVFSFI (PEP2016511461)	7	8	GVKGYGEAEHVFSFI	68.48	14.9	53.57	21	0	21	55.7333	77.6207	1.39272
Thevelein, Subst. Scan GVKGYGEAEFVFSFI (PEP2016511461)	7	29	GVKGYGEAEHVFSFI	14.31	14.9	0	0	0	0
Thevelein, Subst. Scan GVKGYGEAEFVFSFI (PEP2016511461)	7	50	GVKGYGEAEHVFSFI	10.21	14.9	0	0	0	0
Thevelein, Subst. Scan GVKGYGEAEFVFSFI (PEP2016511461)	7	9	GVKGYGEAEIVFSFI	273.28	14.9	258.38	290	0	290	55.2667	77.8904	1.40936
Thevelein, Subst. Scan GVKGYGEAEFVFSFI (PEP2016511461)	7	30	GVKGYGEAEIVFSFI	212.58	14.9	197.67	216	0	216
Thevelein, Subst. Scan GVKGYGEAEFVFSFI (PEP2016511461)	7	51	GVKGYGEAEIVFSFI	268.13	14.9	253.22	290	0	290
Thevelein, Subst. Scan GVKGYGEAEFVFSFI (PEP2016511461)	7	10	GVKGYGEAEKVFSFI	133.04	14.9	118.14	128	0	128	37.5778	57.7432	1.53663
Thevelein, Subst. Scan GVKGYGEAEFVFSFI (PEP2016511461)	7	31	GVKGYGEAEKVFSFI	44.17	14.9	29.27	0	0	0
Thevelein, Subst. Scan GVKGYGEAEFVFSFI (PEP2016511461)	7	52	GVKGYGEAEKVFSFI	33.08	14.9	18.17	0	0	0
Thevelein, Subst. Scan GVKGYGEAEFVFSFI (PEP2016511461)	7	11	GVKGYGEAELVFSFI	211.2	14.9	196.3	220	0	220	34.7778	54.8444	1.577
Thevelein, Subst. Scan GVKGYGEAEFVFSFI (PEP2016511461)	7	32	GVKGYGEAELVFSFI	160.47	14.9	145.57	168	0	168
Thevelein, Subst. Scan GVKGYGEAEFVFSFI (PEP2016511461)	7	53	GVKGYGEAELVFSFI	117.94	14.9	103.03	122	0	122
Thevelein, Subst. Scan GVKGYGEAEFVFSFI (PEP2016511461)	7	12	GVKGYGEAEMVFSFI	9.59	14.9	0	0	0	0	23.4444	39.837	1.69921
Thevelein, Subst. Scan GVKGYGEAEFVFSFI (PEP2016511461)	7	33	GVKGYGEAEMVFSFI	5.67	14.9	0	0	0	0
Thevelein, Subst. Scan GVKGYGEAEFVFSFI (PEP2016511461)	7	54	GVKGYGEAEMVFSFI	11.71	14.9	0	0	0	0
Thevelein, Subst. Scan GVKGYGEAEFVFSFI (PEP2016511461)	7	13	GVKGYGEAENVFSFI	5.66	14.9	0	0	0	0	23.4444	39.837	1.69921
Thevelein, Subst. Scan GVKGYGEAEFVFSFI (PEP2016511461)	7	34	GVKGYGEAENVFSFI	7.55	14.9	0	0	0	0
Thevelein, Subst. Scan GVKGYGEAEFVFSFI (PEP2016511461)	7	55	GVKGYGEAENVFSFI	11.03	14.9	0	0	0	0
Thevelein, Subst. Scan GVKGYGEAEFVFSFI (PEP2016511461)	7	14	GVKGYGEAEPVFSFI	6.31	14.9	0	0	0	0	23.4444	39.837	1.69921
Thevelein, Subst. Scan GVKGYGEAEFVFSFI (PEP2016511461)	7	35	GVKGYGEAEPVFSFI	9.38	14.9	0	0	0	0
Thevelein, Subst. Scan GVKGYGEAEFVFSFI (PEP2016511461)	7	56	GVKGYGEAEPVFSFI	7.65	14.9	0	0	0	0
Thevelein, Subst. Scan GVKGYGEAEFVFSFI (PEP2016511461)	7	15	GVKGYGEAEQVFSFI	8.03	14.9	0	0	0	0	23.4444	39.837	1.69921
Thevelein, Subst. Scan GVKGYGEAEFVFSFI (PEP2016511461)	7	36	GVKGYGEAEQVFSFI	9.89	14.9	0	0	0	0
Thevelein, Subst. Scan GVKGYGEAEFVFSFI (PEP2016511461)	7	57	GVKGYGEAEQVFSFI	7.09	14.9	0	0	0	0
Thevelein, Subst. Scan GVKGYGEAEFVFSFI (PEP2016511461)	7	16	GVKGYGEAERVFSFI	5.43	14.9	0	0	0	0	23.4444	39.837	1.69921
Thevelein, Subst. Scan GVKGYGEAEFVFSFI (PEP2016511461)	7	37	GVKGYGEAERVFSFI	8.86	14.9	0	0	0	0
Thevelein, Subst. Scan GVKGYGEAEFVFSFI (PEP2016511461)	7	58	GVKGYGEAERVFSFI	9.32	14.9	0	0	0	0
Thevelein, Subst. Scan GVKGYGEAEFVFSFI (PEP2016511461)	7	17	GVKGYGEAESVFSFI	4.88	14.9	0	0	0	0	23.4444	39.837	1.69921
Thevelein, Subst. Scan GVKGYGEAEFVFSFI (PEP2016511461)	7	38	GVKGYGEAESVFSFI	7.18	14.9	0	0	0	0
Thevelein, Subst. Scan GVKGYGEAEFVFSFI (PEP2016511461)	7	59	GVKGYGEAESVFSFI	10.27	14.9	0	0	0	0
Thevelein, Subst. Scan GVKGYGEAEFVFSFI (PEP2016511461)	7	18	GVKGYGEAETVFSFI	24.04	14.9	9.14	0	0	0	23.4444	39.837	1.69921
Thevelein, Subst. Scan GVKGYGEAEFVFSFI (PEP2016511461)	7	39	GVKGYGEAETVFSFI	7.73	14.9	0	0	0	0
Thevelein, Subst. Scan GVKGYGEAEFVFSFI (PEP2016511461)	7	60	GVKGYGEAETVFSFI	23.92	14.9	9.02	0	0	0
Thevelein, Subst. Scan GVKGYGEAEFVFSFI (PEP2016511461)	7	19	GVKGYGEAEVVFSFI	123.06	14.9	108.16	126	0	126	23.4444	39.837	1.69921
Thevelein, Subst. Scan GVKGYGEAEFVFSFI (PEP2016511461)	7	40	GVKGYGEAEVVFSFI	185.92	14.9	171.02	193	0	193
Thevelein, Subst. Scan GVKGYGEAEFVFSFI (PEP2016511461)	7	61	GVKGYGEAEVVFSFI	320.5	14.9	305.6	315	0	315
Thevelein, Subst. Scan GVKGYGEAEFVFSFI (PEP2016511461)	7	20	GVKGYGEAEWVFSFI	59.97	14.9	45.06	12	0	12	9.53333	16.7496	1.75695
Thevelein, Subst. Scan GVKGYGEAEFVFSFI (PEP2016511461)	7	41	GVKGYGEAEWVFSFI	29.64	14.9	14.73	4	0	4
Thevelein, Subst. Scan GVKGYGEAEFVFSFI (PEP2016511461)	7	62	GVKGYGEAEWVFSFI	26.23	14.9	11.33	0	0	0
Thevelein, Subst. Scan GVKGYGEAEFVFSFI (PEP2016511461)	7	21	GVKGYGEAEYVFSFI	126.09	14.9	111.19	128	0	128	9.42222	16.7249	1.77505
Thevelein, Subst. Scan GVKGYGEAEFVFSFI (PEP2016511461)	7	42	GVKGYGEAEYVFSFI	139.89	14.9	124.98	145	0	145
Thevelein, Subst. Scan GVKGYGEAEFVFSFI (PEP2016511461)	7	63	GVKGYGEAEYVFSFI	129.58	14.9	114.68	130	0	130
Thevelein, Subst. Scan GVKGYGEAEFVFSFI (PEP2016511461)	8	6	GVKGYGEAFFVFSFI	6.41	14.9	0	0	0	0	0.466667	0.871111	1.86667
Thevelein, Subst. Scan GVKGYGEAEFVFSFI (PEP2016511461)	8	27	GVKGYGEAFFVFSFI	9.31	14.9	0	0	0	0
Thevelein, Subst. Scan GVKGYGEAEFVFSFI (PEP2016511461)	8	48	GVKGYGEAFFVFSFI	11.96	14.9	0	0	0	0
Thevelein, Subst. Scan GVKGYGEAEFVFSFI (PEP2016511461)	8	7	GVKGYGEAGFVFSFI	12.17	14.9	0	0	0	0	1	1.73333	1.73333
Thevelein, Subst. Scan GVKGYGEAEFVFSFI (PEP2016511461)	8	28	GVKGYGEAGFVFSFI	6.77	14.9	0	0	0	0
Thevelein, Subst. Scan GVKGYGEAEFVFSFI (PEP2016511461)	8	49	GVKGYGEAGFVFSFI	5.5	14.9	0	0	0	0
Thevelein, Subst. Scan GVKGYGEAEFVFSFI (PEP2016511461)	8	8	GVKGYGEAHFVFSFI	4.96	14.9	0	0	0	0	11.8333	20.4074	1.72457
Thevelein, Subst. Scan GVKGYGEAEFVFSFI (PEP2016511461)	8	29	GVKGYGEAHFVFSFI	5.93	14.9	0	0	0	0
Thevelein, Subst. Scan GVKGYGEAEFVFSFI (PEP2016511461)	8	50	GVKGYGEAHFVFSFI	8.99	14.9	0	0	0	0
Thevelein, Subst. Scan GVKGYGEAEFVFSFI (PEP2016511461)	8	9	GVKGYGEAIFVFSFI	10.59	14.9	0	0	0	0	45.8333	77.4444	1.6897
Thevelein, Subst. Scan GVKGYGEAEFVFSFI (PEP2016511461)	8	30	GVKGYGEAIFVFSFI	11.99	14.9	0	0	0	0
Thevelein, Subst. Scan GVKGYGEAEFVFSFI (PEP2016511461)	8	51	GVKGYGEAIFVFSFI	27.03	14.9	12.13	2	0	2
Thevelein, Subst. Scan GVKGYGEAEFVFSFI (PEP2016511461)	8	10	GVKGYGEAKFVFSFI	7.53	14.9	0	0	0	0	81.9222	129.164	1.57667
Thevelein, Subst. Scan GVKGYGEAEFVFSFI (PEP2016511461)	8	31	GVKGYGEAKFVFSFI	3.58	14.9	0	0	0	0
Thevelein, Subst. Scan GVKGYGEAEFVFSFI (PEP2016511461)	8	52	GVKGYGEAKFVFSFI	3.64	14.9	0	0	0	0
Thevelein, Subst. Scan GVKGYGEAEFVFSFI (PEP2016511461)	8	11	GVKGYGEALFVFSFI	11.48	14.9	0	0	0	0	102.767	148.813	1.44807
Thevelein, Subst. Scan GVKGYGEAEFVFSFI (PEP2016511461)	8	32	GVKGYGEALFVFSFI	12.07	14.9	0	0	0	0
Thevelein, Subst. Scan GVKGYGEAEFVFSFI (PEP2016511461)	8	53	GVKGYGEALFVFSFI	12.68	14.9	0	0	0	0
Thevelein, Subst. Scan GVKGYGEAEFVFSFI (PEP2016511461)	8	12	GVKGYGEAMFVFSFI	14.44	14.9	0	0	0	0	112.322	147.969	1.31737
Thevelein, Subst. Scan GVKGYGEAEFVFSFI (PEP2016511461)	8	33	GVKGYGEAMFVFSFI	11.38	14.9	0	0	0	0
Thevelein, Subst. Scan GVKGYGEAEFVFSFI (PEP2016511461)	8	54	GVKGYGEAMFVFSFI	9.36	14.9	0	0	0	0
Thevelein, Subst. Scan GVKGYGEAEFVFSFI (PEP2016511461)	8	13	GVKGYGEANFVFSFI	11.43	14.9	0	0	0	0	123.767	147.744	1.19373
Thevelein, Subst. Scan GVKGYGEAEFVFSFI (PEP2016511461)	8	34	GVKGYGEANFVFSFI	8.58	14.9	0	0	0	0
Thevelein, Subst. Scan GVKGYGEAEFVFSFI (PEP2016511461)	8	55	GVKGYGEANFVFSFI	12.21	14.9	0	0	0	0
Thevelein, Subst. Scan GVKGYGEAEFVFSFI (PEP2016511461)	8	14	GVKGYGEAPFVFSFI	6.43	14.9	0	0	0	0	156.522	170.339	1.08827
Thevelein, Subst. Scan GVKGYGEAEFVFSFI (PEP2016511461)	8	35	GVKGYGEAPFVFSFI	10	14.9	0	0	0	0
Thevelein, Subst. Scan GVKGYGEAEFVFSFI (PEP2016511461)	8	56	GVKGYGEAPFVFSFI	6.82	14.9	0	0	0	0
Thevelein, Subst. Scan GVKGYGEAEFVFSFI (PEP2016511461)	8	15	GVKGYGEAQFVFSFI	16.76	14.9	1.86	0	0	0	171.856	166.766	0.970387
Thevelein, Subst. Scan GVKGYGEAEFVFSFI (PEP2016511461)	8	36	GVKGYGEAQFVFSFI	10.49	14.9	0	0	0	0
Thevelein, Subst. Scan GVKGYGEAEFVFSFI (PEP2016511461)	8	57	GVKGYGEAQFVFSFI	10.43	14.9	0	0	0	0
Thevelein, Subst. Scan GVKGYGEAEFVFSFI (PEP2016511461)	8	16	GVKGYGEARFVFSFI	7.83	14.9	0	0	0	0	194.5	168.556	0.86661
Thevelein, Subst. Scan GVKGYGEAEFVFSFI (PEP2016511461)	8	37	GVKGYGEARFVFSFI	7.88	14.9	0	0	0	0
Thevelein, Subst. Scan GVKGYGEAEFVFSFI (PEP2016511461)	8	58	GVKGYGEARFVFSFI	10.14	14.9	0	0	0	0
Thevelein, Subst. Scan GVKGYGEAEFVFSFI (PEP2016511461)	8	17	GVKGYGEASFVFSFI	7.71	14.9	0	0	0	0	205.5	159.578	0.776534
Thevelein, Subst. Scan GVKGYGEAEFVFSFI (PEP2016511461)	8	38	GVKGYGEASFVFSFI	6.02	14.9	0	0	0	0
Thevelein, Subst. Scan GVKGYGEAEFVFSFI (PEP2016511461)	8	59	GVKGYGEASFVFSFI	8.46	14.9	0	0	0	0
Thevelein, Subst. Scan GVKGYGEAEFVFSFI (PEP2016511461)	8	18	GVKGYGEATFVFSFI	18.76	14.9	3.85	0	0	0	214.433	152.936	0.713211
Thevelein, Subst. Scan GVKGYGEAEFVFSFI (PEP2016511461)	8	39	GVKGYGEATFVFSFI	12.83	14.9	0	0	0	0
Thevelein, Subst. Scan GVKGYGEAEFVFSFI (PEP2016511461)	8	60	GVKGYGEATFVFSFI	25.06	14.9	10.15	8	0	8
Thevelein, Subst. Scan GVKGYGEAEFVFSFI (PEP2016511461)	8	19	GVKGYGEAVFVFSFI	9.42	14.9	0	0	0	0	223.233	146.679	0.657064
Thevelein, Subst. Scan GVKGYGEAEFVFSFI (PEP2016511461)	8	40	GVKGYGEAVFVFSFI	12.47	14.9	0	0	0	0
Thevelein, Subst. Scan GVKGYGEAEFVFSFI (PEP2016511461)	8	61	GVKGYGEAVFVFSFI	20.53	14.9	5.62	11	0	11
Thevelein, Subst. Scan GVKGYGEAEFVFSFI (PEP2016511461)	8	20	GVKGYGEAWFVFSFI	6.29	14.9	0	0	0	0	232.211	140.437	0.604782
Thevelein, Subst. Scan GVKGYGEAEFVFSFI (PEP2016511461)	8	41	GVKGYGEAWFVFSFI	15.92	14.9	1.02	0	0	0
Thevelein, Subst. Scan GVKGYGEAEFVFSFI (PEP2016511461)	8	62	GVKGYGEAWFVFSFI	7.91	14.9	0	0	0	0
Thevelein, Subst. Scan GVKGYGEAEFVFSFI (PEP2016511461)	8	21	GVKGYGEAYFVFSFI	32.92	14.9	18.01	1	0	1	236.744	137.415	0.580435
Thevelein, Subst. Scan GVKGYGEAEFVFSFI (PEP2016511461)	8	42	GVKGYGEAYFVFSFI	20.49	14.9	5.59	4	0	4
Thevelein, Subst. Scan GVKGYGEAEFVFSFI (PEP2016511461)	8	63	GVKGYGEAYFVFSFI	33.86	14.9	18.96	19	0	19
Thevelein, Subst. Scan GVKGYGEAEFVFSFI (PEP2016511461)	9	3	GVKGYGECEFVFSFI	219.95	14.9	205.05	178	0	178	249.433	130.803	0.5244
Thevelein, Subst. Scan GVKGYGEAEFVFSFI (PEP2016511461)	9	24	GVKGYGECEFVFSFI	125.42	14.9	110.51	111	0	111
Thevelein, Subst. Scan GVKGYGEAEFVFSFI (PEP2016511461)	9	45	GVKGYGECEFVFSFI	205.91	14.9	191.01	198.5	0	198.5
Thevelein, Subst. Scan GVKGYGEAEFVFSFI (PEP2016511461)	9	4	GVKGYGEDEFVFSFI	476.24	14.9	461.33	506	0	506	255.822	130.009	0.5082
Thevelein, Subst. Scan GVKGYGEAEFVFSFI (PEP2016511461)	9	25	GVKGYGEDEFVFSFI	371.87	14.9	356.97	359	0	359
Thevelein, Subst. Scan GVKGYGEAEFVFSFI (PEP2016511461)	9	46	GVKGYGEDEFVFSFI	647.32	14.9	632.41	665	0	665
Thevelein, Subst. Scan GVKGYGEAEFVFSFI (PEP2016511461)	9	5	GVKGYGEEEFVFSFI	516.12	14.9	501.21	527	0	527	245.933	118.142	0.480383
Thevelein, Subst. Scan GVKGYGEAEFVFSFI (PEP2016511461)	9	26	GVKGYGEEEFVFSFI	486.79	14.9	471.89	488	0	488
Thevelein, Subst. Scan GVKGYGEAEFVFSFI (PEP2016511461)	9	47	GVKGYGEEEFVFSFI	581.27	14.9	566.36	611	0	611
Thevelein, Subst. Scan GVKGYGEAEFVFSFI (PEP2016511461)	9	6	GVKGYGEFEFVFSFI	204.13	14.9	189.22	208	0	208	225.156	94.638	0.420323
Thevelein, Subst. Scan GVKGYGEAEFVFSFI (PEP2016511461)	9	27	GVKGYGEFEFVFSFI	321.83	14.9	306.93	325	0	325
Thevelein, Subst. Scan GVKGYGEAEFVFSFI (PEP2016511461)	9	48	GVKGYGEFEFVFSFI	392.44	14.9	377.54	405	0	405
Thevelein, Subst. Scan GVKGYGEAEFVFSFI (PEP2016511461)	9	7	GVKGYGEGEFVFSFI	109.99	14.9	95.09	111	0	111	229.689	99.3462	0.432525
Thevelein, Subst. Scan GVKGYGEAEFVFSFI (PEP2016511461)	9	28	GVKGYGEGEFVFSFI	176.69	14.9	161.79	176	0	176
Thevelein, Subst. Scan GVKGYGEAEFVFSFI (PEP2016511461)	9	49	GVKGYGEGEFVFSFI	138.51	14.9	123.61	143	0	143
Thevelein, Subst. Scan GVKGYGEAEFVFSFI (PEP2016511461)	9	8	GVKGYGEHEFVFSFI	164.51	14.9	149.61	166	0	166	220.133	106.96	0.485887
Thevelein, Subst. Scan GVKGYGEAEFVFSFI (PEP2016511461)	9	29	GVKGYGEHEFVFSFI	160.46	14.9	145.56	142	0	142
Thevelein, Subst. Scan GVKGYGEAEFVFSFI (PEP2016511461)	9	50	GVKGYGEHEFVFSFI	232.81	14.9	217.91	207	0	207
Thevelein, Subst. Scan GVKGYGEAEFVFSFI (PEP2016511461)	9	9	GVKGYGEIEFVFSFI	415.79	14.9	400.89	433	0	433	208.689	116.618	0.558814
Thevelein, Subst. Scan GVKGYGEAEFVFSFI (PEP2016511461)	9	30	GVKGYGEIEFVFSFI	446.03	14.9	431.12	466	0	466
Thevelein, Subst. Scan GVKGYGEAEFVFSFI (PEP2016511461)	9	51	GVKGYGEIEFVFSFI	539.68	14.9	524.78	575	0	575
Thevelein, Subst. Scan GVKGYGEAEFVFSFI (PEP2016511461)	9	10	GVKGYGEKEFVFSFI	256.88	14.9	241.98	264	0	264	175.933	105.881	0.601827
Thevelein, Subst. Scan GVKGYGEAEFVFSFI (PEP2016511461)	9	31	GVKGYGEKEFVFSFI	232.9	14.9	217.99	229	0	229
Thevelein, Subst. Scan GVKGYGEAEFVFSFI (PEP2016511461)	9	52	GVKGYGEKEFVFSFI	246.76	14.9	231.86	197	0	197
Thevelein, Subst. Scan GVKGYGEAEFVFSFI (PEP2016511461)	9	11	GVKGYGELEFVFSFI	286.1	14.9	271.2	291	0	291	160.6	112.196	0.698602
Thevelein, Subst. Scan GVKGYGEAEFVFSFI (PEP2016511461)	9	32	GVKGYGELEFVFSFI	318.62	14.9	303.71	333	0	333
Thevelein, Subst. Scan GVKGYGEAEFVFSFI (PEP2016511461)	9	53	GVKGYGELEFVFSFI	370.19	14.9	355.29	395	0	395
Thevelein, Subst. Scan GVKGYGEAEFVFSFI (PEP2016511461)	9	12	GVKGYGEMEFVFSFI	121.7	14.9	106.8	117	0	117	137.956	107.06	0.776045
Thevelein, Subst. Scan GVKGYGEAEFVFSFI (PEP2016511461)	9	33	GVKGYGEMEFVFSFI	164.84	14.9	149.94	170	0	170
Thevelein, Subst. Scan GVKGYGEAEFVFSFI (PEP2016511461)	9	54	GVKGYGEMEFVFSFI	201.26	14.9	186.35	208	0	208
Thevelein, Subst. Scan GVKGYGEAEFVFSFI (PEP2016511461)	9	13	GVKGYGENEFVFSFI	155.58	14.9	140.68	152	0	152	126.956	111.147	0.875477
Thevelein, Subst. Scan GVKGYGEAEFVFSFI (PEP2016511461)	9	34	GVKGYGENEFVFSFI	128.98	14.9	114.08	124	0	124
Thevelein, Subst. Scan GVKGYGEAEFVFSFI (PEP2016511461)	9	55	GVKGYGENEFVFSFI	132.07	14.9	117.17	126	0	126
Thevelein, Subst. Scan GVKGYGEAEFVFSFI (PEP2016511461)	9	14	GVKGYGEPEFVFSFI	172.97	14.9	158.07	172	0	172	118.444	116.76	0.985783
Thevelein, Subst. Scan GVKGYGEAEFVFSFI (PEP2016511461)	9	35	GVKGYGEPEFVFSFI	122.65	14.9	107.75	121	0	121
Thevelein, Subst. Scan GVKGYGEAEFVFSFI (PEP2016511461)	9	56	GVKGYGEPEFVFSFI	107.24	14.9	92.33	111	0	111
Thevelein, Subst. Scan GVKGYGEAEFVFSFI (PEP2016511461)	9	15	GVKGYGEQEFVFSFI	176.63	14.9	161.73	174	0	174	109.556	121.378	1.10791
Thevelein, Subst. Scan GVKGYGEAEFVFSFI (PEP2016511461)	9	36	GVKGYGEQEFVFSFI	127.79	14.9	112.89	121	0	121
Thevelein, Subst. Scan GVKGYGEAEFVFSFI (PEP2016511461)	9	57	GVKGYGEQEFVFSFI	129.83	14.9	114.92	120	0	120
Thevelein, Subst. Scan GVKGYGEAEFVFSFI (PEP2016511461)	9	16	GVKGYGEREFVFSFI	105.77	14.9	90.86	88	0	88	100.378	123.659	1.23194
Thevelein, Subst. Scan GVKGYGEAEFVFSFI (PEP2016511461)	9	37	GVKGYGEREFVFSFI	41.74	14.9	26.83	25	0	25
Thevelein, Subst. Scan GVKGYGEAEFVFSFI (PEP2016511461)	9	58	GVKGYGEREFVFSFI	114.03	14.9	99.13	91	0	91
Thevelein, Subst. Scan GVKGYGEAEFVFSFI (PEP2016511461)	9	17	GVKGYGESEFVFSFI	284.65	14.9	269.74	291	0	291	96.9556	125.941	1.29895
Thevelein, Subst. Scan GVKGYGEAEFVFSFI (PEP2016511461)	9	38	GVKGYGESEFVFSFI	142.86	14.9	127.96	134	0	134
Thevelein, Subst. Scan GVKGYGEAEFVFSFI (PEP2016511461)	9	59	GVKGYGESEFVFSFI	172.38	14.9	157.47	170	0	170
Thevelein, Subst. Scan GVKGYGEAEFVFSFI (PEP2016511461)	9	18	GVKGYGETEFVFSFI	284.66	14.9	269.76	289	0	289	83.7333	119.476	1.42686
Thevelein, Subst. Scan GVKGYGEAEFVFSFI (PEP2016511461)	9	39	GVKGYGETEFVFSFI	173.97	14.9	159.07	179	0	179
Thevelein, Subst. Scan GVKGYGEAEFVFSFI (PEP2016511461)	9	60	GVKGYGETEFVFSFI	306.36	14.9	291.46	307	0	307
Thevelein, Subst. Scan GVKGYGEAEFVFSFI (PEP2016511461)	9	19	GVKGYGEVEFVFSFI	286.1	14.9	271.2	294	0	294	66.5111	103.084	1.54988
Thevelein, Subst. Scan GVKGYGEAEFVFSFI (PEP2016511461)	9	40	GVKGYGEVEFVFSFI	294.55	14.9	279.64	300	0	300
Thevelein, Subst. Scan GVKGYGEAEFVFSFI (PEP2016511461)	9	61	GVKGYGEVEFVFSFI	484.01	14.9	469.11	491	0	491
Thevelein, Subst. Scan GVKGYGEAEFVFSFI (PEP2016511461)	9	20	GVKGYGEWEFVFSFI	243.2	14.9	228.3	220	0	220	42.4	70.16	1.65472
Thevelein, Subst. Scan GVKGYGEAEFVFSFI (PEP2016511461)	9	41	GVKGYGEWEFVFSFI	199.19	14.9	184.29	202	0	202
Thevelein, Subst. Scan GVKGYGEAEFVFSFI (PEP2016511461)	9	62	GVKGYGEWEFVFSFI	281.16	14.9	266.26	269	0	269
Thevelein, Subst. Scan GVKGYGEAEFVFSFI (PEP2016511461)	9	21	GVKGYGEYEFVFSFI	369.24	14.9	354.34	378	0	378	27.0444	47.1921	1.74498
Thevelein, Subst. Scan GVKGYGEAEFVFSFI (PEP2016511461)	9	42	GVKGYGEYEFVFSFI	284.61	14.9	269.7	306	0	306
Thevelein, Subst. Scan GVKGYGEAEFVFSFI (PEP2016511461)	9	63	GVKGYGEYEFVFSFI	436.3	14.9	421.4	458	0	458
Thevelein, Subst. Scan GVKGYGEAEFVFSFI (PEP2016511461)	10	6	GVKGYGFAEFVFSFI	8.86	14.9	0	0	0	0	1.66667	2.96296	1.77778
Thevelein, Subst. Scan GVKGYGEAEFVFSFI (PEP2016511461)	10	27	GVKGYGFAEFVFSFI	11.4	14.9	0	0	0	0
Thevelein, Subst. Scan GVKGYGEAEFVFSFI (PEP2016511461)	10	48	GVKGYGFAEFVFSFI	9.13	14.9	0	0	0	0
Thevelein, Subst. Scan GVKGYGEAEFVFSFI (PEP2016511461)	10	7	GVKGYGGAEFVFSFI	16.34	14.9	1.44	0	0	0	2.2	3.72444	1.69293
Thevelein, Subst. Scan GVKGYGEAEFVFSFI (PEP2016511461)	10	28	GVKGYGGAEFVFSFI	16.59	14.9	1.69	0	0	0
Thevelein, Subst. Scan GVKGYGEAEFVFSFI (PEP2016511461)	10	49	GVKGYGGAEFVFSFI	10.42	14.9	0	0	0	0
Thevelein, Subst. Scan GVKGYGEAEFVFSFI (PEP2016511461)	10	8	GVKGYGHAEFVFSFI	7.61	14.9	0	0	0	0	8.24444	13.2909	1.6121
Thevelein, Subst. Scan GVKGYGEAEFVFSFI (PEP2016511461)	10	29	GVKGYGHAEFVFSFI	9.29	14.9	0	0	0	0
Thevelein, Subst. Scan GVKGYGEAEFVFSFI (PEP2016511461)	10	50	GVKGYGHAEFVFSFI	11.74	14.9	0	0	0	0
Thevelein, Subst. Scan GVKGYGEAEFVFSFI (PEP2016511461)	10	9	GVKGYGIAEFVFSFI	14.73	14.9	0	0	0	0	29.6222	46.9452	1.5848
Thevelein, Subst. Scan GVKGYGEAEFVFSFI (PEP2016511461)	10	30	GVKGYGIAEFVFSFI	7.58	14.9	0	0	0	0
Thevelein, Subst. Scan GVKGYGEAEFVFSFI (PEP2016511461)	10	51	GVKGYGIAEFVFSFI	10.86	14.9	0	0	0	0
Thevelein, Subst. Scan GVKGYGEAEFVFSFI (PEP2016511461)	10	10	GVKGYGKAEFVFSFI	7.44	14.9	0	0	0	0	37.4889	55.5822	1.48263
Thevelein, Subst. Scan GVKGYGEAEFVFSFI (PEP2016511461)	10	31	GVKGYGKAEFVFSFI	14.66	14.9	0	0	0	0
Thevelein, Subst. Scan GVKGYGEAEFVFSFI (PEP2016511461)	10	52	GVKGYGKAEFVFSFI	13.64	14.9	0	0	0	0
Thevelein, Subst. Scan GVKGYGEAEFVFSFI (PEP2016511461)	10	11	GVKGYGLAEFVFSFI	6.33	14.9	0	0	0	0	54.8222	76.6202	1.39761
Thevelein, Subst. Scan GVKGYGEAEFVFSFI (PEP2016511461)	10	32	GVKGYGLAEFVFSFI	17.2	14.9	2.3	0	0	0
Thevelein, Subst. Scan GVKGYGEAEFVFSFI (PEP2016511461)	10	53	GVKGYGLAEFVFSFI	6.63	14.9	0	0	0	0
Thevelein, Subst. Scan GVKGYGEAEFVFSFI (PEP2016511461)	10	12	GVKGYGMAEFVFSFI	12.83	14.9	0	0	0	0	62.4222	79.9338	1.28053
Thevelein, Subst. Scan GVKGYGEAEFVFSFI (PEP2016511461)	10	33	GVKGYGMAEFVFSFI	29.48	14.9	14.58	19	0	19
Thevelein, Subst. Scan GVKGYGEAEFVFSFI (PEP2016511461)	10	54	GVKGYGMAEFVFSFI	13.77	14.9	0	0	0	0
Thevelein, Subst. Scan GVKGYGEAEFVFSFI (PEP2016511461)	10	13	GVKGYGNAEFVFSFI	18.49	14.9	3.59	0	0	0	73.7556	87.0627	1.18042
Thevelein, Subst. Scan GVKGYGEAEFVFSFI (PEP2016511461)	10	34	GVKGYGNAEFVFSFI	22.8	14.9	7.89	4	0	4
Thevelein, Subst. Scan GVKGYGEAEFVFSFI (PEP2016511461)	10	55	GVKGYGNAEFVFSFI	7.14	14.9	0	0	0	0
Thevelein, Subst. Scan GVKGYGEAEFVFSFI (PEP2016511461)	10	14	GVKGYGPAEFVFSFI	11.92	14.9	0	0	0	0	78.2222	84.4988	1.08024
Thevelein, Subst. Scan GVKGYGEAEFVFSFI (PEP2016511461)	10	35	GVKGYGPAEFVFSFI	21.74	14.9	6.84	2	0	2
Thevelein, Subst. Scan GVKGYGEAEFVFSFI (PEP2016511461)	10	56	GVKGYGPAEFVFSFI	11.02	14.9	0	0	0	0
Thevelein, Subst. Scan GVKGYGEAEFVFSFI (PEP2016511461)	10	15	GVKGYGQAEFVFSFI	32.69	14.9	17.79	22	0	22	90.0667	87.3185	0.969488
Thevelein, Subst. Scan GVKGYGEAEFVFSFI (PEP2016511461)	10	36	GVKGYGQAEFVFSFI	42.83	14.9	27.93	28	0	28
Thevelein, Subst. Scan GVKGYGEAEFVFSFI (PEP2016511461)	10	57	GVKGYGQAEFVFSFI	35.7	14.9	20.8	0	0	0
Thevelein, Subst. Scan GVKGYGEAEFVFSFI (PEP2016511461)	10	16	GVKGYGRAEFVFSFI	7.93	14.9	0	0	0	0	94.2667	84.6963	0.898476
Thevelein, Subst. Scan GVKGYGEAEFVFSFI (PEP2016511461)	10	37	GVKGYGRAEFVFSFI	10.52	14.9	0	0	0	0
Thevelein, Subst. Scan GVKGYGEAEFVFSFI (PEP2016511461)	10	58	GVKGYGRAEFVFSFI	607.75	14.9	592.84	0	0	0
Thevelein, Subst. Scan GVKGYGEAEFVFSFI (PEP2016511461)	10	17	GVKGYGSAEFVFSFI	14.73	14.9	0	0	0	0	102.867	80.797	0.785454
Thevelein, Subst. Scan GVKGYGEAEFVFSFI (PEP2016511461)	10	38	GVKGYGSAEFVFSFI	12.64	14.9	0	0	0	0
Thevelein, Subst. Scan GVKGYGEAEFVFSFI (PEP2016511461)	10	59	GVKGYGSAEFVFSFI	10.72	14.9	0	0	0	0
Thevelein, Subst. Scan GVKGYGEAEFVFSFI (PEP2016511461)	10	18	GVKGYGTAEFVFSFI	11.49	14.9	0	0	0	0	112.978	76.7773	0.679579
Thevelein, Subst. Scan GVKGYGEAEFVFSFI (PEP2016511461)	10	39	GVKGYGTAEFVFSFI	19.76	14.9	4.85	0	0	0
Thevelein, Subst. Scan GVKGYGEAEFVFSFI (PEP2016511461)	10	60	GVKGYGTAEFVFSFI	10.2	14.9	0	0	0	0
Thevelein, Subst. Scan GVKGYGEAEFVFSFI (PEP2016511461)	10	19	GVKGYGVAEFVFSFI	18.42	14.9	3.52	0	0	0	128.689	78.0988	0.60688
Thevelein, Subst. Scan GVKGYGEAEFVFSFI (PEP2016511461)	10	40	GVKGYGVAEFVFSFI	11.62	14.9	0	0	0	0
Thevelein, Subst. Scan GVKGYGEAEFVFSFI (PEP2016511461)	10	61	GVKGYGVAEFVFSFI	12.34	14.9	0	0	0	0
Thevelein, Subst. Scan GVKGYGEAEFVFSFI (PEP2016511461)	10	20	GVKGYGWAEFVFSFI	11.34	14.9	0	0	0	0	147.089	80.321	0.546071
Thevelein, Subst. Scan GVKGYGEAEFVFSFI (PEP2016511461)	10	41	GVKGYGWAEFVFSFI	8.46	14.9	0	0	0	0
Thevelein, Subst. Scan GVKGYGEAEFVFSFI (PEP2016511461)	10	62	GVKGYGWAEFVFSFI	8.74	14.9	0	0	0	0
Thevelein, Subst. Scan GVKGYGEAEFVFSFI (PEP2016511461)	10	21	GVKGYGYAEFVFSFI	33.54	14.9	18.64	14	0	14	168.822	82.9215	0.491176
Thevelein, Subst. Scan GVKGYGEAEFVFSFI (PEP2016511461)	10	42	GVKGYGYAEFVFSFI	23.53	14.9	8.62	10	0	10
Thevelein, Subst. Scan GVKGYGEAEFVFSFI (PEP2016511461)	10	63	GVKGYGYAEFVFSFI	18.87	14.9	3.96	0	0	0
Thevelein, Subst. Scan GVKGYGEAEFVFSFI (PEP2016511461)	11	8	GVKGYHEAEFVFSFI	59.03	14.9	44.13	41	0	41	173.978	78.1096	0.448963
Thevelein, Subst. Scan GVKGYGEAEFVFSFI (PEP2016511461)	11	29	GVKGYHEAEFVFSFI	143.6	14.9	128.7	134	0	134
Thevelein, Subst. Scan GVKGYGEAEFVFSFI (PEP2016511461)	11	50	GVKGYHEAEFVFSFI	105.56	14.9	90.65	97	0	97
Thevelein, Subst. Scan GVKGYGEAEFVFSFI (PEP2016511461)	11	9	GVKGYIEAEFVFSFI	251.44	14.9	236.53	261	0	261	178.978	75.3975	0.421268
Thevelein, Subst. Scan GVKGYGEAEFVFSFI (PEP2016511461)	11	30	GVKGYIEAEFVFSFI	389.08	14.9	374.18	405	0	405
Thevelein, Subst. Scan GVKGYGEAEFVFSFI (PEP2016511461)	11	51	GVKGYIEAEFVFSFI	277.9	14.9	263	296	0	296
Thevelein, Subst. Scan GVKGYGEAEFVFSFI (PEP2016511461)	11	10	GVKGYKEAEFVFSFI	89.37	14.9	74.46	59	0	59	160.467	71.9407	0.448322
Thevelein, Subst. Scan GVKGYGEAEFVFSFI (PEP2016511461)	11	31	GVKGYKEAEFVFSFI	225.71	14.9	210.8	192	0	192
Thevelein, Subst. Scan GVKGYGEAEFVFSFI (PEP2016511461)	11	52	GVKGYKEAEFVFSFI	149.69	14.9	134.79	103	0	103
Thevelein, Subst. Scan GVKGYGEAEFVFSFI (PEP2016511461)	11	11	GVKGYLEAEFVFSFI	234.43	14.9	219.53	225	0	225	160.911	70.5679	0.438552
Thevelein, Subst. Scan GVKGYGEAEFVFSFI (PEP2016511461)	11	32	GVKGYLEAEFVFSFI	309.07	14.9	294.17	311	0	311
Thevelein, Subst. Scan GVKGYGEAEFVFSFI (PEP2016511461)	11	53	GVKGYLEAEFVFSFI	239.11	14.9	224.21	244	0	244
Thevelein, Subst. Scan GVKGYGEAEFVFSFI (PEP2016511461)	11	12	GVKGYMEAEFVFSFI	136.63	14.9	121.73	118	0	118	152.622	64.319	0.421426
Thevelein, Subst. Scan GVKGYGEAEFVFSFI (PEP2016511461)	11	33	GVKGYMEAEFVFSFI	122.96	14.9	108.06	115	0	115
Thevelein, Subst. Scan GVKGYGEAEFVFSFI (PEP2016511461)	11	54	GVKGYMEAEFVFSFI	113.97	14.9	99.07	109	0	109
Thevelein, Subst. Scan GVKGYGEAEFVFSFI (PEP2016511461)	11	13	GVKGYNEAEFVFSFI	176.14	14.9	161.23	177	0	177	155	63.8222	0.411756
Thevelein, Subst. Scan GVKGYGEAEFVFSFI (PEP2016511461)	11	34	GVKGYNEAEFVFSFI	189.81	14.9	174.9	199	0	199
Thevelein, Subst. Scan GVKGYGEAEFVFSFI (PEP2016511461)	11	55	GVKGYNEAEFVFSFI	149.04	14.9	134.14	153	0	153
Thevelein, Subst. Scan GVKGYGEAEFVFSFI (PEP2016511461)	11	14	GVKGYPEAEFVFSFI	75.83	14.9	60.93	63	0	63	149.044	65.7402	0.441078
Thevelein, Subst. Scan GVKGYGEAEFVFSFI (PEP2016511461)	11	35	GVKGYPEAEFVFSFI	98.66	14.9	83.76	92	0	92
Thevelein, Subst. Scan GVKGYGEAEFVFSFI (PEP2016511461)	11	56	GVKGYPEAEFVFSFI	63.69	14.9	48.79	50	0	50
Thevelein, Subst. Scan GVKGYGEAEFVFSFI (PEP2016511461)	11	15	GVKGYQEAEFVFSFI	213.33	14.9	198.42	204	0	204	154.733	61.3807	0.396687
Thevelein, Subst. Scan GVKGYGEAEFVFSFI (PEP2016511461)	11	36	GVKGYQEAEFVFSFI	230.12	14.9	215.22	210	0	210
Thevelein, Subst. Scan GVKGYGEAEFVFSFI (PEP2016511461)	11	57	GVKGYQEAEFVFSFI	123.22	14.9	108.31	121	0	121
Thevelein, Subst. Scan GVKGYGEAEFVFSFI (PEP2016511461)	11	16	GVKGYREAEFVFSFI	61.92	14.9	47.02	40	0	40	147.978	62.1985	0.420323
Thevelein, Subst. Scan GVKGYGEAEFVFSFI (PEP2016511461)	11	37	GVKGYREAEFVFSFI	90.83	14.9	75.93	82	0	82
Thevelein, Subst. Scan GVKGYGEAEFVFSFI (PEP2016511461)	11	58	GVKGYREAEFVFSFI	136.49	14.9	121.59	117	0	117
Thevelein, Subst. Scan GVKGYGEAEFVFSFI (PEP2016511461)	11	17	GVKGYSEAEFVFSFI	120.3	14.9	105.4	111	0	111	146.8	63.2978	0.431184
Thevelein, Subst. Scan GVKGYGEAEFVFSFI (PEP2016511461)	11	38	GVKGYSEAEFVFSFI	143.38	14.9	128.48	143	0	143
Thevelein, Subst. Scan GVKGYGEAEFVFSFI (PEP2016511461)	11	59	GVKGYSEAEFVFSFI	129.86	14.9	114.96	133	0	133
Thevelein, Subst. Scan GVKGYGEAEFVFSFI (PEP2016511461)	11	18	GVKGYTEAEFVFSFI	129.41	14.9	114.51	118	0	118	145.689	64.3348	0.44159
Thevelein, Subst. Scan GVKGYGEAEFVFSFI (PEP2016511461)	11	39	GVKGYTEAEFVFSFI	179.48	14.9	164.58	174	0	174
Thevelein, Subst. Scan GVKGYGEAEFVFSFI (PEP2016511461)	11	60	GVKGYTEAEFVFSFI	165.57	14.9	150.67	163	0	163
Thevelein, Subst. Scan GVKGYGEAEFVFSFI (PEP2016511461)	11	19	GVKGYVEAEFVFSFI	219.07	14.9	204.17	231	0	231	143.622	65.1802	0.453831
Thevelein, Subst. Scan GVKGYGEAEFVFSFI (PEP2016511461)	11	40	GVKGYVEAEFVFSFI	229.41	14.9	214.51	260	0	260
Thevelein, Subst. Scan GVKGYGEAEFVFSFI (PEP2016511461)	11	61	GVKGYVEAEFVFSFI	214.8	14.9	199.89	216	0	216
Thevelein, Subst. Scan GVKGYGEAEFVFSFI (PEP2016511461)	11	20	GVKGYWEAEFVFSFI	215.75	14.9	200.85	230	0	230	136.2	58.64	0.430543
Thevelein, Subst. Scan GVKGYGEAEFVFSFI (PEP2016511461)	11	41	GVKGYWEAEFVFSFI	287.39	14.9	272.48	304	0	304
Thevelein, Subst. Scan GVKGYGEAEFVFSFI (PEP2016511461)	11	62	GVKGYWEAEFVFSFI	288.05	14.9	273.15	294	0	294
Thevelein, Subst. Scan GVKGYGEAEFVFSFI (PEP2016511461)	11	21	GVKGYYEAEFVFSFI	347.6	14.9	332.7	358	0	358	127.022	49.1802	0.387178
Thevelein, Subst. Scan GVKGYGEAEFVFSFI (PEP2016511461)	11	42	GVKGYYEAEFVFSFI	271.7	14.9	256.79	273	0	273
Thevelein, Subst. Scan GVKGYGEAEFVFSFI (PEP2016511461)	11	63	GVKGYYEAEFVFSFI	348.41	14.9	333.51	347	0	347
Thevelein, Subst. Scan GVKGYGEAEFVFSFI (PEP2016511461)	13	8	GVKHYGEAEFVFSFI	86.61	14.9	71.71	84	0	84	122.111	43.8074	0.35875
Thevelein, Subst. Scan GVKGYGEAEFVFSFI (PEP2016511461)	13	29	GVKHYGEAEFVFSFI	119.99	14.9	105.09	113	0	113
Thevelein, Subst. Scan GVKGYGEAEFVFSFI (PEP2016511461)	13	50	GVKHYGEAEFVFSFI	60.75	14.9	45.85	59	0	59
Thevelein, Subst. Scan GVKGYGEAEFVFSFI (PEP2016511461)	13	9	GVKIYGEAEFVFSFI	140.88	14.9	125.98	149	0	149	131.656	48.5062	0.368432
Thevelein, Subst. Scan GVKGYGEAEFVFSFI (PEP2016511461)	13	30	GVKIYGEAEFVFSFI	217.14	14.9	202.24	216	0	216
Thevelein, Subst. Scan GVKGYGEAEFVFSFI (PEP2016511461)	13	51	GVKIYGEAEFVFSFI	121.73	14.9	106.83	132	0	132
Thevelein, Subst. Scan GVKGYGEAEFVFSFI (PEP2016511461)	13	10	GVKKYGEAEFVFSFI	61.19	14.9	46.29	41	0	41	139.278	56.9877	0.409165
Thevelein, Subst. Scan GVKGYGEAEFVFSFI (PEP2016511461)	13	31	GVKKYGEAEFVFSFI	84.69	14.9	69.79	42	0	42
Thevelein, Subst. Scan GVKGYGEAEFVFSFI (PEP2016511461)	13	52	GVKKYGEAEFVFSFI	64.14	14.9	49.24	46	0	46
Thevelein, Subst. Scan GVKGYGEAEFVFSFI (PEP2016511461)	13	11	GVKLYGEAEFVFSFI	110.41	14.9	95.51	101	0	101	150.856	56.0681	0.371668
Thevelein, Subst. Scan GVKGYGEAEFVFSFI (PEP2016511461)	13	32	GVKLYGEAEFVFSFI	107.54	14.9	92.64	103	0	103
Thevelein, Subst. Scan GVKGYGEAEFVFSFI (PEP2016511461)	13	53	GVKLYGEAEFVFSFI	180.41	14.9	165.5	170	0	170
Thevelein, Subst. Scan GVKGYGEAEFVFSFI (PEP2016511461)	13	12	GVKMYGEAEFVFSFI	182.88	14.9	167.97	168	0	168	160.722	62.237	0.387234
Thevelein, Subst. Scan GVKGYGEAEFVFSFI (PEP2016511461)	13	33	GVKMYGEAEFVFSFI	95.72	14.9	80.81	88	0	88
Thevelein, Subst. Scan GVKGYGEAEFVFSFI (PEP2016511461)	13	54	GVKMYGEAEFVFSFI	149.59	14.9	134.69	151	0	151
Thevelein, Subst. Scan GVKGYGEAEFVFSFI (PEP2016511461)	13	13	GVKNYGEAEFVFSFI	178.29	14.9	163.39	172	0	172	163.522	61.6681	0.377124
Thevelein, Subst. Scan GVKGYGEAEFVFSFI (PEP2016511461)	13	34	GVKNYGEAEFVFSFI	111.35	14.9	96.45	107	0	107
Thevelein, Subst. Scan GVKGYGEAEFVFSFI (PEP2016511461)	13	55	GVKNYGEAEFVFSFI	173.49	14.9	158.58	170	0	170
Thevelein, Subst. Scan GVKGYGEAEFVFSFI (PEP2016511461)	13	14	GVKPYGEAEFVFSFI	81.39	14.9	66.49	63	0	63	168.389	65.837	0.390982
Thevelein, Subst. Scan GVKGYGEAEFVFSFI (PEP2016511461)	13	35	GVKPYGEAEFVFSFI	91.82	14.9	76.92	80	0	80
Thevelein, Subst. Scan GVKGYGEAEFVFSFI (PEP2016511461)	13	56	GVKPYGEAEFVFSFI	113.03	14.9	98.13	118	0	118
Thevelein, Subst. Scan GVKGYGEAEFVFSFI (PEP2016511461)	13	15	GVKQYGEAEFVFSFI	146.66	14.9	131.75	151	0	151	176.5	64.8222	0.367265
Thevelein, Subst. Scan GVKGYGEAEFVFSFI (PEP2016511461)	13	36	GVKQYGEAEFVFSFI	158.54	14.9	143.64	161	0	161
Thevelein, Subst. Scan GVKGYGEAEFVFSFI (PEP2016511461)	13	57	GVKQYGEAEFVFSFI	152.94	14.9	138.04	149	0	149
Thevelein, Subst. Scan GVKGYGEAEFVFSFI (PEP2016511461)	13	16	GVKRYGEAEFVFSFI	75.14	14.9	60.23	67	0	67	179.033	66.2089	0.369813
Thevelein, Subst. Scan GVKGYGEAEFVFSFI (PEP2016511461)	13	37	GVKRYGEAEFVFSFI	69.88	14.9	54.98	57	0	57
Thevelein, Subst. Scan GVKGYGEAEFVFSFI (PEP2016511461)	13	58	GVKRYGEAEFVFSFI	111.96	14.9	97.05	107	0	107
Thevelein, Subst. Scan GVKGYGEAEFVFSFI (PEP2016511461)	13	17	GVKSYGEAEFVFSFI	53.83	14.9	38.93	42	0	42	190.011	62.0104	0.326351
Thevelein, Subst. Scan GVKGYGEAEFVFSFI (PEP2016511461)	13	38	GVKSYGEAEFVFSFI	76.86	14.9	61.96	69	0	69
Thevelein, Subst. Scan GVKGYGEAEFVFSFI (PEP2016511461)	13	59	GVKSYGEAEFVFSFI	76.06	14.9	61.16	75	0	75
Thevelein, Subst. Scan GVKGYGEAEFVFSFI (PEP2016511461)	13	18	GVKTYGEAEFVFSFI	135.92	14.9	121.02	139	0	139	203.233	56.5067	0.278038
Thevelein, Subst. Scan GVKGYGEAEFVFSFI (PEP2016511461)	13	39	GVKTYGEAEFVFSFI	116.21	14.9	101.31	106	0	106
Thevelein, Subst. Scan GVKGYGEAEFVFSFI (PEP2016511461)	13	60	GVKTYGEAEFVFSFI	92.72	14.9	77.81	92	0	92
Thevelein, Subst. Scan GVKGYGEAEFVFSFI (PEP2016511461)	13	19	GVKVYGEAEFVFSFI	156.35	14.9	141.44	169	0	169	202.122	57.6919	0.285431
Thevelein, Subst. Scan GVKGYGEAEFVFSFI (PEP2016511461)	13	40	GVKVYGEAEFVFSFI	74.47	14.9	59.57	69	0	69
Thevelein, Subst. Scan GVKGYGEAEFVFSFI (PEP2016511461)	13	61	GVKVYGEAEFVFSFI	121.12	14.9	106.22	124	0	124
Thevelein, Subst. Scan GVKGYGEAEFVFSFI (PEP2016511461)	13	20	GVKWYGEAEFVFSFI	129.87	14.9	114.97	130	0	130	199.411	60.5837	0.303813
Thevelein, Subst. Scan GVKGYGEAEFVFSFI (PEP2016511461)	13	41	GVKWYGEAEFVFSFI	114.02	14.9	99.12	115	0	115
Thevelein, Subst. Scan GVKGYGEAEFVFSFI (PEP2016511461)	13	62	GVKWYGEAEFVFSFI	132.8	14.9	117.9	128	0	128
Thevelein, Subst. Scan GVKGYGEAEFVFSFI (PEP2016511461)	13	21	GVKYYGEAEFVFSFI	178.81	14.9	163.91	185	0	185	197.678	62.4914	0.316127
Thevelein, Subst. Scan GVKGYGEAEFVFSFI (PEP2016511461)	13	42	GVKYYGEAEFVFSFI	106.64	14.9	91.74	101	0	101
Thevelein, Subst. Scan GVKGYGEAEFVFSFI (PEP2016511461)	13	63	GVKYYGEAEFVFSFI	127.93	14.9	113.03	129	0	129
Thevelein, Subst. Scan GVKGYGEAEFVFSFI (PEP2016511461)	14	11	GVLGYGEAEFVFSFI	233.44	14.9	218.53	237	0	237	199.256	62.0716	0.311518
Thevelein, Subst. Scan GVKGYGEAEFVFSFI (PEP2016511461)	14	32	GVLGYGEAEFVFSFI	235.95	14.9	221.05	254	0	254
Thevelein, Subst. Scan GVKGYGEAEFVFSFI (PEP2016511461)	14	53	GVLGYGEAEFVFSFI	264.92	14.9	250.01	266	0	266
Thevelein, Subst. Scan GVKGYGEAEFVFSFI (PEP2016511461)	14	12	GVMGYGEAEFVFSFI	249.72	14.9	234.82	251	0	251	186.567	68.7896	0.368713
Thevelein, Subst. Scan GVKGYGEAEFVFSFI (PEP2016511461)	14	33	GVMGYGEAEFVFSFI	223.91	14.9	209.01	240	0	240
Thevelein, Subst. Scan GVKGYGEAEFVFSFI (PEP2016511461)	14	54	GVMGYGEAEFVFSFI	194.18	14.9	179.27	194.5	0	194.5
Thevelein, Subst. Scan GVKGYGEAEFVFSFI (PEP2016511461)	14	13	GVNGYGEAEFVFSFI	270.54	14.9	255.63	284	0	284	180.044	69.9081	0.388283
Thevelein, Subst. Scan GVKGYGEAEFVFSFI (PEP2016511461)	14	34	GVNGYGEAEFVFSFI	261.41	14.9	246.51	270	0	270
Thevelein, Subst. Scan GVKGYGEAEFVFSFI (PEP2016511461)	14	55	GVNGYGEAEFVFSFI	267.87	14.9	252.96	286	0	286
Thevelein, Subst. Scan GVKGYGEAEFVFSFI (PEP2016511461)	14	14	GVPGYGEAEFVFSFI	204.38	14.9	189.47	216	0	216	170.933	65.0844	0.380759
Thevelein, Subst. Scan GVKGYGEAEFVFSFI (PEP2016511461)	14	35	GVPGYGEAEFVFSFI	180.52	14.9	165.62	190	0	190
Thevelein, Subst. Scan GVKGYGEAEFVFSFI (PEP2016511461)	14	56	GVPGYGEAEFVFSFI	220.84	14.9	205.93	244	0	244
Thevelein, Subst. Scan GVKGYGEAEFVFSFI (PEP2016511461)	14	15	GVQGYGEAEFVFSFI	288.91	14.9	274.01	292	0	292	165.556	63.2889	0.382282
Thevelein, Subst. Scan GVKGYGEAEFVFSFI (PEP2016511461)	14	36	GVQGYGEAEFVFSFI	282.36	14.9	267.46	296	0	296
Thevelein, Subst. Scan GVKGYGEAEFVFSFI (PEP2016511461)	14	57	GVQGYGEAEFVFSFI	233.22	14.9	218.32	230	0	230
Thevelein, Subst. Scan GVKGYGEAEFVFSFI (PEP2016511461)	14	16	GVRGYGEAEFVFSFI	180.39	14.9	165.49	181	0	181	155.267	57.8756	0.372749
Thevelein, Subst. Scan GVKGYGEAEFVFSFI (PEP2016511461)	14	37	GVRGYGEAEFVFSFI	185.18	14.9	170.28	194	0	194
Thevelein, Subst. Scan GVKGYGEAEFVFSFI (PEP2016511461)	14	58	GVRGYGEAEFVFSFI	154.46	14.9	139.55	158	0	158
Thevelein, Subst. Scan GVKGYGEAEFVFSFI (PEP2016511461)	14	17	GVSGYGEAEFVFSFI	273.13	14.9	258.23	282	0	282	154.889	60.6568	0.391615
Thevelein, Subst. Scan GVKGYGEAEFVFSFI (PEP2016511461)	14	38	GVSGYGEAEFVFSFI	251.65	14.9	236.75	256	0	256
Thevelein, Subst. Scan GVKGYGEAEFVFSFI (PEP2016511461)	14	59	GVSGYGEAEFVFSFI	129.71	14.9	114.8	130	0	130
Thevelein, Subst. Scan GVKGYGEAEFVFSFI (PEP2016511461)	14	18	GVTGYGEAEFVFSFI	269.17	14.9	254.27	283	0	283	147.156	56.2242	0.382073
Thevelein, Subst. Scan GVKGYGEAEFVFSFI (PEP2016511461)	14	39	GVTGYGEAEFVFSFI	219.44	14.9	204.54	210	0	210
Thevelein, Subst. Scan GVKGYGEAEFVFSFI (PEP2016511461)	14	60	GVTGYGEAEFVFSFI	143.68	14.9	128.78	133	0	133
Thevelein, Subst. Scan GVKGYGEAEFVFSFI (PEP2016511461)	14	19	GVVGYGEAEFVFSFI	241.33	14.9	226.43	246	0	246	143.278	51.8222	0.361691
Thevelein, Subst. Scan GVKGYGEAEFVFSFI (PEP2016511461)	14	40	GVVGYGEAEFVFSFI	196.51	14.9	181.61	199	0	199
Thevelein, Subst. Scan GVKGYGEAEFVFSFI (PEP2016511461)	14	61	GVVGYGEAEFVFSFI	130.16	14.9	115.26	130	0	130
Thevelein, Subst. Scan GVKGYGEAEFVFSFI (PEP2016511461)	14	20	GVWGYGEAEFVFSFI	248.99	14.9	234.08	255	0	255	139.611	49.7235	0.356157
Thevelein, Subst. Scan GVKGYGEAEFVFSFI (PEP2016511461)	14	41	GVWGYGEAEFVFSFI	248.48	14.9	233.57	256	0	256
Thevelein, Subst. Scan GVKGYGEAEFVFSFI (PEP2016511461)	14	62	GVWGYGEAEFVFSFI	218.28	14.9	203.38	214	0	214
Thevelein, Subst. Scan GVKGYGEAEFVFSFI (PEP2016511461)	14	21	GVYGYGEAEFVFSFI	282.09	14.9	267.18	289	0	289	131.611	44.1185	0.335219
Thevelein, Subst. Scan GVKGYGEAEFVFSFI (PEP2016511461)	14	42	GVYGYGEAEFVFSFI	213.91	14.9	199.01	212	0	212
Thevelein, Subst. Scan GVKGYGEAEFVFSFI (PEP2016511461)	14	63	GVYGYGEAEFVFSFI	284.15	14.9	269.25	280	0	280
Thevelein, Subst. Scan GVKGYGEAEFVFSFI (PEP2016511461)	15	20	GWKGYGEAEFVFSFI	142.47	14.9	127.57	128	0	128	123.944	36.5728	0.295074
Thevelein, Subst. Scan GVKGYGEAEFVFSFI (PEP2016511461)	15	41	GWKGYGEAEFVFSFI	58.22	14.9	43.32	52	0	52
Thevelein, Subst. Scan GVKGYGEAEFVFSFI (PEP2016511461)	15	62	GWKGYGEAEFVFSFI	115.26	14.9	100.35	107	0	107
Thevelein, Subst. Scan GVKGYGEAEFVFSFI (PEP2016511461)	15	21	GYKGYGEAEFVFSFI	153.5	14.9	138.6	151	0	151	123.922	39.8864	0.321867
Thevelein, Subst. Scan GVKGYGEAEFVFSFI (PEP2016511461)	15	42	GYKGYGEAEFVFSFI	41.84	14.9	26.94	20	0	20
Thevelein, Subst. Scan GVKGYGEAEFVFSFI (PEP2016511461)	15	63	GYKGYGEAEFVFSFI	73.91	14.9	59	69	0	69
Thevelein, Subst. Scan GVKGYGEAEFVFSFI (PEP2016511461)	16	8	HVKGYGEAEFVFSFI	153.74	14.9	138.84	141	0	141	127.06	37.9615	0.298769
Thevelein, Subst. Scan GVKGYGEAEFVFSFI (PEP2016511461)	16	29	HVKGYGEAEFVFSFI	100.25	14.9	85.35	97	0	97
Thevelein, Subst. Scan GVKGYGEAEFVFSFI (PEP2016511461)	16	50	HVKGYGEAEFVFSFI	64.88	14.9	49.98	57	0	57
Thevelein, Subst. Scan GVKGYGEAEFVFSFI (PEP2016511461)	16	9	IVKGYGEAEFVFSFI	217.1	14.9	202.2	229	0	229	129.269	37.787	0.292312
Thevelein, Subst. Scan GVKGYGEAEFVFSFI (PEP2016511461)	16	30	IVKGYGEAEFVFSFI	168.71	14.9	153.81	154	0	154
Thevelein, Subst. Scan GVKGYGEAEFVFSFI (PEP2016511461)	16	51	IVKGYGEAEFVFSFI	104.23	14.9	89.33	103	0	103
Thevelein, Subst. Scan GVKGYGEAEFVFSFI (PEP2016511461)	16	10	KVKGYGEAEFVFSFI	128	14.9	113.1	114	0	114	126.542	36.9005	0.291607
Thevelein, Subst. Scan GVKGYGEAEFVFSFI (PEP2016511461)	16	31	KVKGYGEAEFVFSFI	49.12	14.9	34.22	23	0	23
Thevelein, Subst. Scan GVKGYGEAEFVFSFI (PEP2016511461)	16	52	KVKGYGEAEFVFSFI	55.7	14.9	40.8	49	0	49
Thevelein, Subst. Scan GVKGYGEAEFVFSFI (PEP2016511461)	16	11	LVKGYGEAEFVFSFI	160.37	14.9	145.47	151	0	151	132.409	33.7906	0.255199
Thevelein, Subst. Scan GVKGYGEAEFVFSFI (PEP2016511461)	16	32	LVKGYGEAEFVFSFI	92.74	14.9	77.84	90	0	90
Thevelein, Subst. Scan GVKGYGEAEFVFSFI (PEP2016511461)	16	53	LVKGYGEAEFVFSFI	150.52	14.9	135.62	151	0	151
Thevelein, Subst. Scan GVKGYGEAEFVFSFI (PEP2016511461)	16	12	MVKGYGEAEFVFSFI	135.07	14.9	120.16	141	0	141	132.583	34.5167	0.260339
Thevelein, Subst. Scan GVKGYGEAEFVFSFI (PEP2016511461)	16	33	MVKGYGEAEFVFSFI	150.66	14.9	135.76	149	0	149
Thevelein, Subst. Scan GVKGYGEAEFVFSFI (PEP2016511461)	16	54	MVKGYGEAEFVFSFI	139.87	14.9	124.97	140	0	140
Thevelein, Subst. Scan GVKGYGEAEFVFSFI (PEP2016511461)	16	13	NVKGYGEAEFVFSFI	174.54	14.9	159.64	162	0	162	131.389	37.0247	0.281795
Thevelein, Subst. Scan GVKGYGEAEFVFSFI (PEP2016511461)	16	34	NVKGYGEAEFVFSFI	122.18	14.9	107.28	120	0	120
Thevelein, Subst. Scan GVKGYGEAEFVFSFI (PEP2016511461)	16	55	NVKGYGEAEFVFSFI	123.83	14.9	108.93	126	0	126
Thevelein, Subst. Scan GVKGYGEAEFVFSFI (PEP2016511461)	16	14	PVKGYGEAEFVFSFI	189.62	14.9	174.72	191	0	191	130.812	39.6302	0.302954
Thevelein, Subst. Scan GVKGYGEAEFVFSFI (PEP2016511461)	16	35	PVKGYGEAEFVFSFI	101.04	14.9	86.14	90	0	90
Thevelein, Subst. Scan GVKGYGEAEFVFSFI (PEP2016511461)	16	56	PVKGYGEAEFVFSFI	75.01	14.9	60.1	74	0	74
Thevelein, Subst. Scan GVKGYGEAEFVFSFI (PEP2016511461)	16	15	QVKGYGEAEFVFSFI	278.71	14.9	263.81	279	0	279	132.595	37.8617	0.285543
Thevelein, Subst. Scan GVKGYGEAEFVFSFI (PEP2016511461)	16	36	QVKGYGEAEFVFSFI	133.24	14.9	118.34	136	0	136
Thevelein, Subst. Scan GVKGYGEAEFVFSFI (PEP2016511461)	16	57	QVKGYGEAEFVFSFI	95.62	14.9	80.71	101	0	101
Thevelein, Subst. Scan GVKGYGEAEFVFSFI (PEP2016511461)	16	16	RVKGYGEAEFVFSFI	109.81	14.9	94.91	97	0	97	126.028	34.2469	0.271741
Thevelein, Subst. Scan GVKGYGEAEFVFSFI (PEP2016511461)	16	37	RVKGYGEAEFVFSFI	102.84	14.9	87.94	97	0	97
Thevelein, Subst. Scan GVKGYGEAEFVFSFI (PEP2016511461)	16	58	RVKGYGEAEFVFSFI	135.43	14.9	120.53	126	0	126
Thevelein, Subst. Scan GVKGYGEAEFVFSFI (PEP2016511461)	16	17	SVKGYGEAEFVFSFI	174.44	14.9	159.54	177	0	177	129.9	35.9333	0.276623
Thevelein, Subst. Scan GVKGYGEAEFVFSFI (PEP2016511461)	16	38	SVKGYGEAEFVFSFI	139.87	14.9	124.96	139	0	139
Thevelein, Subst. Scan GVKGYGEAEFVFSFI (PEP2016511461)	16	59	SVKGYGEAEFVFSFI	123.41	14.9	108.51	135.5	0	135.5
Thevelein, Subst. Scan GVKGYGEAEFVFSFI (PEP2016511461)	16	18	TVKGYGEAEFVFSFI	182.81	14.9	167.9	189	0	189	124.75	40.625	0.325651
Thevelein, Subst. Scan GVKGYGEAEFVFSFI (PEP2016511461)	16	39	TVKGYGEAEFVFSFI	99.45	14.9	84.55	91	0	91
Thevelein, Subst. Scan GVKGYGEAEFVFSFI (PEP2016511461)	16	60	TVKGYGEAEFVFSFI	126.08	14.9	111.18	130	0	130
Thevelein, Subst. Scan GVKGYGEAEFVFSFI (PEP2016511461)	16	19	VVKGYGEAEFVFSFI	127.16	14.9	112.26	122	0	122	120.778	43.4074	0.359399
Thevelein, Subst. Scan GVKGYGEAEFVFSFI (PEP2016511461)	16	40	VVKGYGEAEFVFSFI	94.25	14.9	79.35	83	0	83
Thevelein, Subst. Scan GVKGYGEAEFVFSFI (PEP2016511461)	16	61	VVKGYGEAEFVFSFI	153.98	14.9	139.08	160	0	160
Thevelein, Subst. Scan GVKGYGEAEFVFSFI (PEP2016511461)	16	20	WVKGYGEAEFVFSFI	157.36	14.9	142.46	163	0	163	120.333	52.2222	0.43398
Thevelein, Subst. Scan GVKGYGEAEFVFSFI (PEP2016511461)	16	41	WVKGYGEAEFVFSFI	127.69	14.9	112.78	130	0	130
Thevelein, Subst. Scan GVKGYGEAEFVFSFI (PEP2016511461)	16	62	WVKGYGEAEFVFSFI	138.26	14.9	123.35	143	0	143
Thevelein, Subst. Scan GVKGYGEAEFVFSFI (PEP2016511461)	16	21	YVKGYGEAEFVFSFI	200.2	14.9	185.3	202	0	202	95.3333	71.1111	0.745921
Thevelein, Subst. Scan GVKGYGEAEFVFSFI (PEP2016511461)	16	42	YVKGYGEAEFVFSFI	41.34	14.9	26.44	13	0	13
Thevelein, Subst. Scan GVKGYGEAEFVFSFI (PEP2016511461)	16	63	YVKGYGEAEFVFSFI	68.16	14.9	53.25	71	0	71

## Sheet: Raw Data GST, 500 µg-ml
#Date:Do Jan 26 2017 11:48:33
#Green Channel Image File:
#Red Channel Image File:X:\Auswertungen\Rohdaten\2017.01.18_Thevelein_PEP2016511461\2017.01.24_Thevelein_1460-12-13-14_7-R_fi\700.TIF
#Array File:X:\Auswertungen\Rohdaten\2017.01.18_Thevelein_PEP2016511461\PSA-Exports\Grid_1460-14.psf
Spot Family	Row	Column	Peptide	Raw Mean	Background Mean	Foreground Mean	Raw Median	Background Median	Foreground Median	Av. Foreground Median	Deviation	Deviation [%]
Thevelein, Subst. Scan GVKGYGEAEFVFSFI (PEP2016511461)	16	2	AVKGYGEAEFVFSFI	13.76	13.69	0.06	0	0	0	5.66667	7.55556	1.33333
Thevelein, Subst. Scan GVKGYGEAEFVFSFI (PEP2016511461)	16	23	AVKGYGEAEFVFSFI	11.27	13.69	0	0	0	0
Thevelein, Subst. Scan GVKGYGEAEFVFSFI (PEP2016511461)	16	44	AVKGYGEAEFVFSFI	25.57	13.69	11.88	17	0	17
Thevelein, Subst. Scan GVKGYGEAEFVFSFI (PEP2016511461)	16	3	CVKGYGEAEFVFSFI	10.57	13.69	0	0	0	0	0	0	0
Thevelein, Subst. Scan GVKGYGEAEFVFSFI (PEP2016511461)	16	24	CVKGYGEAEFVFSFI	11.81	13.69	0	0	0	0
Thevelein, Subst. Scan GVKGYGEAEFVFSFI (PEP2016511461)	16	45	CVKGYGEAEFVFSFI	9.53	13.69	0	0	0	0
Thevelein, Subst. Scan GVKGYGEAEFVFSFI (PEP2016511461)	16	4	DVKGYGEAEFVFSFI	12.81	13.69	0	0	0	0	0.333333	0.444444	1.33333
Thevelein, Subst. Scan GVKGYGEAEFVFSFI (PEP2016511461)	16	25	DVKGYGEAEFVFSFI	16.43	13.69	2.74	1	0	1
Thevelein, Subst. Scan GVKGYGEAEFVFSFI (PEP2016511461)	16	46	DVKGYGEAEFVFSFI	10.37	13.69	0	0	0	0
Thevelein, Subst. Scan GVKGYGEAEFVFSFI (PEP2016511461)	16	5	EVKGYGEAEFVFSFI	8.36	13.69	0	0	0	0	0	0	0
Thevelein, Subst. Scan GVKGYGEAEFVFSFI (PEP2016511461)	16	26	EVKGYGEAEFVFSFI	9.43	13.69	0	0	0	0
Thevelein, Subst. Scan GVKGYGEAEFVFSFI (PEP2016511461)	16	47	EVKGYGEAEFVFSFI	11.06	13.69	0	0	0	0
Thevelein, Subst. Scan GVKGYGEAEFVFSFI (PEP2016511461)	16	6	FVKGYGEAEFVFSFI	10.51	13.69	0	0	0	0	1.33333	1.77778	1.33333
Thevelein, Subst. Scan GVKGYGEAEFVFSFI (PEP2016511461)	16	27	FVKGYGEAEFVFSFI	31.28	13.69	17.59	0	0	0
Thevelein, Subst. Scan GVKGYGEAEFVFSFI (PEP2016511461)	16	48	FVKGYGEAEFVFSFI	14.88	13.69	1.18	4	0	4
Thevelein, Subst. Scan GVKGYGEAEFVFSFI (PEP2016511461)	15	2	GAKGYGEAEFVFSFI	16.58	13.69	2.89	2	0	2	5.33333	5.77778	1.08333
Thevelein, Subst. Scan GVKGYGEAEFVFSFI (PEP2016511461)	15	23	GAKGYGEAEFVFSFI	11.26	13.69	0	0	0	0
Thevelein, Subst. Scan GVKGYGEAEFVFSFI (PEP2016511461)	15	44	GAKGYGEAEFVFSFI	26.63	13.69	12.94	14	0	14
Thevelein, Subst. Scan GVKGYGEAEFVFSFI (PEP2016511461)	15	3	GCKGYGEAEFVFSFI	11.51	13.69	0	0	0	0	0	0	0
Thevelein, Subst. Scan GVKGYGEAEFVFSFI (PEP2016511461)	15	24	GCKGYGEAEFVFSFI	11.99	13.69	0	0	0	0
Thevelein, Subst. Scan GVKGYGEAEFVFSFI (PEP2016511461)	15	45	GCKGYGEAEFVFSFI	11.62	13.69	0	0	0	0
Thevelein, Subst. Scan GVKGYGEAEFVFSFI (PEP2016511461)	15	4	GDKGYGEAEFVFSFI	11.06	13.69	0	0	0	0	0	0	0
Thevelein, Subst. Scan GVKGYGEAEFVFSFI (PEP2016511461)	15	25	GDKGYGEAEFVFSFI	11.66	13.69	0	0	0	0
Thevelein, Subst. Scan GVKGYGEAEFVFSFI (PEP2016511461)	15	46	GDKGYGEAEFVFSFI	13.34	13.69	0	0	0	0
Thevelein, Subst. Scan GVKGYGEAEFVFSFI (PEP2016511461)	15	5	GEKGYGEAEFVFSFI	16.33	13.69	2.64	3	0	3	3.33333	0.444444	0.133333
Thevelein, Subst. Scan GVKGYGEAEFVFSFI (PEP2016511461)	15	26	GEKGYGEAEFVFSFI	14.73	13.69	1.04	3	0	3
Thevelein, Subst. Scan GVKGYGEAEFVFSFI (PEP2016511461)	15	47	GEKGYGEAEFVFSFI	17.72	13.69	4.03	4	0	4
Thevelein, Subst. Scan GVKGYGEAEFVFSFI (PEP2016511461)	15	6	GFKGYGEAEFVFSFI	49.84	13.69	36.15	5.5	0	5.5	1.83333	2.44444	1.33333
Thevelein, Subst. Scan GVKGYGEAEFVFSFI (PEP2016511461)	15	27	GFKGYGEAEFVFSFI	13.98	13.69	0.29	0	0	0
Thevelein, Subst. Scan GVKGYGEAEFVFSFI (PEP2016511461)	15	48	GFKGYGEAEFVFSFI	14.49	13.69	0.8	0	0	0
Thevelein, Subst. Scan GVKGYGEAEFVFSFI (PEP2016511461)	15	7	GGKGYGEAEFVFSFI	15.06	13.69	1.37	0	0	0	0	0	0
Thevelein, Subst. Scan GVKGYGEAEFVFSFI (PEP2016511461)	15	28	GGKGYGEAEFVFSFI	8.88	13.69	0	0	0	0
Thevelein, Subst. Scan GVKGYGEAEFVFSFI (PEP2016511461)	15	49	GGKGYGEAEFVFSFI	12	13.69	0	0	0	0
Thevelein, Subst. Scan GVKGYGEAEFVFSFI (PEP2016511461)	15	8	GHKGYGEAEFVFSFI	19.88	13.69	6.19	8	0	8	2.66667	3.55556	1.33333
Thevelein, Subst. Scan GVKGYGEAEFVFSFI (PEP2016511461)	15	29	GHKGYGEAEFVFSFI	14.09	13.69	0.4	0	0	0
Thevelein, Subst. Scan GVKGYGEAEFVFSFI (PEP2016511461)	15	50	GHKGYGEAEFVFSFI	9.91	13.69	0	0	0	0
Thevelein, Subst. Scan GVKGYGEAEFVFSFI (PEP2016511461)	15	9	GIKGYGEAEFVFSFI	15.34	13.69	1.65	0	0	0	0	0	0
Thevelein, Subst. Scan GVKGYGEAEFVFSFI (PEP2016511461)	15	30	GIKGYGEAEFVFSFI	13.63	13.69	0	0	0	0
Thevelein, Subst. Scan GVKGYGEAEFVFSFI (PEP2016511461)	15	51	GIKGYGEAEFVFSFI	11.58	13.69	0	0	0	0
Thevelein, Subst. Scan GVKGYGEAEFVFSFI (PEP2016511461)	15	10	GKKGYGEAEFVFSFI	13.9	13.69	0.21	0	0	0	0	0	0
Thevelein, Subst. Scan GVKGYGEAEFVFSFI (PEP2016511461)	15	31	GKKGYGEAEFVFSFI	10.77	13.69	0	0	0	0
Thevelein, Subst. Scan GVKGYGEAEFVFSFI (PEP2016511461)	15	52	GKKGYGEAEFVFSFI	8.21	13.69	0	0	0	0
Thevelein, Subst. Scan GVKGYGEAEFVFSFI (PEP2016511461)	15	11	GLKGYGEAEFVFSFI	16.15	13.69	2.46	2	0	2	0.666667	0.888889	1.33333
Thevelein, Subst. Scan GVKGYGEAEFVFSFI (PEP2016511461)	15	32	GLKGYGEAEFVFSFI	13.58	13.69	0	0	0	0
Thevelein, Subst. Scan GVKGYGEAEFVFSFI (PEP2016511461)	15	53	GLKGYGEAEFVFSFI	12.72	13.69	0	0	0	0
Thevelein, Subst. Scan GVKGYGEAEFVFSFI (PEP2016511461)	15	12	GMKGYGEAEFVFSFI	15.13	13.69	1.43	0	0	0	0	0	0
Thevelein, Subst. Scan GVKGYGEAEFVFSFI (PEP2016511461)	15	33	GMKGYGEAEFVFSFI	12.34	13.69	0	0	0	0
Thevelein, Subst. Scan GVKGYGEAEFVFSFI (PEP2016511461)	15	54	GMKGYGEAEFVFSFI	12.01	13.69	0	0	0	0
Thevelein, Subst. Scan GVKGYGEAEFVFSFI (PEP2016511461)	15	13	GNKGYGEAEFVFSFI	19.82	13.69	6.13	8	0	8	2.66667	3.55556	1.33333
Thevelein, Subst. Scan GVKGYGEAEFVFSFI (PEP2016511461)	15	34	GNKGYGEAEFVFSFI	11.79	13.69	0	0	0	0
Thevelein, Subst. Scan GVKGYGEAEFVFSFI (PEP2016511461)	15	55	GNKGYGEAEFVFSFI	12.26	13.69	0	0	0	0
Thevelein, Subst. Scan GVKGYGEAEFVFSFI (PEP2016511461)	15	14	GPKGYGEAEFVFSFI	20.26	13.69	6.56	6	0	6	2	2.66667	1.33333
Thevelein, Subst. Scan GVKGYGEAEFVFSFI (PEP2016511461)	15	35	GPKGYGEAEFVFSFI	11.44	13.69	0	0	0	0
Thevelein, Subst. Scan GVKGYGEAEFVFSFI (PEP2016511461)	15	56	GPKGYGEAEFVFSFI	10.74	13.69	0	0	0	0
Thevelein, Subst. Scan GVKGYGEAEFVFSFI (PEP2016511461)	15	15	GQKGYGEAEFVFSFI	12.83	13.69	0	0	0	0	0	0	0
Thevelein, Subst. Scan GVKGYGEAEFVFSFI (PEP2016511461)	15	36	GQKGYGEAEFVFSFI	11.48	13.69	0	0	0	0
Thevelein, Subst. Scan GVKGYGEAEFVFSFI (PEP2016511461)	15	57	GQKGYGEAEFVFSFI	62.17	13.69	48.48	0	0	0
Thevelein, Subst. Scan GVKGYGEAEFVFSFI (PEP2016511461)	15	16	GRKGYGEAEFVFSFI	17.88	13.69	4.18	0	0	0	0	0	0
Thevelein, Subst. Scan GVKGYGEAEFVFSFI (PEP2016511461)	15	37	GRKGYGEAEFVFSFI	17.64	13.69	3.95	0	0	0
Thevelein, Subst. Scan GVKGYGEAEFVFSFI (PEP2016511461)	15	58	GRKGYGEAEFVFSFI	13.07	13.69	0	0	0	0
Thevelein, Subst. Scan GVKGYGEAEFVFSFI (PEP2016511461)	15	17	GSKGYGEAEFVFSFI	15.41	13.69	1.72	0	0	0	0	0	0
Thevelein, Subst. Scan GVKGYGEAEFVFSFI (PEP2016511461)	15	38	GSKGYGEAEFVFSFI	13.25	13.69	0	0	0	0
Thevelein, Subst. Scan GVKGYGEAEFVFSFI (PEP2016511461)	15	59	GSKGYGEAEFVFSFI	13.59	13.69	0	0	0	0
Thevelein, Subst. Scan GVKGYGEAEFVFSFI (PEP2016511461)	15	18	GTKGYGEAEFVFSFI	23.94	13.69	10.25	0	0	0	0	0	0
Thevelein, Subst. Scan GVKGYGEAEFVFSFI (PEP2016511461)	15	39	GTKGYGEAEFVFSFI	9.48	13.69	0	0	0	0
Thevelein, Subst. Scan GVKGYGEAEFVFSFI (PEP2016511461)	15	60	GTKGYGEAEFVFSFI	14.47	13.69	0.78	0	0	0
Thevelein, Subst. Scan GVKGYGEAEFVFSFI (PEP2016511461)	14	2	GVAGYGEAEFVFSFI	13.09	13.69	0	0	0	0	8	10.6667	1.33333
Thevelein, Subst. Scan GVKGYGEAEFVFSFI (PEP2016511461)	14	23	GVAGYGEAEFVFSFI	12.53	13.69	0	0	0	0
Thevelein, Subst. Scan GVKGYGEAEFVFSFI (PEP2016511461)	14	44	GVAGYGEAEFVFSFI	29.54	13.69	15.85	24	0	24
Thevelein, Subst. Scan GVKGYGEAEFVFSFI (PEP2016511461)	14	3	GVCGYGEAEFVFSFI	10.24	13.69	0	0	0	0	0	0	0
Thevelein, Subst. Scan GVKGYGEAEFVFSFI (PEP2016511461)	14	24	GVCGYGEAEFVFSFI	12.03	13.69	0	0	0	0
Thevelein, Subst. Scan GVKGYGEAEFVFSFI (PEP2016511461)	14	45	GVCGYGEAEFVFSFI	11.22	13.69	0	0	0	0
Thevelein, Subst. Scan GVKGYGEAEFVFSFI (PEP2016511461)	14	4	GVDGYGEAEFVFSFI	20.97	13.69	7.27	6	0	6	2	2.66667	1.33333
Thevelein, Subst. Scan GVKGYGEAEFVFSFI (PEP2016511461)	14	25	GVDGYGEAEFVFSFI	11.2	13.69	0	0	0	0
Thevelein, Subst. Scan GVKGYGEAEFVFSFI (PEP2016511461)	14	46	GVDGYGEAEFVFSFI	13.13	13.69	0	0	0	0
Thevelein, Subst. Scan GVKGYGEAEFVFSFI (PEP2016511461)	14	5	GVEGYGEAEFVFSFI	18.41	13.69	4.71	2	0	2	2	1.33333	0.666667
Thevelein, Subst. Scan GVKGYGEAEFVFSFI (PEP2016511461)	14	26	GVEGYGEAEFVFSFI	24.94	13.69	11.25	0	0	0
Thevelein, Subst. Scan GVKGYGEAEFVFSFI (PEP2016511461)	14	47	GVEGYGEAEFVFSFI	16.85	13.69	3.16	4	0	4
Thevelein, Subst. Scan GVKGYGEAEFVFSFI (PEP2016511461)	14	6	GVFGYGEAEFVFSFI	9.18	13.69	0	0	0	0	0	0	0
Thevelein, Subst. Scan GVKGYGEAEFVFSFI (PEP2016511461)	14	27	GVFGYGEAEFVFSFI	12.46	13.69	0	0	0	0
Thevelein, Subst. Scan GVKGYGEAEFVFSFI (PEP2016511461)	14	48	GVFGYGEAEFVFSFI	13.24	13.69	0	0	0	0
Thevelein, Subst. Scan GVKGYGEAEFVFSFI (PEP2016511461)	14	7	GVGGYGEAEFVFSFI	12.37	13.69	0	0	0	0	0	0	0
Thevelein, Subst. Scan GVKGYGEAEFVFSFI (PEP2016511461)	14	28	GVGGYGEAEFVFSFI	12.26	13.69	0	0	0	0
Thevelein, Subst. Scan GVKGYGEAEFVFSFI (PEP2016511461)	14	49	GVGGYGEAEFVFSFI	29.2	13.69	15.51	0	0	0
Thevelein, Subst. Scan GVKGYGEAEFVFSFI (PEP2016511461)	14	8	GVHGYGEAEFVFSFI	16.71	13.69	3.01	6	0	6	2	2.66667	1.33333
Thevelein, Subst. Scan GVKGYGEAEFVFSFI (PEP2016511461)	14	29	GVHGYGEAEFVFSFI	13.86	13.69	0.17	0	0	0
Thevelein, Subst. Scan GVKGYGEAEFVFSFI (PEP2016511461)	14	50	GVHGYGEAEFVFSFI	12.74	13.69	0	0	0	0
Thevelein, Subst. Scan GVKGYGEAEFVFSFI (PEP2016511461)	14	9	GVIGYGEAEFVFSFI	18.24	13.69	4.55	4	0	4	1.33333	1.77778	1.33333
Thevelein, Subst. Scan GVKGYGEAEFVFSFI (PEP2016511461)	14	30	GVIGYGEAEFVFSFI	12.8	13.69	0	0	0	0
Thevelein, Subst. Scan GVKGYGEAEFVFSFI (PEP2016511461)	14	51	GVIGYGEAEFVFSFI	10.99	13.69	0	0	0	0
Thevelein, Subst. Scan GVKGYGEAEFVFSFI (PEP2016511461)	13	2	GVKAYGEAEFVFSFI	11.87	13.69	0	0	0	0	9	12	1.33333
Thevelein, Subst. Scan GVKGYGEAEFVFSFI (PEP2016511461)	13	23	GVKAYGEAEFVFSFI	11.27	13.69	0	0	0	0
Thevelein, Subst. Scan GVKGYGEAEFVFSFI (PEP2016511461)	13	44	GVKAYGEAEFVFSFI	30.96	13.69	17.26	27	0	27
Thevelein, Subst. Scan GVKGYGEAEFVFSFI (PEP2016511461)	13	3	GVKCYGEAEFVFSFI	31.18	13.69	17.48	0	0	0	0	0	0
Thevelein, Subst. Scan GVKGYGEAEFVFSFI (PEP2016511461)	13	24	GVKCYGEAEFVFSFI	10.6	13.69	0	0	0	0
Thevelein, Subst. Scan GVKGYGEAEFVFSFI (PEP2016511461)	13	45	GVKCYGEAEFVFSFI	12.25	13.69	0	0	0	0
Thevelein, Subst. Scan GVKGYGEAEFVFSFI (PEP2016511461)	13	4	GVKDYGEAEFVFSFI	21.16	13.69	7.46	6	0	6	3	2	0.666667
Thevelein, Subst. Scan GVKGYGEAEFVFSFI (PEP2016511461)	13	25	GVKDYGEAEFVFSFI	9.33	13.69	0	0	0	0
Thevelein, Subst. Scan GVKGYGEAEFVFSFI (PEP2016511461)	13	46	GVKDYGEAEFVFSFI	15.63	13.69	1.93	3	0	3
Thevelein, Subst. Scan GVKGYGEAEFVFSFI (PEP2016511461)	13	5	GVKEYGEAEFVFSFI	21.94	13.69	8.25	6	0	6	2	2.66667	1.33333
Thevelein, Subst. Scan GVKGYGEAEFVFSFI (PEP2016511461)	13	26	GVKEYGEAEFVFSFI	12.73	13.69	0	0	0	0
Thevelein, Subst. Scan GVKGYGEAEFVFSFI (PEP2016511461)	13	47	GVKEYGEAEFVFSFI	12.21	13.69	0	0	0	0
Thevelein, Subst. Scan GVKGYGEAEFVFSFI (PEP2016511461)	13	6	GVKFYGEAEFVFSFI	21.74	13.69	8.05	13	0	13	4.33333	5.77778	1.33333
Thevelein, Subst. Scan GVKGYGEAEFVFSFI (PEP2016511461)	13	27	GVKFYGEAEFVFSFI	10.49	13.69	0	0	0	0
Thevelein, Subst. Scan GVKGYGEAEFVFSFI (PEP2016511461)	13	48	GVKFYGEAEFVFSFI	14.02	13.69	0.33	0	0	0
Thevelein, Subst. Scan GVKGYGEAEFVFSFI (PEP2016511461)	12	2	GVKGAGEAEFVFSFI	12.78	13.69	0	0	0	0	3.66667	4.88889	1.33333
Thevelein, Subst. Scan GVKGYGEAEFVFSFI (PEP2016511461)	12	23	GVKGAGEAEFVFSFI	9.47	13.69	0	0	0	0
Thevelein, Subst. Scan GVKGYGEAEFVFSFI (PEP2016511461)	12	44	GVKGAGEAEFVFSFI	26.23	13.69	12.54	11	0	11
Thevelein, Subst. Scan GVKGYGEAEFVFSFI (PEP2016511461)	12	3	GVKGCGEAEFVFSFI	10.14	13.69	0	0	0	0	0	0	0
Thevelein, Subst. Scan GVKGYGEAEFVFSFI (PEP2016511461)	12	24	GVKGCGEAEFVFSFI	10.92	13.69	0	0	0	0
Thevelein, Subst. Scan GVKGYGEAEFVFSFI (PEP2016511461)	12	45	GVKGCGEAEFVFSFI	7.78	13.69	0	0	0	0
Thevelein, Subst. Scan GVKGYGEAEFVFSFI (PEP2016511461)	12	4	GVKGDGEAEFVFSFI	11.08	13.69	0	0	0	0	0.333333	0.444444	1.33333
Thevelein, Subst. Scan GVKGYGEAEFVFSFI (PEP2016511461)	12	25	GVKGDGEAEFVFSFI	10.2	13.69	0	0	0	0
Thevelein, Subst. Scan GVKGYGEAEFVFSFI (PEP2016511461)	12	46	GVKGDGEAEFVFSFI	15.16	13.69	1.46	1	0	1
Thevelein, Subst. Scan GVKGYGEAEFVFSFI (PEP2016511461)	12	5	GVKGEGEAEFVFSFI	9.13	13.69	0	0	0	0	0.666667	0.888889	1.33333
Thevelein, Subst. Scan GVKGYGEAEFVFSFI (PEP2016511461)	12	26	GVKGEGEAEFVFSFI	9.56	13.69	0	0	0	0
Thevelein, Subst. Scan GVKGYGEAEFVFSFI (PEP2016511461)	12	47	GVKGEGEAEFVFSFI	17.58	13.69	3.88	2	0	2
Thevelein, Subst. Scan GVKGYGEAEFVFSFI (PEP2016511461)	12	6	GVKGFGEAEFVFSFI	13.53	13.69	0	0	0	0	0	0	0
Thevelein, Subst. Scan GVKGYGEAEFVFSFI (PEP2016511461)	12	27	GVKGFGEAEFVFSFI	11.19	13.69	0	0	0	0
Thevelein, Subst. Scan GVKGYGEAEFVFSFI (PEP2016511461)	12	48	GVKGFGEAEFVFSFI	6.74	13.69	0	0	0	0
Thevelein, Subst. Scan GVKGYGEAEFVFSFI (PEP2016511461)	12	7	GVKGGGEAEFVFSFI	17.54	13.69	3.85	3	0	3	1	1.33333	1.33333
Thevelein, Subst. Scan GVKGYGEAEFVFSFI (PEP2016511461)	12	28	GVKGGGEAEFVFSFI	10.48	13.69	0	0	0	0
Thevelein, Subst. Scan GVKGYGEAEFVFSFI (PEP2016511461)	12	49	GVKGGGEAEFVFSFI	10.9	13.69	0	0	0	0
Thevelein, Subst. Scan GVKGYGEAEFVFSFI (PEP2016511461)	12	8	GVKGHGEAEFVFSFI	20.95	13.69	7.26	8	0	8	2.66667	3.55556	1.33333
Thevelein, Subst. Scan GVKGYGEAEFVFSFI (PEP2016511461)	12	29	GVKGHGEAEFVFSFI	11.14	13.69	0	0	0	0
Thevelein, Subst. Scan GVKGYGEAEFVFSFI (PEP2016511461)	12	50	GVKGHGEAEFVFSFI	9.49	13.69	0	0	0	0
Thevelein, Subst. Scan GVKGYGEAEFVFSFI (PEP2016511461)	12	9	GVKGIGEAEFVFSFI	18.57	13.69	4.88	1	0	1	0.333333	0.444444	1.33333
Thevelein, Subst. Scan GVKGYGEAEFVFSFI (PEP2016511461)	12	30	GVKGIGEAEFVFSFI	10.55	13.69	0	0	0	0
Thevelein, Subst. Scan GVKGYGEAEFVFSFI (PEP2016511461)	12	51	GVKGIGEAEFVFSFI	19.63	13.69	5.94	0	0	0
Thevelein, Subst. Scan GVKGYGEAEFVFSFI (PEP2016511461)	12	10	GVKGKGEAEFVFSFI	11.16	13.69	0	0	0	0	0	0	0
Thevelein, Subst. Scan GVKGYGEAEFVFSFI (PEP2016511461)	12	31	GVKGKGEAEFVFSFI	9.71	13.69	0	0	0	0
Thevelein, Subst. Scan GVKGYGEAEFVFSFI (PEP2016511461)	12	52	GVKGKGEAEFVFSFI	12.66	13.69	0	0	0	0
Thevelein, Subst. Scan GVKGYGEAEFVFSFI (PEP2016511461)	12	11	GVKGLGEAEFVFSFI	14.31	13.69	0.61	0	0	0	0	0	0
Thevelein, Subst. Scan GVKGYGEAEFVFSFI (PEP2016511461)	12	32	GVKGLGEAEFVFSFI	11.59	13.69	0	0	0	0
Thevelein, Subst. Scan GVKGYGEAEFVFSFI (PEP2016511461)	12	53	GVKGLGEAEFVFSFI	11.43	13.69	0	0	0	0
Thevelein, Subst. Scan GVKGYGEAEFVFSFI (PEP2016511461)	12	12	GVKGMGEAEFVFSFI	22.42	13.69	8.72	6	0	6	2	2.66667	1.33333
Thevelein, Subst. Scan GVKGYGEAEFVFSFI (PEP2016511461)	12	33	GVKGMGEAEFVFSFI	13.32	13.69	0	0	0	0
Thevelein, Subst. Scan GVKGYGEAEFVFSFI (PEP2016511461)	12	54	GVKGMGEAEFVFSFI	12.76	13.69	0	0	0	0
Thevelein, Subst. Scan GVKGYGEAEFVFSFI (PEP2016511461)	12	13	GVKGNGEAEFVFSFI	18.01	13.69	4.32	4	0	4	1.33333	1.77778	1.33333
Thevelein, Subst. Scan GVKGYGEAEFVFSFI (PEP2016511461)	12	34	GVKGNGEAEFVFSFI	9.33	13.69	0	0	0	0
Thevelein, Subst. Scan GVKGYGEAEFVFSFI (PEP2016511461)	12	55	GVKGNGEAEFVFSFI	11.92	13.69	0	0	0	0
Thevelein, Subst. Scan GVKGYGEAEFVFSFI (PEP2016511461)	12	14	GVKGPGEAEFVFSFI	14.64	13.69	0.95	4	0	4	1.33333	1.77778	1.33333
Thevelein, Subst. Scan GVKGYGEAEFVFSFI (PEP2016511461)	12	35	GVKGPGEAEFVFSFI	7.18	13.69	0	0	0	0
Thevelein, Subst. Scan GVKGYGEAEFVFSFI (PEP2016511461)	12	56	GVKGPGEAEFVFSFI	11.72	13.69	0	0	0	0
Thevelein, Subst. Scan GVKGYGEAEFVFSFI (PEP2016511461)	12	15	GVKGQGEAEFVFSFI	13.01	13.69	0	0	0	0	0	0	0
Thevelein, Subst. Scan GVKGYGEAEFVFSFI (PEP2016511461)	12	36	GVKGQGEAEFVFSFI	9.94	13.69	0	0	0	0
Thevelein, Subst. Scan GVKGYGEAEFVFSFI (PEP2016511461)	12	57	GVKGQGEAEFVFSFI	10.09	13.69	0	0	0	0
Thevelein, Subst. Scan GVKGYGEAEFVFSFI (PEP2016511461)	12	16	GVKGRGEAEFVFSFI	11.34	13.69	0	0	0	0	0	0	0
Thevelein, Subst. Scan GVKGYGEAEFVFSFI (PEP2016511461)	12	37	GVKGRGEAEFVFSFI	11.69	13.69	0	0	0	0
Thevelein, Subst. Scan GVKGYGEAEFVFSFI (PEP2016511461)	12	58	GVKGRGEAEFVFSFI	13.43	13.69	0	0	0	0
Thevelein, Subst. Scan GVKGYGEAEFVFSFI (PEP2016511461)	12	17	GVKGSGEAEFVFSFI	13.03	13.69	0	0	0	0	0	0	0
Thevelein, Subst. Scan GVKGYGEAEFVFSFI (PEP2016511461)	12	38	GVKGSGEAEFVFSFI	12.69	13.69	0	0	0	0
Thevelein, Subst. Scan GVKGYGEAEFVFSFI (PEP2016511461)	12	59	GVKGSGEAEFVFSFI	10.04	13.69	0	0	0	0
Thevelein, Subst. Scan GVKGYGEAEFVFSFI (PEP2016511461)	12	18	GVKGTGEAEFVFSFI	9.67	13.69	0	0	0	0	0	0	0
Thevelein, Subst. Scan GVKGYGEAEFVFSFI (PEP2016511461)	12	39	GVKGTGEAEFVFSFI	11.67	13.69	0	0	0	0
Thevelein, Subst. Scan GVKGYGEAEFVFSFI (PEP2016511461)	12	60	GVKGTGEAEFVFSFI	17.67	13.69	3.97	0	0	0
Thevelein, Subst. Scan GVKGYGEAEFVFSFI (PEP2016511461)	12	19	GVKGVGEAEFVFSFI	15.09	13.69	1.4	0	0	0	0	0	0
Thevelein, Subst. Scan GVKGYGEAEFVFSFI (PEP2016511461)	12	40	GVKGVGEAEFVFSFI	11.86	13.69	0	0	0	0
Thevelein, Subst. Scan GVKGYGEAEFVFSFI (PEP2016511461)	12	61	GVKGVGEAEFVFSFI	11.44	13.69	0	0	0	0
Thevelein, Subst. Scan GVKGYGEAEFVFSFI (PEP2016511461)	12	20	GVKGWGEAEFVFSFI	10.93	13.69	0	0	0	0	0	0	0
Thevelein, Subst. Scan GVKGYGEAEFVFSFI (PEP2016511461)	12	41	GVKGWGEAEFVFSFI	13.79	13.69	0.1	0	0	0
Thevelein, Subst. Scan GVKGYGEAEFVFSFI (PEP2016511461)	12	62	GVKGWGEAEFVFSFI	11.53	13.69	0	0	0	0
Thevelein, Subst. Scan GVKGYGEAEFVFSFI (PEP2016511461)	11	2	GVKGYAEAEFVFSFI	9.01	13.69	0	0	0	0	0.666667	0.888889	1.33333
Thevelein, Subst. Scan GVKGYGEAEFVFSFI (PEP2016511461)	11	23	GVKGYAEAEFVFSFI	10.47	13.69	0	0	0	0
Thevelein, Subst. Scan GVKGYGEAEFVFSFI (PEP2016511461)	11	44	GVKGYAEAEFVFSFI	17.39	13.69	3.7	2	0	2
Thevelein, Subst. Scan GVKGYGEAEFVFSFI (PEP2016511461)	11	3	GVKGYCEAEFVFSFI	11.05	13.69	0	0	0	0	7	9.33333	1.33333
Thevelein, Subst. Scan GVKGYGEAEFVFSFI (PEP2016511461)	11	24	GVKGYCEAEFVFSFI	8.65	13.69	0	0	0	0
Thevelein, Subst. Scan GVKGYGEAEFVFSFI (PEP2016511461)	11	45	GVKGYCEAEFVFSFI	27.97	13.69	14.27	21	0	21
Thevelein, Subst. Scan GVKGYGEAEFVFSFI (PEP2016511461)	11	4	GVKGYDEAEFVFSFI	9.83	13.69	0	0	0	0	0.333333	0.444444	1.33333
Thevelein, Subst. Scan GVKGYGEAEFVFSFI (PEP2016511461)	11	25	GVKGYDEAEFVFSFI	11.54	13.69	0	0	0	0
Thevelein, Subst. Scan GVKGYGEAEFVFSFI (PEP2016511461)	11	46	GVKGYDEAEFVFSFI	15.98	13.69	2.28	1	0	1
Thevelein, Subst. Scan GVKGYGEAEFVFSFI (PEP2016511461)	11	5	GVKGYEEAEFVFSFI	12.23	13.69	0	0	0	0	0	0	0
Thevelein, Subst. Scan GVKGYGEAEFVFSFI (PEP2016511461)	11	26	GVKGYEEAEFVFSFI	9.11	13.69	0	0	0	0
Thevelein, Subst. Scan GVKGYGEAEFVFSFI (PEP2016511461)	11	47	GVKGYEEAEFVFSFI	9.86	13.69	0	0	0	0
Thevelein, Subst. Scan GVKGYGEAEFVFSFI (PEP2016511461)	11	6	GVKGYFEAEFVFSFI	11.9	13.69	0	0	0	0	0	0	0
Thevelein, Subst. Scan GVKGYGEAEFVFSFI (PEP2016511461)	11	27	GVKGYFEAEFVFSFI	9.03	13.69	0	0	0	0
Thevelein, Subst. Scan GVKGYGEAEFVFSFI (PEP2016511461)	11	48	GVKGYFEAEFVFSFI	9.66	13.69	0	0	0	0
Thevelein, Subst. Scan GVKGYGEAEFVFSFI (PEP2016511461)	10	2	GVKGYGAAEFVFSFI	11.68	13.69	0	0	0	0	1.33333	1.77778	1.33333
Thevelein, Subst. Scan GVKGYGEAEFVFSFI (PEP2016511461)	10	23	GVKGYGAAEFVFSFI	9.94	13.69	0	0	0	0
Thevelein, Subst. Scan GVKGYGEAEFVFSFI (PEP2016511461)	10	44	GVKGYGAAEFVFSFI	16.7	13.69	3.01	4	0	4
Thevelein, Subst. Scan GVKGYGEAEFVFSFI (PEP2016511461)	10	3	GVKGYGCAEFVFSFI	9.84	13.69	0	0	0	0	0	0	0
Thevelein, Subst. Scan GVKGYGEAEFVFSFI (PEP2016511461)	10	24	GVKGYGCAEFVFSFI	10.34	13.69	0	0	0	0
Thevelein, Subst. Scan GVKGYGEAEFVFSFI (PEP2016511461)	10	45	GVKGYGCAEFVFSFI	11.11	13.69	0	0	0	0
Thevelein, Subst. Scan GVKGYGEAEFVFSFI (PEP2016511461)	10	4	GVKGYGDAEFVFSFI	12.59	13.69	0	0	0	0	0	0	0
Thevelein, Subst. Scan GVKGYGEAEFVFSFI (PEP2016511461)	10	25	GVKGYGDAEFVFSFI	92.98	13.69	79.29	0	0	0
Thevelein, Subst. Scan GVKGYGEAEFVFSFI (PEP2016511461)	10	46	GVKGYGDAEFVFSFI	10.02	13.69	0	0	0	0
Thevelein, Subst. Scan GVKGYGEAEFVFSFI (PEP2016511461)	8	2	GVKGYGEAAFVFSFI	12.16	13.69	0	0	0	0	0	0	0
Thevelein, Subst. Scan GVKGYGEAEFVFSFI (PEP2016511461)	8	23	GVKGYGEAAFVFSFI	13.49	13.69	0	0	0	0
Thevelein, Subst. Scan GVKGYGEAEFVFSFI (PEP2016511461)	8	44	GVKGYGEAAFVFSFI	8.57	13.69	0	0	0	0
Thevelein, Subst. Scan GVKGYGEAEFVFSFI (PEP2016511461)	8	3	GVKGYGEACFVFSFI	11.55	13.69	0	0	0	0	0	0	0
Thevelein, Subst. Scan GVKGYGEAEFVFSFI (PEP2016511461)	8	24	GVKGYGEACFVFSFI	10.74	13.69	0	0	0	0
Thevelein, Subst. Scan GVKGYGEAEFVFSFI (PEP2016511461)	8	45	GVKGYGEACFVFSFI	11.63	13.69	0	0	0	0
Thevelein, Subst. Scan GVKGYGEAEFVFSFI (PEP2016511461)	8	4	GVKGYGEADFVFSFI	9.71	13.69	0	0	0	0	0	0	0
Thevelein, Subst. Scan GVKGYGEAEFVFSFI (PEP2016511461)	8	25	GVKGYGEADFVFSFI	10.96	13.69	0	0	0	0
Thevelein, Subst. Scan GVKGYGEAEFVFSFI (PEP2016511461)	8	46	GVKGYGEADFVFSFI	12.87	13.69	0	0	0	0
Thevelein, Subst. Scan GVKGYGEAEFVFSFI (PEP2016511461)	7	2	GVKGYGEAEAVFSFI	11.27	13.69	0	0	0	0	0	0	0
Thevelein, Subst. Scan GVKGYGEAEFVFSFI (PEP2016511461)	7	23	GVKGYGEAEAVFSFI	11.54	13.69	0	0	0	0
Thevelein, Subst. Scan GVKGYGEAEFVFSFI (PEP2016511461)	7	44	GVKGYGEAEAVFSFI	12.58	13.69	0	0	0	0
Thevelein, Subst. Scan GVKGYGEAEFVFSFI (PEP2016511461)	7	3	GVKGYGEAECVFSFI	8.03	13.69	0	0	0	0	0	0	0
Thevelein, Subst. Scan GVKGYGEAEFVFSFI (PEP2016511461)	7	24	GVKGYGEAECVFSFI	12.21	13.69	0	0	0	0
Thevelein, Subst. Scan GVKGYGEAEFVFSFI (PEP2016511461)	7	45	GVKGYGEAECVFSFI	12.1	13.69	0	0	0	0
Thevelein, Subst. Scan GVKGYGEAEFVFSFI (PEP2016511461)	7	4	GVKGYGEAEDVFSFI	15.41	13.69	1.71	0	0	0	0	0	0
Thevelein, Subst. Scan GVKGYGEAEFVFSFI (PEP2016511461)	7	25	GVKGYGEAEDVFSFI	14.95	13.69	1.26	0	0	0
Thevelein, Subst. Scan GVKGYGEAEFVFSFI (PEP2016511461)	7	46	GVKGYGEAEDVFSFI	10.99	13.69	0	0	0	0
Thevelein, Subst. Scan GVKGYGEAEFVFSFI (PEP2016511461)	7	5	GVKGYGEAEEVFSFI	11.39	13.69	0	0	0	0	0	0	0
Thevelein, Subst. Scan GVKGYGEAEFVFSFI (PEP2016511461)	7	26	GVKGYGEAEEVFSFI	16.05	13.69	2.36	0	0	0
Thevelein, Subst. Scan GVKGYGEAEFVFSFI (PEP2016511461)	7	47	GVKGYGEAEEVFSFI	12.31	13.69	0	0	0	0
Thevelein, Subst. Scan GVKGYGEAEFVFSFI (PEP2016511461)	6	2	GVKGYGEAEFAFSFI	23.74	13.69	10.05	10	0	10	3.33333	4.44444	1.33333
Thevelein, Subst. Scan GVKGYGEAEFVFSFI (PEP2016511461)	6	23	GVKGYGEAEFAFSFI	9.82	13.69	0	0	0	0
Thevelein, Subst. Scan GVKGYGEAEFVFSFI (PEP2016511461)	6	44	GVKGYGEAEFAFSFI	9.04	13.69	0	0	0	0
Thevelein, Subst. Scan GVKGYGEAEFVFSFI (PEP2016511461)	6	3	GVKGYGEAEFCFSFI	21.34	13.69	7.65	6	0	6	2	2.66667	1.33333
Thevelein, Subst. Scan GVKGYGEAEFVFSFI (PEP2016511461)	6	24	GVKGYGEAEFCFSFI	9.7	13.69	0	0	0	0
Thevelein, Subst. Scan GVKGYGEAEFVFSFI (PEP2016511461)	6	45	GVKGYGEAEFCFSFI	11.24	13.69	0	0	0	0
Thevelein, Subst. Scan GVKGYGEAEFVFSFI (PEP2016511461)	6	4	GVKGYGEAEFDFSFI	25.97	13.69	12.28	13	0	13	4.33333	5.77778	1.33333
Thevelein, Subst. Scan GVKGYGEAEFVFSFI (PEP2016511461)	6	25	GVKGYGEAEFDFSFI	12.36	13.69	0	0	0	0
Thevelein, Subst. Scan GVKGYGEAEFVFSFI (PEP2016511461)	6	46	GVKGYGEAEFDFSFI	9.01	13.69	0	0	0	0
Thevelein, Subst. Scan GVKGYGEAEFVFSFI (PEP2016511461)	6	5	GVKGYGEAEFEFSFI	37.98	13.69	24.29	29	0	29	9.66667	12.8889	1.33333
Thevelein, Subst. Scan GVKGYGEAEFVFSFI (PEP2016511461)	6	26	GVKGYGEAEFEFSFI	11.07	13.69	0	0	0	0
Thevelein, Subst. Scan GVKGYGEAEFVFSFI (PEP2016511461)	6	47	GVKGYGEAEFEFSFI	12.59	13.69	0	0	0	0
Thevelein, Subst. Scan GVKGYGEAEFVFSFI (PEP2016511461)	6	6	GVKGYGEAEFFFSFI	11.61	13.69	0	0	0	0	0	0	0
Thevelein, Subst. Scan GVKGYGEAEFVFSFI (PEP2016511461)	6	27	GVKGYGEAEFFFSFI	11.83	13.69	0	0	0	0
Thevelein, Subst. Scan GVKGYGEAEFVFSFI (PEP2016511461)	6	48	GVKGYGEAEFFFSFI	13.06	13.69	0	0	0	0
Thevelein, Subst. Scan GVKGYGEAEFVFSFI (PEP2016511461)	6	7	GVKGYGEAEFGFSFI	10.69	13.69	0	0	0	0	0	0	0
Thevelein, Subst. Scan GVKGYGEAEFVFSFI (PEP2016511461)	6	28	GVKGYGEAEFGFSFI	10.06	13.69	0	0	0	0
Thevelein, Subst. Scan GVKGYGEAEFVFSFI (PEP2016511461)	6	49	GVKGYGEAEFGFSFI	10.33	13.69	0	0	0	0
Thevelein, Subst. Scan GVKGYGEAEFVFSFI (PEP2016511461)	6	8	GVKGYGEAEFHFSFI	10.22	13.69	0	0	0	0	0	0	0
Thevelein, Subst. Scan GVKGYGEAEFVFSFI (PEP2016511461)	6	29	GVKGYGEAEFHFSFI	11.83	13.69	0	0	0	0
Thevelein, Subst. Scan GVKGYGEAEFVFSFI (PEP2016511461)	6	50	GVKGYGEAEFHFSFI	19.52	13.69	5.82	0	0	0
Thevelein, Subst. Scan GVKGYGEAEFVFSFI (PEP2016511461)	6	9	GVKGYGEAEFIFSFI	11.73	13.69	0	0	0	0	0.333333	0.444444	1.33333
Thevelein, Subst. Scan GVKGYGEAEFVFSFI (PEP2016511461)	6	30	GVKGYGEAEFIFSFI	10.14	13.69	0	0	0	0
Thevelein, Subst. Scan GVKGYGEAEFVFSFI (PEP2016511461)	6	51	GVKGYGEAEFIFSFI	19.52	13.69	5.82	1	0	1
Thevelein, Subst. Scan GVKGYGEAEFVFSFI (PEP2016511461)	6	10	GVKGYGEAEFKFSFI	10.24	13.69	0	0	0	0	0	0	0
Thevelein, Subst. Scan GVKGYGEAEFVFSFI (PEP2016511461)	6	31	GVKGYGEAEFKFSFI	10.82	13.69	0	0	0	0
Thevelein, Subst. Scan GVKGYGEAEFVFSFI (PEP2016511461)	6	52	GVKGYGEAEFKFSFI	11.37	13.69	0	0	0	0
Thevelein, Subst. Scan GVKGYGEAEFVFSFI (PEP2016511461)	6	11	GVKGYGEAEFLFSFI	9.03	13.69	0	0	0	0	0	0	0
Thevelein, Subst. Scan GVKGYGEAEFVFSFI (PEP2016511461)	6	32	GVKGYGEAEFLFSFI	16.85	13.69	3.16	0	0	0
Thevelein, Subst. Scan GVKGYGEAEFVFSFI (PEP2016511461)	6	53	GVKGYGEAEFLFSFI	13.64	13.69	0	0	0	0
Thevelein, Subst. Scan GVKGYGEAEFVFSFI (PEP2016511461)	6	12	GVKGYGEAEFMFSFI	11.61	13.69	0	0	0	0	0.666667	0.888889	1.33333
Thevelein, Subst. Scan GVKGYGEAEFVFSFI (PEP2016511461)	6	33	GVKGYGEAEFMFSFI	9.49	13.69	0	0	0	0
Thevelein, Subst. Scan GVKGYGEAEFVFSFI (PEP2016511461)	6	54	GVKGYGEAEFMFSFI	13.39	13.69	0	2	0	2
Thevelein, Subst. Scan GVKGYGEAEFVFSFI (PEP2016511461)	6	13	GVKGYGEAEFNFSFI	12.01	13.69	0	0	0	0	0	0	0
Thevelein, Subst. Scan GVKGYGEAEFVFSFI (PEP2016511461)	6	34	GVKGYGEAEFNFSFI	11.8	13.69	0	0	0	0
Thevelein, Subst. Scan GVKGYGEAEFVFSFI (PEP2016511461)	6	55	GVKGYGEAEFNFSFI	17.16	13.69	3.47	0	0	0
Thevelein, Subst. Scan GVKGYGEAEFVFSFI (PEP2016511461)	6	14	GVKGYGEAEFPFSFI	15.04	13.69	1.35	0	0	0	0	0	0
Thevelein, Subst. Scan GVKGYGEAEFVFSFI (PEP2016511461)	6	35	GVKGYGEAEFPFSFI	12.84	13.69	0	0	0	0
Thevelein, Subst. Scan GVKGYGEAEFVFSFI (PEP2016511461)	6	56	GVKGYGEAEFPFSFI	8.01	13.69	0	0	0	0
Thevelein, Subst. Scan GVKGYGEAEFVFSFI (PEP2016511461)	6	15	GVKGYGEAEFQFSFI	9.67	13.69	0	0	0	0	0	0	0
Thevelein, Subst. Scan GVKGYGEAEFVFSFI (PEP2016511461)	6	36	GVKGYGEAEFQFSFI	9.88	13.69	0	0	0	0
Thevelein, Subst. Scan GVKGYGEAEFVFSFI (PEP2016511461)	6	57	GVKGYGEAEFQFSFI	9.99	13.69	0	0	0	0
Thevelein, Subst. Scan GVKGYGEAEFVFSFI (PEP2016511461)	6	16	GVKGYGEAEFRFSFI	11.41	13.69	0	0	0	0	0	0	0
Thevelein, Subst. Scan GVKGYGEAEFVFSFI (PEP2016511461)	6	37	GVKGYGEAEFRFSFI	9.81	13.69	0	0	0	0
Thevelein, Subst. Scan GVKGYGEAEFVFSFI (PEP2016511461)	6	58	GVKGYGEAEFRFSFI	13.13	13.69	0	0	0	0
Thevelein, Subst. Scan GVKGYGEAEFVFSFI (PEP2016511461)	6	17	GVKGYGEAEFSFSFI	9.41	13.69	0	0	0	0	0	0	0
Thevelein, Subst. Scan GVKGYGEAEFVFSFI (PEP2016511461)	6	38	GVKGYGEAEFSFSFI	13.92	13.69	0.22	0	0	0
Thevelein, Subst. Scan GVKGYGEAEFVFSFI (PEP2016511461)	6	59	GVKGYGEAEFSFSFI	8.48	13.69	0	0	0	0
Thevelein, Subst. Scan GVKGYGEAEFVFSFI (PEP2016511461)	6	18	GVKGYGEAEFTFSFI	11.32	13.69	0	0	0	0	0	0	0
Thevelein, Subst. Scan GVKGYGEAEFVFSFI (PEP2016511461)	6	39	GVKGYGEAEFTFSFI	9.47	13.69	0	0	0	0
Thevelein, Subst. Scan GVKGYGEAEFVFSFI (PEP2016511461)	6	60	GVKGYGEAEFTFSFI	13.93	13.69	0.23	0	0	0
Thevelein, Subst. Scan GVKGYGEAEFVFSFI (PEP2016511461)	5	2	GVKGYGEAEFVASFI	27.78	13.69	14.09	11	0	11	3.66667	4.88889	1.33333
Thevelein, Subst. Scan GVKGYGEAEFVFSFI (PEP2016511461)	5	23	GVKGYGEAEFVASFI	10.29	13.69	0	0	0	0
Thevelein, Subst. Scan GVKGYGEAEFVFSFI (PEP2016511461)	5	44	GVKGYGEAEFVASFI	11.77	13.69	0	0	0	0
Thevelein, Subst. Scan GVKGYGEAEFVFSFI (PEP2016511461)	5	3	GVKGYGEAEFVCSFI	27.97	13.69	14.27	19	0	19	6.33333	8.44444	1.33333
Thevelein, Subst. Scan GVKGYGEAEFVFSFI (PEP2016511461)	5	24	GVKGYGEAEFVCSFI	16.49	13.69	2.8	0	0	0
Thevelein, Subst. Scan GVKGYGEAEFVFSFI (PEP2016511461)	5	45	GVKGYGEAEFVCSFI	8.4	13.69	0	0	0	0
Thevelein, Subst. Scan GVKGYGEAEFVFSFI (PEP2016511461)	5	4	GVKGYGEAEFVDSFI	34.63	13.69	20.94	30	0	30	10	13.3333	1.33333
Thevelein, Subst. Scan GVKGYGEAEFVFSFI (PEP2016511461)	5	25	GVKGYGEAEFVDSFI	10.57	13.69	0	0	0	0
Thevelein, Subst. Scan GVKGYGEAEFVFSFI (PEP2016511461)	5	46	GVKGYGEAEFVDSFI	21.68	13.69	7.98	0	0	0
Thevelein, Subst. Scan GVKGYGEAEFVFSFI (PEP2016511461)	5	5	GVKGYGEAEFVESFI	20.94	13.69	7.25	7	0	7	2.33333	3.11111	1.33333
Thevelein, Subst. Scan GVKGYGEAEFVFSFI (PEP2016511461)	5	26	GVKGYGEAEFVESFI	10.11	13.69	0	0	0	0
Thevelein, Subst. Scan GVKGYGEAEFVFSFI (PEP2016511461)	5	47	GVKGYGEAEFVESFI	11.16	13.69	0	0	0	0
Thevelein, Subst. Scan GVKGYGEAEFVFSFI (PEP2016511461)	4	2	GVKGYGEAEFVFAFI	17.06	13.69	3.37	4	0	4	1.33333	1.77778	1.33333
Thevelein, Subst. Scan GVKGYGEAEFVFSFI (PEP2016511461)	4	23	GVKGYGEAEFVFAFI	11	13.69	0	0	0	0
Thevelein, Subst. Scan GVKGYGEAEFVFSFI (PEP2016511461)	4	44	GVKGYGEAEFVFAFI	9.86	13.69	0	0	0	0
Thevelein, Subst. Scan GVKGYGEAEFVFSFI (PEP2016511461)	4	3	GVKGYGEAEFVFCFI	32.53	13.69	18.83	28	0	28	9.33333	12.4444	1.33333
Thevelein, Subst. Scan GVKGYGEAEFVFSFI (PEP2016511461)	4	24	GVKGYGEAEFVFCFI	15.03	13.69	1.34	0	0	0
Thevelein, Subst. Scan GVKGYGEAEFVFSFI (PEP2016511461)	4	45	GVKGYGEAEFVFCFI	11.44	13.69	0	0	0	0
Thevelein, Subst. Scan GVKGYGEAEFVFSFI (PEP2016511461)	4	4	GVKGYGEAEFVFDFI	27.09	13.69	13.4	14	0	14	4.66667	6.22222	1.33333
Thevelein, Subst. Scan GVKGYGEAEFVFSFI (PEP2016511461)	4	25	GVKGYGEAEFVFDFI	20.72	13.69	7.03	0	0	0
Thevelein, Subst. Scan GVKGYGEAEFVFSFI (PEP2016511461)	4	46	GVKGYGEAEFVFDFI	8.78	13.69	0	0	0	0
Thevelein, Subst. Scan GVKGYGEAEFVFSFI (PEP2016511461)	4	5	GVKGYGEAEFVFEFI	22.36	13.69	8.66	10	0	10	3.33333	4.44444	1.33333
Thevelein, Subst. Scan GVKGYGEAEFVFSFI (PEP2016511461)	4	26	GVKGYGEAEFVFEFI	9.25	13.69	0	0	0	0
Thevelein, Subst. Scan GVKGYGEAEFVFSFI (PEP2016511461)	4	47	GVKGYGEAEFVFEFI	9.61	13.69	0	0	0	0
Thevelein, Subst. Scan GVKGYGEAEFVFSFI (PEP2016511461)	4	6	GVKGYGEAEFVFFFI	19.27	13.69	5.57	0	0	0	0	0	0
Thevelein, Subst. Scan GVKGYGEAEFVFSFI (PEP2016511461)	4	27	GVKGYGEAEFVFFFI	12.63	13.69	0	0	0	0
Thevelein, Subst. Scan GVKGYGEAEFVFSFI (PEP2016511461)	4	48	GVKGYGEAEFVFFFI	11.27	13.69	0	0	0	0
Thevelein, Subst. Scan GVKGYGEAEFVFSFI (PEP2016511461)	4	7	GVKGYGEAEFVFGFI	12.05	13.69	0	0	0	0	0	0	0
Thevelein, Subst. Scan GVKGYGEAEFVFSFI (PEP2016511461)	4	28	GVKGYGEAEFVFGFI	8.49	13.69	0	0	0	0
Thevelein, Subst. Scan GVKGYGEAEFVFSFI (PEP2016511461)	4	49	GVKGYGEAEFVFGFI	11.29	13.69	0	0	0	0
Thevelein, Subst. Scan GVKGYGEAEFVFSFI (PEP2016511461)	4	8	GVKGYGEAEFVFHFI	10.7	13.69	0	0	0	0	0	0	0
Thevelein, Subst. Scan GVKGYGEAEFVFSFI (PEP2016511461)	4	29	GVKGYGEAEFVFHFI	16.93	13.69	3.24	0	0	0
Thevelein, Subst. Scan GVKGYGEAEFVFSFI (PEP2016511461)	4	50	GVKGYGEAEFVFHFI	9.16	13.69	0	0	0	0
Thevelein, Subst. Scan GVKGYGEAEFVFSFI (PEP2016511461)	4	9	GVKGYGEAEFVFIFI	11.92	13.69	0	0	0	0	0	0	0
Thevelein, Subst. Scan GVKGYGEAEFVFSFI (PEP2016511461)	4	30	GVKGYGEAEFVFIFI	17.14	13.69	3.45	0	0	0
Thevelein, Subst. Scan GVKGYGEAEFVFSFI (PEP2016511461)	4	51	GVKGYGEAEFVFIFI	14.82	13.69	1.13	0	0	0
Thevelein, Subst. Scan GVKGYGEAEFVFSFI (PEP2016511461)	4	10	GVKGYGEAEFVFKFI	10.95	13.69	0	0	0	0	0	0	0
Thevelein, Subst. Scan GVKGYGEAEFVFSFI (PEP2016511461)	4	31	GVKGYGEAEFVFKFI	9.67	13.69	0	0	0	0
Thevelein, Subst. Scan GVKGYGEAEFVFSFI (PEP2016511461)	4	52	GVKGYGEAEFVFKFI	11.62	13.69	0	0	0	0
Thevelein, Subst. Scan GVKGYGEAEFVFSFI (PEP2016511461)	4	11	GVKGYGEAEFVFLFI	10.14	13.69	0	0	0	0	0	0	0
Thevelein, Subst. Scan GVKGYGEAEFVFSFI (PEP2016511461)	4	32	GVKGYGEAEFVFLFI	8.39	13.69	0	0	0	0
Thevelein, Subst. Scan GVKGYGEAEFVFSFI (PEP2016511461)	4	53	GVKGYGEAEFVFLFI	11.57	13.69	0	0	0	0
Thevelein, Subst. Scan GVKGYGEAEFVFSFI (PEP2016511461)	4	12	GVKGYGEAEFVFMFI	11.5	13.69	0	0	0	0	0.333333	0.444444	1.33333
Thevelein, Subst. Scan GVKGYGEAEFVFSFI (PEP2016511461)	4	33	GVKGYGEAEFVFMFI	14.27	13.69	0.58	1	0	1
Thevelein, Subst. Scan GVKGYGEAEFVFSFI (PEP2016511461)	4	54	GVKGYGEAEFVFMFI	12.02	13.69	0	0	0	0
Thevelein, Subst. Scan GVKGYGEAEFVFSFI (PEP2016511461)	4	13	GVKGYGEAEFVFNFI	10.52	13.69	0	0	0	0	0	0	0
Thevelein, Subst. Scan GVKGYGEAEFVFSFI (PEP2016511461)	4	34	GVKGYGEAEFVFNFI	11.34	13.69	0	0	0	0
Thevelein, Subst. Scan GVKGYGEAEFVFSFI (PEP2016511461)	4	55	GVKGYGEAEFVFNFI	8.93	13.69	0	0	0	0
Thevelein, Subst. Scan GVKGYGEAEFVFSFI (PEP2016511461)	4	14	GVKGYGEAEFVFPFI	10.53	13.69	0	0	0	0	0	0	0
Thevelein, Subst. Scan GVKGYGEAEFVFSFI (PEP2016511461)	4	35	GVKGYGEAEFVFPFI	13.09	13.69	0	0	0	0
Thevelein, Subst. Scan GVKGYGEAEFVFSFI (PEP2016511461)	4	56	GVKGYGEAEFVFPFI	10.88	13.69	0	0	0	0
Thevelein, Subst. Scan GVKGYGEAEFVFSFI (PEP2016511461)	4	15	GVKGYGEAEFVFQFI	13.07	13.69	0	0	0	0	0	0	0
Thevelein, Subst. Scan GVKGYGEAEFVFSFI (PEP2016511461)	4	36	GVKGYGEAEFVFQFI	12.77	13.69	0	0	0	0
Thevelein, Subst. Scan GVKGYGEAEFVFSFI (PEP2016511461)	4	57	GVKGYGEAEFVFQFI	13.47	13.69	0	0	0	0
Thevelein, Subst. Scan GVKGYGEAEFVFSFI (PEP2016511461)	4	16	GVKGYGEAEFVFRFI	11.48	13.69	0	0	0	0	0	0	0
Thevelein, Subst. Scan GVKGYGEAEFVFSFI (PEP2016511461)	4	37	GVKGYGEAEFVFRFI	11.9	13.69	0	0	0	0
Thevelein, Subst. Scan GVKGYGEAEFVFSFI (PEP2016511461)	4	58	GVKGYGEAEFVFRFI	11.83	13.69	0	0	0	0
Thevelein, Subst. Scan GVKGYGEAEFVFSFI (PEP2016511461)	3	2	GVKGYGEAEFVFSAI	11.58	13.69	0	0	0	0	0	0	0
Thevelein, Subst. Scan GVKGYGEAEFVFSFI (PEP2016511461)	3	23	GVKGYGEAEFVFSAI	9.03	13.69	0	0	0	0
Thevelein, Subst. Scan GVKGYGEAEFVFSFI (PEP2016511461)	3	44	GVKGYGEAEFVFSAI	10.84	13.69	0	0	0	0
Thevelein, Subst. Scan GVKGYGEAEFVFSFI (PEP2016511461)	3	3	GVKGYGEAEFVFSCI	13.13	13.69	0	0	0	0	0	0	0
Thevelein, Subst. Scan GVKGYGEAEFVFSFI (PEP2016511461)	3	24	GVKGYGEAEFVFSCI	10.78	13.69	0	0	0	0
Thevelein, Subst. Scan GVKGYGEAEFVFSFI (PEP2016511461)	3	45	GVKGYGEAEFVFSCI	9.93	13.69	0	0	0	0
Thevelein, Subst. Scan GVKGYGEAEFVFSFI (PEP2016511461)	3	4	GVKGYGEAEFVFSDI	7.76	13.69	0	0	0	0	0	0	0
Thevelein, Subst. Scan GVKGYGEAEFVFSFI (PEP2016511461)	3	25	GVKGYGEAEFVFSDI	16.73	13.69	3.03	0	0	0
Thevelein, Subst. Scan GVKGYGEAEFVFSFI (PEP2016511461)	3	46	GVKGYGEAEFVFSDI	10.17	13.69	0	0	0	0
Thevelein, Subst. Scan GVKGYGEAEFVFSFI (PEP2016511461)	3	5	GVKGYGEAEFVFSEI	16.69	13.69	3	3	0	3	1	1.33333	1.33333
Thevelein, Subst. Scan GVKGYGEAEFVFSFI (PEP2016511461)	3	26	GVKGYGEAEFVFSEI	14.51	13.69	0.82	0	0	0
Thevelein, Subst. Scan GVKGYGEAEFVFSFI (PEP2016511461)	3	47	GVKGYGEAEFVFSEI	10.56	13.69	0	0	0	0
Thevelein, Subst. Scan GVKGYGEAEFVFSFI (PEP2016511461)	2	2	GVKGYGEAEFVFSFA	14.8	13.69	1.11	2	0	2	0.666667	0.888889	1.33333
Thevelein, Subst. Scan GVKGYGEAEFVFSFI (PEP2016511461)	2	23	GVKGYGEAEFVFSFA	10.3	13.69	0	0	0	0
Thevelein, Subst. Scan GVKGYGEAEFVFSFI (PEP2016511461)	2	44	GVKGYGEAEFVFSFA	10.45	13.69	0	0	0	0
Thevelein, Subst. Scan GVKGYGEAEFVFSFI (PEP2016511461)	2	3	GVKGYGEAEFVFSFC	18.14	13.69	4.45	2	0	2	0.666667	0.888889	1.33333
Thevelein, Subst. Scan GVKGYGEAEFVFSFI (PEP2016511461)	2	24	GVKGYGEAEFVFSFC	13.79	13.69	0.1	0	0	0
Thevelein, Subst. Scan GVKGYGEAEFVFSFI (PEP2016511461)	2	45	GVKGYGEAEFVFSFC	11.58	13.69	0	0	0	0
Thevelein, Subst. Scan GVKGYGEAEFVFSFI (PEP2016511461)	2	4	GVKGYGEAEFVFSFD	9.37	13.69	0	0	0	0	5.66667	7.55556	1.33333
Thevelein, Subst. Scan GVKGYGEAEFVFSFI (PEP2016511461)	2	25	GVKGYGEAEFVFSFD	25.77	13.69	12.07	17	0	17
Thevelein, Subst. Scan GVKGYGEAEFVFSFI (PEP2016511461)	2	46	GVKGYGEAEFVFSFD	11.46	13.69	0	0	0	0
Thevelein, Subst. Scan GVKGYGEAEFVFSFI (PEP2016511461)	2	5	GVKGYGEAEFVFSFE	9.28	13.69	0	0	0	0	2.66667	3.55556	1.33333
Thevelein, Subst. Scan GVKGYGEAEFVFSFI (PEP2016511461)	2	26	GVKGYGEAEFVFSFE	20.12	13.69	6.42	8	0	8
Thevelein, Subst. Scan GVKGYGEAEFVFSFI (PEP2016511461)	2	47	GVKGYGEAEFVFSFE	16.93	13.69	3.23	0	0	0
Thevelein, Subst. Scan GVKGYGEAEFVFSFI (PEP2016511461)	2	6	GVKGYGEAEFVFSFF	11.18	13.69	0	0	0	0	6	8	1.33333
Thevelein, Subst. Scan GVKGYGEAEFVFSFI (PEP2016511461)	2	27	GVKGYGEAEFVFSFF	28.76	13.69	15.07	18	0	18
Thevelein, Subst. Scan GVKGYGEAEFVFSFI (PEP2016511461)	2	48	GVKGYGEAEFVFSFF	14.63	13.69	0.94	0	0	0
Thevelein, Subst. Scan GVKGYGEAEFVFSFI (PEP2016511461)	2	7	GVKGYGEAEFVFSFG	11.65	13.69	0	0	0	0	1.66667	2.22222	1.33333
Thevelein, Subst. Scan GVKGYGEAEFVFSFI (PEP2016511461)	2	28	GVKGYGEAEFVFSFG	20.11	13.69	6.42	5	0	5
Thevelein, Subst. Scan GVKGYGEAEFVFSFI (PEP2016511461)	2	49	GVKGYGEAEFVFSFG	13.12	13.69	0	0	0	0
Thevelein, Subst. Scan GVKGYGEAEFVFSFI (PEP2016511461)	2	8	GVKGYGEAEFVFSFH	9.58	13.69	0	0	0	0	0	0	0
Thevelein, Subst. Scan GVKGYGEAEFVFSFI (PEP2016511461)	2	29	GVKGYGEAEFVFSFH	10.54	13.69	0	0	0	0
Thevelein, Subst. Scan GVKGYGEAEFVFSFI (PEP2016511461)	2	50	GVKGYGEAEFVFSFH	12.78	13.69	0	0	0	0
Thevelein, Subst. Scan GVKGYGEAEFVFSFI (PEP2016511461)	9	2	GVKGYGEAEFVFSFI	17.7	13.69	4.01	0	0	0	0.644444	1.11704	1.73333
Thevelein, Subst. Scan GVKGYGEAEFVFSFI (PEP2016511461)	8	5	GVKGYGEAEFVFSFI	13.47	13.69	0	0	0	0
Thevelein, Subst. Scan GVKGYGEAEFVFSFI (PEP2016511461)	10	5	GVKGYGEAEFVFSFI	11.01	13.69	0	0	0	0
Thevelein, Subst. Scan GVKGYGEAEFVFSFI (PEP2016511461)	3	6	GVKGYGEAEFVFSFI	18.81	13.69	5.12	6	0	6
Thevelein, Subst. Scan GVKGYGEAEFVFSFI (PEP2016511461)	5	6	GVKGYGEAEFVFSFI	16.72	13.69	3.02	0	0	0
Thevelein, Subst. Scan GVKGYGEAEFVFSFI (PEP2016511461)	7	6	GVKGYGEAEFVFSFI	9.86	13.69	0	0	0	0
Thevelein, Subst. Scan GVKGYGEAEFVFSFI (PEP2016511461)	11	7	GVKGYGEAEFVFSFI	17.53	13.69	3.83	0	0	0
Thevelein, Subst. Scan GVKGYGEAEFVFSFI (PEP2016511461)	13	7	GVKGYGEAEFVFSFI	19.44	13.69	5.75	8	0	8
Thevelein, Subst. Scan GVKGYGEAEFVFSFI (PEP2016511461)	16	7	GVKGYGEAEFVFSFI	13.3	13.69	0	0	0	0
Thevelein, Subst. Scan GVKGYGEAEFVFSFI (PEP2016511461)	2	9	GVKGYGEAEFVFSFI	10.21	13.69	0	0	0	0
Thevelein, Subst. Scan GVKGYGEAEFVFSFI (PEP2016511461)	14	10	GVKGYGEAEFVFSFI	10.94	13.69	0	0	0	0
Thevelein, Subst. Scan GVKGYGEAEFVFSFI (PEP2016511461)	4	17	GVKGYGEAEFVFSFI	206.59	13.69	192.9	1	0	1
Thevelein, Subst. Scan GVKGYGEAEFVFSFI (PEP2016511461)	6	19	GVKGYGEAEFVFSFI	10.67	13.69	0	0	0	0
Thevelein, Subst. Scan GVKGYGEAEFVFSFI (PEP2016511461)	15	19	GVKGYGEAEFVFSFI	8.89	13.69	0	0	0	0
Thevelein, Subst. Scan GVKGYGEAEFVFSFI (PEP2016511461)	12	21	GVKGYGEAEFVFSFI	11.08	13.69	0	0	0	0
Thevelein, Subst. Scan GVKGYGEAEFVFSFI (PEP2016511461)	9	23	GVKGYGEAEFVFSFI	9.94	13.69	0	0	0	0
Thevelein, Subst. Scan GVKGYGEAEFVFSFI (PEP2016511461)	8	26	GVKGYGEAEFVFSFI	9.68	13.69	0	0	0	0
Thevelein, Subst. Scan GVKGYGEAEFVFSFI (PEP2016511461)	10	26	GVKGYGEAEFVFSFI	12.82	13.69	0	0	0	0
Thevelein, Subst. Scan GVKGYGEAEFVFSFI (PEP2016511461)	3	27	GVKGYGEAEFVFSFI	13.19	13.69	0	0	0	0
Thevelein, Subst. Scan GVKGYGEAEFVFSFI (PEP2016511461)	5	27	GVKGYGEAEFVFSFI	13.99	13.69	0.3	0	0	0
Thevelein, Subst. Scan GVKGYGEAEFVFSFI (PEP2016511461)	7	27	GVKGYGEAEFVFSFI	10.46	13.69	0	0	0	0
Thevelein, Subst. Scan GVKGYGEAEFVFSFI (PEP2016511461)	11	28	GVKGYGEAEFVFSFI	12.31	13.69	0	0	0	0
Thevelein, Subst. Scan GVKGYGEAEFVFSFI (PEP2016511461)	13	28	GVKGYGEAEFVFSFI	10.26	13.69	0	0	0	0
Thevelein, Subst. Scan GVKGYGEAEFVFSFI (PEP2016511461)	16	28	GVKGYGEAEFVFSFI	11.36	13.69	0	0	0	0
Thevelein, Subst. Scan GVKGYGEAEFVFSFI (PEP2016511461)	2	30	GVKGYGEAEFVFSFI	11.26	13.69	0	0	0	0
Thevelein, Subst. Scan GVKGYGEAEFVFSFI (PEP2016511461)	14	31	GVKGYGEAEFVFSFI	9.31	13.69	0	0	0	0
Thevelein, Subst. Scan GVKGYGEAEFVFSFI (PEP2016511461)	4	38	GVKGYGEAEFVFSFI	10.71	13.69	0	0	0	0
Thevelein, Subst. Scan GVKGYGEAEFVFSFI (PEP2016511461)	6	40	GVKGYGEAEFVFSFI	10.08	13.69	0	0	0	0
Thevelein, Subst. Scan GVKGYGEAEFVFSFI (PEP2016511461)	15	40	GVKGYGEAEFVFSFI	8.89	13.69	0	0	0	0
Thevelein, Subst. Scan GVKGYGEAEFVFSFI (PEP2016511461)	12	42	GVKGYGEAEFVFSFI	17.89	13.69	4.2	6	0	6
Thevelein, Subst. Scan GVKGYGEAEFVFSFI (PEP2016511461)	9	44	GVKGYGEAEFVFSFI	16.79	13.69	3.1	0	0	0
Thevelein, Subst. Scan GVKGYGEAEFVFSFI (PEP2016511461)	8	47	GVKGYGEAEFVFSFI	12.92	13.69	0	0	0	0
Thevelein, Subst. Scan GVKGYGEAEFVFSFI (PEP2016511461)	10	47	GVKGYGEAEFVFSFI	11.83	13.69	0	0	0	0
Thevelein, Subst. Scan GVKGYGEAEFVFSFI (PEP2016511461)	3	48	GVKGYGEAEFVFSFI	13.78	13.69	0.09	0	0	0
Thevelein, Subst. Scan GVKGYGEAEFVFSFI (PEP2016511461)	5	48	GVKGYGEAEFVFSFI	9.66	13.69	0	0	0	0
Thevelein, Subst. Scan GVKGYGEAEFVFSFI (PEP2016511461)	7	48	GVKGYGEAEFVFSFI	10.27	13.69	0	0	0	0
Thevelein, Subst. Scan GVKGYGEAEFVFSFI (PEP2016511461)	11	49	GVKGYGEAEFVFSFI	14.43	13.69	0.74	0	0	0
Thevelein, Subst. Scan GVKGYGEAEFVFSFI (PEP2016511461)	13	49	GVKGYGEAEFVFSFI	12.98	13.69	0	0	0	0
Thevelein, Subst. Scan GVKGYGEAEFVFSFI (PEP2016511461)	16	49	GVKGYGEAEFVFSFI	31.78	13.69	18.09	4	0	4
Thevelein, Subst. Scan GVKGYGEAEFVFSFI (PEP2016511461)	2	51	GVKGYGEAEFVFSFI	11.98	13.69	0	0	0	0
Thevelein, Subst. Scan GVKGYGEAEFVFSFI (PEP2016511461)	14	52	GVKGYGEAEFVFSFI	10.46	13.69	0	0	0	0
Thevelein, Subst. Scan GVKGYGEAEFVFSFI (PEP2016511461)	4	59	GVKGYGEAEFVFSFI	11.42	13.69	0	0	0	0
Thevelein, Subst. Scan GVKGYGEAEFVFSFI (PEP2016511461)	6	61	GVKGYGEAEFVFSFI	16.18	13.69	2.49	4	0	4
Thevelein, Subst. Scan GVKGYGEAEFVFSFI (PEP2016511461)	15	61	GVKGYGEAEFVFSFI	13.17	13.69	0	0	0	0
Thevelein, Subst. Scan GVKGYGEAEFVFSFI (PEP2016511461)	12	63	GVKGYGEAEFVFSFI	9.38	13.69	0	0	0	0
Thevelein, Subst. Scan GVKGYGEAEFVFSFI (PEP2016511461)	2	10	GVKGYGEAEFVFSFK	10.39	13.69	0	0	0	0	0.244444	0.46716	1.91111
Thevelein, Subst. Scan GVKGYGEAEFVFSFI (PEP2016511461)	2	31	GVKGYGEAEFVFSFK	10.84	13.69	0	0	0	0
Thevelein, Subst. Scan GVKGYGEAEFVFSFI (PEP2016511461)	2	52	GVKGYGEAEFVFSFK	10.81	13.69	0	0	0	0
Thevelein, Subst. Scan GVKGYGEAEFVFSFI (PEP2016511461)	2	11	GVKGYGEAEFVFSFL	11.26	13.69	0	0	0	0	0.244444	0.46716	1.91111
Thevelein, Subst. Scan GVKGYGEAEFVFSFI (PEP2016511461)	2	32	GVKGYGEAEFVFSFL	9.89	13.69	0	0	0	0
Thevelein, Subst. Scan GVKGYGEAEFVFSFI (PEP2016511461)	2	53	GVKGYGEAEFVFSFL	8.64	13.69	0	0	0	0
Thevelein, Subst. Scan GVKGYGEAEFVFSFI (PEP2016511461)	2	12	GVKGYGEAEFVFSFM	11.83	13.69	0	0	0	0	0.288889	0.539259	1.86667
Thevelein, Subst. Scan GVKGYGEAEFVFSFI (PEP2016511461)	2	33	GVKGYGEAEFVFSFM	13.88	13.69	0.18	0	0	0
Thevelein, Subst. Scan GVKGYGEAEFVFSFI (PEP2016511461)	2	54	GVKGYGEAEFVFSFM	13.79	13.69	0.1	0	0	0
Thevelein, Subst. Scan GVKGYGEAEFVFSFI (PEP2016511461)	2	13	GVKGYGEAEFVFSFN	9.78	13.69	0	0	0	0	0.311111	0.566914	1.82222
Thevelein, Subst. Scan GVKGYGEAEFVFSFI (PEP2016511461)	2	34	GVKGYGEAEFVFSFN	7.22	13.69	0	0	0	0
Thevelein, Subst. Scan GVKGYGEAEFVFSFI (PEP2016511461)	2	55	GVKGYGEAEFVFSFN	10.97	13.69	0	0	0	0
Thevelein, Subst. Scan GVKGYGEAEFVFSFI (PEP2016511461)	2	14	GVKGYGEAEFVFSFP	9.11	13.69	0	0	0	0	0.311111	0.566914	1.82222
Thevelein, Subst. Scan GVKGYGEAEFVFSFI (PEP2016511461)	2	35	GVKGYGEAEFVFSFP	9.66	13.69	0	0	0	0
Thevelein, Subst. Scan GVKGYGEAEFVFSFI (PEP2016511461)	2	56	GVKGYGEAEFVFSFP	15.05	13.69	1.36	0	0	0
Thevelein, Subst. Scan GVKGYGEAEFVFSFI (PEP2016511461)	2	15	GVKGYGEAEFVFSFQ	10.81	13.69	0	0	0	0	0.311111	0.566914	1.82222
Thevelein, Subst. Scan GVKGYGEAEFVFSFI (PEP2016511461)	2	36	GVKGYGEAEFVFSFQ	7.66	13.69	0	0	0	0
Thevelein, Subst. Scan GVKGYGEAEFVFSFI (PEP2016511461)	2	57	GVKGYGEAEFVFSFQ	9.34	13.69	0	0	0	0
Thevelein, Subst. Scan GVKGYGEAEFVFSFI (PEP2016511461)	2	16	GVKGYGEAEFVFSFR	11.83	13.69	0	0	0	0	0.355556	0.632099	1.77778
Thevelein, Subst. Scan GVKGYGEAEFVFSFI (PEP2016511461)	2	37	GVKGYGEAEFVFSFR	11.79	13.69	0	0	0	0
Thevelein, Subst. Scan GVKGYGEAEFVFSFI (PEP2016511461)	2	58	GVKGYGEAEFVFSFR	15.35	13.69	1.66	0	0	0
Thevelein, Subst. Scan GVKGYGEAEFVFSFI (PEP2016511461)	2	17	GVKGYGEAEFVFSFS	8.77	13.69	0	0	0	0	0.355556	0.632099	1.77778
Thevelein, Subst. Scan GVKGYGEAEFVFSFI (PEP2016511461)	2	38	GVKGYGEAEFVFSFS	11.39	13.69	0	0	0	0
Thevelein, Subst. Scan GVKGYGEAEFVFSFI (PEP2016511461)	2	59	GVKGYGEAEFVFSFS	11.58	13.69	0	0	0	0
Thevelein, Subst. Scan GVKGYGEAEFVFSFI (PEP2016511461)	2	18	GVKGYGEAEFVFSFT	13.2	13.69	0	0	0	0	0.4	0.693333	1.73333
Thevelein, Subst. Scan GVKGYGEAEFVFSFI (PEP2016511461)	2	39	GVKGYGEAEFVFSFT	16.94	13.69	3.25	0	0	0
Thevelein, Subst. Scan GVKGYGEAEFVFSFI (PEP2016511461)	2	60	GVKGYGEAEFVFSFT	11.79	13.69	0	0	0	0
Thevelein, Subst. Scan GVKGYGEAEFVFSFI (PEP2016511461)	2	19	GVKGYGEAEFVFSFV	13.79	13.69	0.1	0	0	0	0.4	0.693333	1.73333
Thevelein, Subst. Scan GVKGYGEAEFVFSFI (PEP2016511461)	2	40	GVKGYGEAEFVFSFV	13.52	13.69	0	0	0	0
Thevelein, Subst. Scan GVKGYGEAEFVFSFI (PEP2016511461)	2	61	GVKGYGEAEFVFSFV	10.54	13.69	0	0	0	0
Thevelein, Subst. Scan GVKGYGEAEFVFSFI (PEP2016511461)	2	20	GVKGYGEAEFVFSFW	13.08	13.69	0	0	0	0	0.4	0.693333	1.73333
Thevelein, Subst. Scan GVKGYGEAEFVFSFI (PEP2016511461)	2	41	GVKGYGEAEFVFSFW	24.99	13.69	11.3	9	0	9
Thevelein, Subst. Scan GVKGYGEAEFVFSFI (PEP2016511461)	2	62	GVKGYGEAEFVFSFW	13.86	13.69	0.16	0	0	0
Thevelein, Subst. Scan GVKGYGEAEFVFSFI (PEP2016511461)	2	21	GVKGYGEAEFVFSFY	11.49	13.69	0	0	0	0	0.2	0.355556	1.77778
Thevelein, Subst. Scan GVKGYGEAEFVFSFI (PEP2016511461)	2	42	GVKGYGEAEFVFSFY	10.58	13.69	0	0	0	0
Thevelein, Subst. Scan GVKGYGEAEFVFSFI (PEP2016511461)	2	63	GVKGYGEAEFVFSFY	11.51	13.69	0	0	0	0
Thevelein, Subst. Scan GVKGYGEAEFVFSFI (PEP2016511461)	3	7	GVKGYGEAEFVFSGI	12.36	13.69	0	0	0	0	0.311111	0.539259	1.73333
Thevelein, Subst. Scan GVKGYGEAEFVFSFI (PEP2016511461)	3	28	GVKGYGEAEFVFSGI	15.66	13.69	1.96	2	0	2
Thevelein, Subst. Scan GVKGYGEAEFVFSFI (PEP2016511461)	3	49	GVKGYGEAEFVFSGI	10.62	13.69	0	0	0	0
Thevelein, Subst. Scan GVKGYGEAEFVFSFI (PEP2016511461)	3	8	GVKGYGEAEFVFSHI	13.13	13.69	0	0	0	0	0.266667	0.474074	1.77778
Thevelein, Subst. Scan GVKGYGEAEFVFSFI (PEP2016511461)	3	29	GVKGYGEAEFVFSHI	13.34	13.69	0	0	0	0
Thevelein, Subst. Scan GVKGYGEAEFVFSFI (PEP2016511461)	3	50	GVKGYGEAEFVFSHI	10.08	13.69	0	0	0	0
Thevelein, Subst. Scan GVKGYGEAEFVFSFI (PEP2016511461)	3	9	GVKGYGEAEFVFSII	10.89	13.69	0	0	0	0	0.622222	1.07852	1.73333
Thevelein, Subst. Scan GVKGYGEAEFVFSFI (PEP2016511461)	3	30	GVKGYGEAEFVFSII	15.87	13.69	2.18	0	0	0
Thevelein, Subst. Scan GVKGYGEAEFVFSFI (PEP2016511461)	3	51	GVKGYGEAEFVFSII	13.14	13.69	0	0	0	0
Thevelein, Subst. Scan GVKGYGEAEFVFSFI (PEP2016511461)	3	10	GVKGYGEAEFVFSKI	13.41	13.69	0	0	0	0	0.733333	1.23852	1.68889
Thevelein, Subst. Scan GVKGYGEAEFVFSFI (PEP2016511461)	3	31	GVKGYGEAEFVFSKI	11.74	13.69	0	0	0	0
Thevelein, Subst. Scan GVKGYGEAEFVFSFI (PEP2016511461)	3	52	GVKGYGEAEFVFSKI	12.71	13.69	0	0	0	0
Thevelein, Subst. Scan GVKGYGEAEFVFSFI (PEP2016511461)	3	11	GVKGYGEAEFVFSLI	11.42	13.69	0	0	0	0	0.733333	1.23852	1.68889
Thevelein, Subst. Scan GVKGYGEAEFVFSFI (PEP2016511461)	3	32	GVKGYGEAEFVFSLI	15.29	13.69	1.6	2	0	2
Thevelein, Subst. Scan GVKGYGEAEFVFSFI (PEP2016511461)	3	53	GVKGYGEAEFVFSLI	13.25	13.69	0	0	0	0
Thevelein, Subst. Scan GVKGYGEAEFVFSFI (PEP2016511461)	3	12	GVKGYGEAEFVFSMI	15.31	13.69	1.62	0	0	0	0.688889	1.19407	1.73333
Thevelein, Subst. Scan GVKGYGEAEFVFSFI (PEP2016511461)	3	33	GVKGYGEAEFVFSMI	14.27	13.69	0.58	1	0	1
Thevelein, Subst. Scan GVKGYGEAEFVFSFI (PEP2016511461)	3	54	GVKGYGEAEFVFSMI	14.14	13.69	0.45	0	0	0
Thevelein, Subst. Scan GVKGYGEAEFVFSFI (PEP2016511461)	3	13	GVKGYGEAEFVFSNI	11.94	13.69	0	0	0	0	0.666667	1.18519	1.77778
Thevelein, Subst. Scan GVKGYGEAEFVFSFI (PEP2016511461)	3	34	GVKGYGEAEFVFSNI	14.91	13.69	1.22	0	0	0
Thevelein, Subst. Scan GVKGYGEAEFVFSFI (PEP2016511461)	3	55	GVKGYGEAEFVFSNI	12.21	13.69	0	0	0	0
Thevelein, Subst. Scan GVKGYGEAEFVFSFI (PEP2016511461)	3	14	GVKGYGEAEFVFSPI	9.16	13.69	0	0	0	0	0.666667	1.18519	1.77778
Thevelein, Subst. Scan GVKGYGEAEFVFSFI (PEP2016511461)	3	35	GVKGYGEAEFVFSPI	15.31	13.69	1.61	0	0	0
Thevelein, Subst. Scan GVKGYGEAEFVFSFI (PEP2016511461)	3	56	GVKGYGEAEFVFSPI	12.51	13.69	0	0	0	0
Thevelein, Subst. Scan GVKGYGEAEFVFSFI (PEP2016511461)	3	15	GVKGYGEAEFVFSQI	14.03	13.69	0.33	0	0	0	0.666667	1.18519	1.77778
Thevelein, Subst. Scan GVKGYGEAEFVFSFI (PEP2016511461)	3	36	GVKGYGEAEFVFSQI	12.21	13.69	0	0	0	0
Thevelein, Subst. Scan GVKGYGEAEFVFSFI (PEP2016511461)	3	57	GVKGYGEAEFVFSQI	13.71	13.69	0.01	2	0	2
Thevelein, Subst. Scan GVKGYGEAEFVFSFI (PEP2016511461)	3	16	GVKGYGEAEFVFSRI	10.88	13.69	0	0	0	0	0.622222	1.13383	1.82222
Thevelein, Subst. Scan GVKGYGEAEFVFSFI (PEP2016511461)	3	37	GVKGYGEAEFVFSRI	15.14	13.69	1.45	0	0	0
Thevelein, Subst. Scan GVKGYGEAEFVFSFI (PEP2016511461)	3	58	GVKGYGEAEFVFSRI	13.74	13.69	0.05	0	0	0
Thevelein, Subst. Scan GVKGYGEAEFVFSFI (PEP2016511461)	3	17	GVKGYGEAEFVFSSI	8.56	13.69	0	0	0	0	0.622222	1.13383	1.82222
Thevelein, Subst. Scan GVKGYGEAEFVFSFI (PEP2016511461)	3	38	GVKGYGEAEFVFSSI	7.72	13.69	0	0	0	0
Thevelein, Subst. Scan GVKGYGEAEFVFSFI (PEP2016511461)	3	59	GVKGYGEAEFVFSSI	19.12	13.69	5.43	2	0	2
Thevelein, Subst. Scan GVKGYGEAEFVFSFI (PEP2016511461)	3	18	GVKGYGEAEFVFSTI	9.09	13.69	0	0	0	0	0.577778	1.07852	1.86667
Thevelein, Subst. Scan GVKGYGEAEFVFSFI (PEP2016511461)	3	39	GVKGYGEAEFVFSTI	14.41	13.69	0.71	0	0	0
Thevelein, Subst. Scan GVKGYGEAEFVFSFI (PEP2016511461)	3	60	GVKGYGEAEFVFSTI	12.81	13.69	0	0	0	0
Thevelein, Subst. Scan GVKGYGEAEFVFSFI (PEP2016511461)	3	19	GVKGYGEAEFVFSVI	11.81	13.69	0	0	0	0	0.6	1.09333	1.82222
Thevelein, Subst. Scan GVKGYGEAEFVFSFI (PEP2016511461)	3	40	GVKGYGEAEFVFSVI	15.04	13.69	1.35	0	0	0
Thevelein, Subst. Scan GVKGYGEAEFVFSFI (PEP2016511461)	3	61	GVKGYGEAEFVFSVI	13	13.69	0	0	0	0
Thevelein, Subst. Scan GVKGYGEAEFVFSFI (PEP2016511461)	3	20	GVKGYGEAEFVFSWI	15.44	13.69	1.75	0	0	0	0.6	1.09333	1.82222
Thevelein, Subst. Scan GVKGYGEAEFVFSFI (PEP2016511461)	3	41	GVKGYGEAEFVFSWI	12.57	13.69	0	0	0	0
Thevelein, Subst. Scan GVKGYGEAEFVFSFI (PEP2016511461)	3	62	GVKGYGEAEFVFSWI	14.13	13.69	0.44	0	0	0
Thevelein, Subst. Scan GVKGYGEAEFVFSFI (PEP2016511461)	3	21	GVKGYGEAEFVFSYI	11.26	13.69	0	0	0	0	0.6	1.09333	1.82222
Thevelein, Subst. Scan GVKGYGEAEFVFSFI (PEP2016511461)	3	42	GVKGYGEAEFVFSYI	8.84	13.69	0	0	0	0
Thevelein, Subst. Scan GVKGYGEAEFVFSFI (PEP2016511461)	3	63	GVKGYGEAEFVFSYI	17.96	13.69	4.27	5	0	5
Thevelein, Subst. Scan GVKGYGEAEFVFSFI (PEP2016511461)	4	18	GVKGYGEAEFVFTFI	11.77	13.69	0	0	0	0	0.488889	0.912593	1.86667
Thevelein, Subst. Scan GVKGYGEAEFVFSFI (PEP2016511461)	4	39	GVKGYGEAEFVFTFI	17.96	13.69	4.26	0	0	0
Thevelein, Subst. Scan GVKGYGEAEFVFSFI (PEP2016511461)	4	60	GVKGYGEAEFVFTFI	15.02	13.69	1.33	0	0	0
Thevelein, Subst. Scan GVKGYGEAEFVFSFI (PEP2016511461)	4	19	GVKGYGEAEFVFVFI	9.18	13.69	0	0	0	0	0.488889	0.912593	1.86667
Thevelein, Subst. Scan GVKGYGEAEFVFSFI (PEP2016511461)	4	40	GVKGYGEAEFVFVFI	67.04	13.69	53.35	0	0	0
Thevelein, Subst. Scan GVKGYGEAEFVFSFI (PEP2016511461)	4	61	GVKGYGEAEFVFVFI	27.24	13.69	13.55	16	0	16
Thevelein, Subst. Scan GVKGYGEAEFVFSFI (PEP2016511461)	4	20	GVKGYGEAEFVFWFI	13.38	13.69	0	0	0	0	0.133333	0.254815	1.91111
Thevelein, Subst. Scan GVKGYGEAEFVFSFI (PEP2016511461)	4	41	GVKGYGEAEFVFWFI	11.08	13.69	0	0	0	0
Thevelein, Subst. Scan GVKGYGEAEFVFSFI (PEP2016511461)	4	62	GVKGYGEAEFVFWFI	16.56	13.69	2.86	5	0	5
Thevelein, Subst. Scan GVKGYGEAEFVFSFI (PEP2016511461)	4	21	GVKGYGEAEFVFYFI	10.53	13.69	0	0	0	0	0.155556	0.297284	1.91111
Thevelein, Subst. Scan GVKGYGEAEFVFSFI (PEP2016511461)	4	42	GVKGYGEAEFVFYFI	11.32	13.69	0	0	0	0
Thevelein, Subst. Scan GVKGYGEAEFVFSFI (PEP2016511461)	4	63	GVKGYGEAEFVFYFI	13.22	13.69	0	0	0	0
Thevelein, Subst. Scan GVKGYGEAEFVFSFI (PEP2016511461)	5	7	GVKGYGEAEFVGSFI	8.34	13.69	0	0	0	0	0.155556	0.297284	1.91111
Thevelein, Subst. Scan GVKGYGEAEFVFSFI (PEP2016511461)	5	28	GVKGYGEAEFVGSFI	9.12	13.69	0	0	0	0
Thevelein, Subst. Scan GVKGYGEAEFVFSFI (PEP2016511461)	5	49	GVKGYGEAEFVGSFI	14.39	13.69	0.7	0	0	0
Thevelein, Subst. Scan GVKGYGEAEFVFSFI (PEP2016511461)	5	8	GVKGYGEAEFVHSFI	13.16	13.69	0	0	0	0	0.155556	0.297284	1.91111
Thevelein, Subst. Scan GVKGYGEAEFVFSFI (PEP2016511461)	5	29	GVKGYGEAEFVHSFI	12.42	13.69	0	0	0	0
Thevelein, Subst. Scan GVKGYGEAEFVFSFI (PEP2016511461)	5	50	GVKGYGEAEFVHSFI	9.35	13.69	0	0	0	0
Thevelein, Subst. Scan GVKGYGEAEFVFSFI (PEP2016511461)	5	9	GVKGYGEAEFVISFI	10.82	13.69	0	0	0	0	0.288889	0.539259	1.86667
Thevelein, Subst. Scan GVKGYGEAEFVFSFI (PEP2016511461)	5	30	GVKGYGEAEFVISFI	12.03	13.69	0	0	0	0
Thevelein, Subst. Scan GVKGYGEAEFVFSFI (PEP2016511461)	5	51	GVKGYGEAEFVISFI	10.11	13.69	0	0	0	0
Thevelein, Subst. Scan GVKGYGEAEFVFSFI (PEP2016511461)	5	10	GVKGYGEAEFVKSFI	10.31	13.69	0	0	0	0	0.288889	0.539259	1.86667
Thevelein, Subst. Scan GVKGYGEAEFVFSFI (PEP2016511461)	5	31	GVKGYGEAEFVKSFI	14.81	13.69	1.11	0	0	0
Thevelein, Subst. Scan GVKGYGEAEFVFSFI (PEP2016511461)	5	52	GVKGYGEAEFVKSFI	12.13	13.69	0	0	0	0
Thevelein, Subst. Scan GVKGYGEAEFVFSFI (PEP2016511461)	5	11	GVKGYGEAEFVLSFI	11.24	13.69	0	0	0	0	0.288889	0.539259	1.86667
Thevelein, Subst. Scan GVKGYGEAEFVFSFI (PEP2016511461)	5	32	GVKGYGEAEFVLSFI	12.21	13.69	0	0	0	0
Thevelein, Subst. Scan GVKGYGEAEFVFSFI (PEP2016511461)	5	53	GVKGYGEAEFVLSFI	13.45	13.69	0	0	0	0
Thevelein, Subst. Scan GVKGYGEAEFVFSFI (PEP2016511461)	5	12	GVKGYGEAEFVMSFI	12.76	13.69	0	0	0	0	0.288889	0.539259	1.86667
Thevelein, Subst. Scan GVKGYGEAEFVFSFI (PEP2016511461)	5	33	GVKGYGEAEFVMSFI	11.28	13.69	0	0	0	0
Thevelein, Subst. Scan GVKGYGEAEFVFSFI (PEP2016511461)	5	54	GVKGYGEAEFVMSFI	11.73	13.69	0	0	0	0
Thevelein, Subst. Scan GVKGYGEAEFVFSFI (PEP2016511461)	5	13	GVKGYGEAEFVNSFI	9.06	13.69	0	0	0	0	0.288889	0.539259	1.86667
Thevelein, Subst. Scan GVKGYGEAEFVFSFI (PEP2016511461)	5	34	GVKGYGEAEFVNSFI	15.36	13.69	1.66	0	0	0
Thevelein, Subst. Scan GVKGYGEAEFVFSFI (PEP2016511461)	5	55	GVKGYGEAEFVNSFI	11.43	13.69	0	0	0	0
Thevelein, Subst. Scan GVKGYGEAEFVFSFI (PEP2016511461)	5	14	GVKGYGEAEFVPSFI	15.09	13.69	1.4	0	0	0	0.333333	0.607407	1.82222
Thevelein, Subst. Scan GVKGYGEAEFVFSFI (PEP2016511461)	5	35	GVKGYGEAEFVPSFI	14.02	13.69	0.32	1	0	1
Thevelein, Subst. Scan GVKGYGEAEFVFSFI (PEP2016511461)	5	56	GVKGYGEAEFVPSFI	9.65	13.69	0	0	0	0
Thevelein, Subst. Scan GVKGYGEAEFVFSFI (PEP2016511461)	5	15	GVKGYGEAEFVQSFI	8.97	13.69	0	0	0	0	0.311111	0.580741	1.86667
Thevelein, Subst. Scan GVKGYGEAEFVFSFI (PEP2016511461)	5	36	GVKGYGEAEFVQSFI	10.02	13.69	0	0	0	0
Thevelein, Subst. Scan GVKGYGEAEFVFSFI (PEP2016511461)	5	57	GVKGYGEAEFVQSFI	11.44	13.69	0	0	0	0
Thevelein, Subst. Scan GVKGYGEAEFVFSFI (PEP2016511461)	5	16	GVKGYGEAEFVRSFI	11.6	13.69	0	0	0	0	0.311111	0.580741	1.86667
Thevelein, Subst. Scan GVKGYGEAEFVFSFI (PEP2016511461)	5	37	GVKGYGEAEFVRSFI	13.11	13.69	0	0	0	0
Thevelein, Subst. Scan GVKGYGEAEFVFSFI (PEP2016511461)	5	58	GVKGYGEAEFVRSFI	12.24	13.69	0	0	0	0
Thevelein, Subst. Scan GVKGYGEAEFVFSFI (PEP2016511461)	5	17	GVKGYGEAEFVSSFI	11.04	13.69	0	0	0	0	0.311111	0.580741	1.86667
Thevelein, Subst. Scan GVKGYGEAEFVFSFI (PEP2016511461)	5	38	GVKGYGEAEFVSSFI	13.25	13.69	0	0	0	0
[truncated: 382 more rows]

## Sheet: Raw Data Sch9-GST, 500 µg-ml
#Date:Do Jan 26 2017 10:45:50
[truncated: 904 more rows]

[truncated: 1 more sheets: Calculation GVKGYGEAEFVFSFI]
